# Supplementary material for: Antiviral activity of glucosylceramide synthase inhibitors in alphavirus infection of the central nervous system
Source: Brain Commun. 2023 Mar 25;5(3):fcad086. doi: 10.1093/braincomms/fcad086 (PMC10165247; doi:10.1093/braincomms/fcad086)
Supplement: fcad086_Supplementary_Data [file fcad086_supplementary_data.zip]

Archive with 7 entries (7 files):
- Supplementary Figures.docx
- Supplementary Table 1.xlsx
- Supplementary Table 2.xlsx
- Supplementary Table 3.xls
- Supplementary Table 4.xls
- Supplementary Table 5.docx
- Supplementary_Table_Legends_.docx
