# Supplementary material for: Antiviral activity of glucosylceramide synthase inhibitors in alphavirus infection of the central nervous system
Source: Brain Commun. 2023 Mar 25;5(3):fcad086. doi: 10.1093/braincomms/fcad086 (PMC10165247; doi:10.1093/braincomms/fcad086)
Supplement: fcad086_Supplementary_Data [file fcad086_supplementary_data.zip › Supplementary Table 1.xlsx]

## Sheet: Targeted sphingolipids 
Compound	Supplier	Catalogue number
1-Deoxysphinganine (18:0)	Avantis Polar Lipids	860493P
1-Desoxymethylsphinganine	Avantis Polar Lipids	860473P
Ceramide (d18:0/12:0)	Avantis Polar Lipids	860635P
Ceramide (d18:0/14:0)	Avantis Polar Lipids	860632P
Ceramide (d18:0/16:0)	Cayman Chemical	24369
Ceramide (d18:0/17:0)	Cayman Chemical	24427
Ceramide (d18:0/18:0)	Avantis Polar Lipids	860627P
Ceramide (d18:0/18:1 (9Z))	Avantis Polar Lipids	860624P
Ceramide (d18:0/2:0)	Cayman Chemical	20168
Ceramide (d18:0/24:0)	Avantis Polar Lipids	860628P
Ceramide (d18:0/24:1 (15Z))	Avantis Polar Lipids	860629P
Ceramide (d18:0/6:0)	Avantis Polar Lipids	860633P
Ceramide (d18:0/8:0)	Avantis Polar Lipids	860626P
Ceramide (d18:1/10:0)	Cayman Chemical	22529
Ceramide (d18:1/12:0)	Cayman Chemical	22530
Ceramide (d18:1/16:0)	Cayman Chemical	10681
Ceramide (d18:1/17:0)	Cayman Chemical	22532
Ceramide (d18:1/18:1 (9Z))	Cayman Chemical	24397
Ceramide (d18:1/19:0)	Cayman Chemical	24395
Ceramide (d18:1/20:0)	Cayman Chemical	10724
Ceramide (d18:1/22:0)	Cayman Chemical	22533
Ceramide (d18:1/24:0)	Cayman Chemical	62535
Ceramide (d18:1/24:1 (15Z))	Cayman Chemical	62530
Ceramide (d18:1/6:0)	Cayman Chemical	62525
Ceramide (d18:1/8:0)	Cayman Chemical	62540
Ceramide phosphate (d18:1/16:0)	Cayman Chemical	22542
Ceramide phosphate (d18:1/18:1 (9Z))	Avantis Polar Lipids	860599P
Dihydrosphingomyelin (d18:0/12:0)	Avantis Polar Lipids	860683
Galactosyl Ceramide (d18:1/12:0)	Cayman Chemical	24347
Galactosyl Ceramide (d18:1/16:0)	Cayman Chemical	26009
Galactosyl Ceramide (d18:1/18:0)	Avantis Polar Lipids	860844P
Galactosyl Ceramide (d18:1/18:1 (9Z))	Avantis Polar Lipids	860596P
Galactosyl Ceramide (d18:1/24:1 (15Z))	Avantis Polar Lipids	860546P
Galactosyl Ceramide (d18:1/8:0)	Avantis Polar Lipids	860538P
Galactosyl sphingosine (d18:1)	Cayman Chemical	20338
Glucosyl Ceramide (d18:1/17:0)	Avantis Polar Lipids	860569P
Glucosyl Ceramide (d18:1/22:0)	Cayman Chemical	23210
Glucosyl sphingosine (d20:1)	Avantis Polar Lipids	860438P
Lactosyl Ceramide (d18:1/08:0)	Avantis Polar Lipids	860541P
Lactosyl Ceramide (d18:1/12:0)	Avantis Polar Lipids	860545P
Lactosyl Ceramide (d18:1/16:0)	Avantis Polar Lipids	860576P
Lactosyl Ceramide (d18:1/17:0)	Avantis Polar Lipids	860595P
Lactosyl Ceramide (d18:1/18:0)	Avantis Polar Lipids	860598P
Lactosyl Ceramide (d18:1/18:1)	Avantis Polar Lipids	860590P
Lactosyl Ceramide (d18:1/24:0)	Avantis Polar Lipids	860577P
Lyso Sphingomyelin (d17:1)	Avantis Polar Lipids	860656
Lyso Sphingomyelin (d18:1)	Cayman Chemical	10007947
Lyso Sphingomyelin (dihydro) (d18:0)	Avantis Polar Lipids	860620
Sphingomyelin (d18:1/12:0)	Avantis Polar Lipids	860583
Sphingomyelin (d18:1/14:0)	Avantis Polar Lipids	860688
Sphingomyelin (d18:1/16:0)	Cayman Chemical	10007946
Sphingomyelin (d18:1/16:1)	Avantis Polar Lipids	860684
Sphingomyelin (d18:1/17:0)	Cayman Chemical	24354
Sphingomyelin (d18:1/18:0)	Cayman Chemical	24355
Sphingomyelin (d18:1/18:1)	Avantis Polar Lipids	860587P
Sphingomyelin (d18:1/20:0)	Cayman Chemical	24450
Sphingomyelin (d18:1/22:0)	Cayman Chemical	24451
Sphingomyelin (d18:1/24:0)	Avantis Polar Lipids	860592P
Sphingomyelin (d18:1/24:1)	Avantis Polar Lipids	860593P
Sphingomyelin (d18:1/6:0)	Avantis Polar Lipids	860582
Ganglioside GM1	Cayman Chemical	19579
Ganglioside GM2	Kerafast	ESK002
Ganglioside GM3	Sigma-Aldrich	860058P

## Sheet: Neg_fc
Concentration unit	Sample name	Sphinganine-1-phosphate(d18:0)	Ceramide-1-phosphate(d18:1/12:0)	Ceramide-1-phosphate(d18:1/14:0)	Ceramide-1-phosphate(d18:1/16:0)	Ceramide-1-phosphate(d18:1/18:0)	Ceramide-1-phosphate(d18:1/18:1)	Ceramide-1-phosphate(d18:1/20:0)	Ceramide-1-phosphate(d18:1/22:0)	Ceramide-1-phosphate(d18:1/24:0)	Ceramide-1-phosphate(d18:1/26:0)	Sphingosine-1-phosphate(S1P)(d18:1)
Cell(nmol/mg protein)	01_Vero-cells-monkey_control_no-virus	0.011531	0.039425	1.22444	1.57034	0.088088	0.064159	0.016154	0.042995	0.052096	0.001364	0.015762
Cell(nmol/mg protein)	02_Vero-cells-monkey_control_no-virus	0.012793	0.04344	1.24866	1.79304	0.107674	0.071668	0.016422	0.059064	0.064874	0.001592	0.000197
Cell(nmol/mg protein)	03_Vero-cells-monkey_control_no-virus	0.010183	0.040218	1.18073	1.56782	0.087226	0.062578	0.013376	0.040059	0.048698	0.000852	0.012069
Cell(nmol/mg protein)	04_Vero-cells-monkey_control_no-virus	0.009352	0.03843	1.18996	1.50911	0.095754	0.064202	0	0.045819	0.056776	0.001142	0.010153
Cell(nmol/mg protein)	05_Vero-cells-monkey_GZ-161_no-virus	0.005637	0.043392	1.3039	1.58906	0.083816	0.05941	0.015509	0.047789	0.048778	0.001095	0.012931
Cell(nmol/mg protein)	06_Vero-cells-monkey_GZ-161_no-virus	0.007425	0.040972	1.31772	1.53983	0.105252	0.066251	0.015349	0.051795	0.066928	0.000878	0.015593
Cell(nmol/mg protein)	07_Vero-cells-monkey_GZ-161_no-virus	0.009081	0.059054	1.25533	1.61931	0.105576	0.075035	0.017937	0.045891	0.054749	0.000836	0.014492
Cell(nmol/mg protein)	08_Vero-cells-monkey_GZ-161_no-virus	0.006524	0.046006	1.16898	1.47782	0.081456	0.06059	0.013276	0.042399	0.048258	0.000976	0.019765
Cell(nmol/mg protein)	09_Vero-cells-monkey_GZ-346_no-virus	0.011674	0.047088	1.39811	1.76814	0.108832	0.069248	0.017239	0.053441	0.055157	0.00186	0.01337
Cell(nmol/mg protein)	10_Vero-cells-monkey_GZ-346_no-virus	0.009729	0.047851	1.34436	1.82262	0.114613	0.077185	0.019515	0.052391	0.067157	0.001895	0.01113
Cell(nmol/mg protein)	11_Vero-cells-monkey_GZ-346_no-virus	0.009216	0.041593	1.20493	1.54931	0.082301	0.059937	0.014454	0.044635	0.061288	0.001405	0
Cell(nmol/mg protein)	12_Vero-cells-monkey_GZ-346_no-virus	0.009114	0.036859	1.10262	1.40488	0.089621	0.061981	0.014045	0.042055	0.050592	0.001511	0.014439
Cell(nmol/mg protein)	13_Vero-cells-monkey_control_SVNI-MOI=5-3HPI	0.011254	0.038469	1.20416	1.467	0.093492	0.065545	0.015581	0.050169	0.053248	0.00126	0.020787
Cell(nmol/mg protein)	14_Vero-cells-monkey_control_SVNI-MOI=5-3HPI	0.011009	0.039633	1.27031	1.57218	0.095094	0.068956	0.015853	0.044724	0.052406	0.000997	0.02322
Cell(nmol/mg protein)	15_Vero-cells-monkey_control_SVNI-MOI=5-3HPI	0.006225	0.0327	0.953564	1.20188	0.068146	0.051838	0.011984	0.038542	0.045982	0.001457	0
Cell(nmol/mg protein)	16_Vero-cells-monkey_control_SVNI-MOI=5-3HPI	0.00906	0.032303	1.04766	1.30629	0.069416	0.04943	0.013605	0.03829	0.048611	0.001637	0
	fold change SVNI vs Control	0.856107	0.886028	0.924005	0.861348	0.861135	0.897802	1.24093	0.913737	0.900213	1.08101	1.15259
	t-test SVNI vs Control	0.298807	0.0807377	0.259552	0.0743622	0.184265	0.251029	0.514368	0.453899	0.203736	0.648804	0.846107
Cell(nmol/mg protein)	17_Vero-cells-monkey_GZ-161_SVNI-MOI=5-3HPI	0.007606	0.04196	1.16195	1.54762	0.085771	0.064047	0.018161	0.04836	0.057578	0.00135	0.021767
Cell(nmol/mg protein)	18_Vero-cells-monkey_GZ-161_SVNI-MOI=5-3HPI	0.008094	0.043087	1.19328	1.40969	0.081966	0.059191	0.013539	0.047901	0.061031	0.001483	0.044022
Cell(nmol/mg protein)	19_Vero-cells-monkey_GZ-161_SVNI-MOI=5-3HPI	0.007286	0.041644	1.17523	1.41315	0.084643	0.058582	0.01464	0.046716	0.05225	0.001341	0.032619
Cell(nmol/mg protein)	20_Vero-cells-monkey_GZ-161_SVNI-MOI=5-3HPI	0.007002	0.03666	0.985358	1.15275	0.06802	0.050146	0.01207	0.037371	0.041652	0.001088	0.010286
Cell(nmol/mg protein)	21_Vero-cells-monkey_GZ-346_SVNI-MOI=5-3HPI	0.009418	0.056223	1.47026	1.95129	0.120076	0.07894	0.020413	0.066739	0.083027	0.002491	0.037091
Cell(nmol/mg protein)	22_Vero-cells-monkey_GZ-346_SVNI-MOI=5-3HPI	0.012467	0.048891	1.60185	1.89573	0.100155	0.07248	0.01956	0.052221	0.072591	0.002238	0.019544
Cell(nmol/mg protein)	23_Vero-cells-monkey_GZ-346_SVNI-MOI=5-3HPI	0.009643	0.040159	1.15793	1.5124	0.097709	0.062691	0.014802	0.043714	0.04887	0.001054	0.015895
Cell(nmol/mg protein)	24_Vero-cells-monkey_GZ-346_SVNI-MOI=5-3HPI	0.009878	0.037506	1.33707	1.53868	0.097303	0.066342	0.018354	0.048552	0.064448	0.001922	0.019376

## Sheet: Pos_fc
Concentration unit	Sample name	Sphinganine(d16:0)	Sphinganine(d17:0)	Sphinganine(d18:0)	Sphinganine(d18:1)	Sphinganine(d18:2)	Sphinganine(d20:0)	3-Keto-sphinganine(d16:0)	3-Keto-sphinganine(d18:0)	3-Keto-sphinganine(d18:1)	3-Keto-sphinganine(d20:0)	Ceramide(d18:1/06:0)	Ceramide(d18:1/08:0)	Ceramide(d18:1/10:0)	Ceramide(d18:1/12:0)	Ceramide(d18:1/14:0)	Ceramide(d18:1/16:0)	Ceramide(d18:1/16:1)	Ceramide(d18:1/17:0)	Ceramide(d18:1/18:0)	Ceramide(d18:1/18:1)	Ceramide(d18:1/19:0)	Ceramide(d18:1/20:0)	Ceramide(d18:1/20:1)	Ceramide(d18:1/21:0)	Ceramide(d18:1/22:0)	Ceramide(d18:1/22:1)	Ceramide(d18:1/23:0)	Ceramide(d18:1/24:0)	Ceramide(d18:1/24:1)	Ceramide(d18:1/26:0)	Ceramide(d18:1/28:0)	Ceramide (total)	Dihydroceramide(d18:0/12:0)	Dihydroceramide(d18:0/14:0)	Dihydroceramide(d18:0/16:0)	Dihydroceramide(d18:0/17:0)	Dihydroceramide(d18:0/18:0)	Dihydroceramide(d18:0/18:1)	Dihydroceramide(d18:0/18:2)	Dihydroceramide(d18:0/20:0)	Dihydroceramide(d18:0/22:0)	Dihydroceramide(d18:0/24:0)	DHCer (total)	Dihydrosphingomyelin(d18:1/12:0)	Dihydrosphingomyelin(d18:1/14:0)	Dihydrosphingomyelin(d18:1/16:0)	Dihydrosphingomyelin(d18:1/17:0)	Dihydrosphingomyelin(d18:1/18:0)
Cell(nmol/mg protein)	01_Vero-cells-monkey_control_no-virus	0.003881	0.004516	0.096459	0.188494	0.020646	0.002633	0.003835	0.057143	0.013389	0.001285	0.001193	0.001388	0.001626	0.005847	0.095915	0.305859	0	0.036794	0.109488	0.028554	0.000778	0.03423	0.008651	0.001624	0.170897	0.039152	0.005793	0.21151	0.754098	0.010408	0.001347	1.82515	0.000846	0.002759	0.012317	4e-06	0.003358	0.000888	0.009222	0.003888	0.013459	0.012718	0.059459	0.070967	0.802838	7.83116	20.0863	2.98928
Cell(nmol/mg protein)	02_Vero-cells-monkey_control_no-virus	0.00032	0.002363	0.100694	0.172473	0.019418	0.00329	0.004669	0.083871	0.024887	0.00161	0.000865	0.001637	0.002446	0.006523	0.109753	0.307086	0	0.035822	0.095283	0.028552	0.005182	0.022569	0.007532	0.000774	0.149062	0.041611	0.005626	0.180725	0.801579	0.013041	0.00212	1.81779	0.001174	0.003311	0.016714	1e-06	0.003422	0.000563	0.011187	0.00359	0.008376	0.014415	0.062753	0.090267	0.875919	8.54296	20.5273	2.72058
Cell(nmol/mg protein)	03_Vero-cells-monkey_control_no-virus	0.006835	0.004718	0.094277	0.213174	0.022038	0.003289	0.002786	0.043627	0.013698	0.001465	0.001266	0.000697	0.000858	0.005675	0.098499	0.270852	0	0.029503	0.118507	0.026327	0.003139	0.029008	0.005169	0	0.166636	0.03078	0.004208	0.231784	0.835141	0.009823	0.000523	1.8684	0.000366	0.002845	0.012776	2e-06	0.003497	0.000195	0.005878	0.003931	0.008853	0.010493	0.048836	0.067714	0.853377	7.46631	18.3627	2.16278
Cell(nmol/mg protein)	04_Vero-cells-monkey_control_no-virus	0.00062	0.001089	0.095124	0.164513	0.019804	0.002349	0.002213	0.04758	0.015624	0.001121	0.000749	0.000444	0.002822	0.006196	0.108568	0.232701	0	0.027303	0.098318	0.029203	0.003889	0.026896	0.009918	0.003352	0.169377	0.038082	0.008386	0.162406	0.774221	0.008836	0.001507	1.71317	0.000661	0.002767	0.013934	4e-06	0.003143	0.000495	0.007538	0.002058	0.008507	0.00824	0.047347	0.075336	0.929514	7.41824	17.3938	2.23105
Cell(nmol/mg protein)	05_Vero-cells-monkey_GZ-161_no-virus	0.001538	0.000968	0.038259	0.025921	0.001721	0.001823	0.0026	0.049799	0.013489	0.001163	0.002272	0.00108	0.001597	0.006122	0.073483	0.218189	0	0.026088	0.070863	0.018884	0.001334	0.024672	0.004783	0	0.19811	0.038281	0.003064	0.256397	0.910952	0.017185	0.001376	1.87473	0.000905	0.002866	0.010257	6e-06	0.002222	0.000414	0.003678	0.00383	0.006859	0.010469	0.041506	0.062171	0.778912	6.68129	16.1717	1.92379
Cell(nmol/mg protein)	06_Vero-cells-monkey_GZ-161_no-virus	0.001683	0.000439	0.037667	0.025305	0.002687	0.001585	0.003741	0.084758	0.026572	0.001229	0.001283	0.009601	0.001391	0.011026	0.120263	0.28286	0	0.026766	0.077427	0.026522	0.00422	0.021965	0.012231	0	0.207774	0.054476	0.005717	0.344988	1.03891	0.018921	0.000966	2.26731	0.000649	0.003123	0.013313	3e-06	0.002879	0.000695	0.005125	0.001942	0.007805	0.011023	0.046557	0.073542	0.769569	6.95042	19.5117	2.61564
Cell(nmol/mg protein)	07_Vero-cells-monkey_GZ-161_no-virus	0.001596	0.002444	0.041988	0.024683	0.002047	0.002412	0.002727	0.062343	0.014878	0.001427	0.000954	0.010109	0.002239	0.008195	0.124167	0.375101	0	0.029158	0.107955	0.028019	0.003943	0.027955	0.009003	0.005312	0.229651	0.051595	0.005141	0.268772	0.922891	0.016955	0.000428	2.22754	0.001093	0.004382	0.014835	2e-06	0.002992	0.000984	0.004191	0.001829	0.009271	0.011099	0.050678	0.064304	0.751711	6.15789	16.8902	2.50653
Cell(nmol/mg protein)	08_Vero-cells-monkey_GZ-161_no-virus	0.00051	0.002866	0.038886	0.026244	0.002876	0.001802	0.003693	0.071688	0.021694	0.001391	0.001659	0.000796	0.003812	0.008024	0.107693	0.225949	0	0.021222	0.066311	0.024997	0.000103	0.023032	0.005045	0.000847	0.215211	0.054767	0.007036	0.266035	0.757959	0.016762	0.001751	1.80901	0.000671	0.002884	0.013149	1e-06	0.001821	0	0.009527	0.00226	0.007308	0.010504	0.048125	0.062715	0.72115	6.17457	16.8464	2.16226
Cell(nmol/mg protein)	09_Vero-cells-monkey_GZ-346_no-virus	0.001461	0.001449	0.052236	0.024028	0.002273	0.002061	0.004002	0.061345	0.018529	0.001206	0.000709	0.000645	0.002079	0.006446	0.088809	0.287015	0	0.016038	0.105953	0.028933	0.004262	0.030531	0.007322	0.002568	0.254824	0.046286	0.009778	0.42219	1.23168	0.023998	0.00132	2.57139	0.000902	0.003129	0.013508	1e-06	0.003062	0.00022	0.012147	0.004014	0.009941	0.012798	0.059722	0.071778	0.997129	7.03262	19.5007	2.13166
Cell(nmol/mg protein)	10_Vero-cells-monkey_GZ-346_no-virus	0.000576	0.001057	0.050285	0.024285	0.002523	0.001979	0.002849	0.052889	0.014627	0.001404	0.001774	0.001484	0.00225	0.004081	0.092402	0.281943	0	0.024669	0.096111	0.017609	0.00494	0.02414	0.007885	0	0.227127	0.039839	0.006538	0.386431	1.1826	0.023374	0.001867	2.42707	0.000601	0.002795	0.013125	2e-06	0.003585	0	0.008317	0.003544	0.006238	0.012686	0.050893	0.037308	0.901593	7.96634	18.1774	2.8665
Cell(nmol/mg protein)	11_Vero-cells-monkey_GZ-346_no-virus	0.00136	0.002256	0.050613	0.023073	0.002384	0.001291	0.002388	0.042371	0.011484	0.000604	0.000773	0.001045	0.001423	0.005344	0.068006	0.235908	0	0.011723	0.064476	0.021458	0.00099	0.028013	0.005456	0.002682	0.210459	0.03266	0.010131	0.386276	0.872741	0.01879	0.00142	1.97977	0.000742	0.002654	0.011063	4e-06	0.00251	0.000266	0.002868	0.004045	0.01023	0.009064	0.043446	0.070459	0.849205	6.28856	15.7226	1.73727
Cell(nmol/mg protein)	12_Vero-cells-monkey_GZ-346_no-virus	0.002421	0.001026	0.046247	0.01678	0.002041	0.001178	0.002227	0.037805	0.010246	0.000732	0.000608	0.000891	0.001324	0.0058	0.077236	0.221307	0	0.017256	0.076663	0.020099	0.001176	0.029774	0.003185	0	0.191249	0.030204	0.007214	0.291846	0.894083	0.016971	0.000845	1.88773	0.000812	0.001933	0.009183	8e-06	0.002522	0.001183	0.006129	0.004011	0.007893	0.011821	0.045495	0.049071	0.711626	5.64273	14.726	1.71459
Cell(nmol/mg protein)	13_Vero-cells-monkey_control_SVNI-MOI=5-3HPI	0.000441	0.003055	0.072834	0.159051	0.016971	0.0023	0.003461	0.044657	0.012756	0.000822	0.00156	0.000939	0.001572	0.005289	0.087165	0.199931	0	0.022769	0.116233	0.026216	0	0.029253	0.004901	0.000766	0.165117	0.029251	0.005564	0.217298	0.800216	0.010195	0.001382	1.72562	0.001102	0.002742	0.012312	7e-06	0.003739	0	0.007837	0.002202	0.009925	0.010583	0.050449	0.078786	0.80307	6.72561	15.992	2.39933
Cell(nmol/mg protein)	14_Vero-cells-monkey_control_SVNI-MOI=5-3HPI	0.000584	0.002571	0.095745	0.157213	0.016794	0.002227	0.003058	0.052766	0.014001	0.001059	0.001296	0.002341	0.000629	0.009871	0.091315	0.250173	0	0.024993	0.085209	0.024758	0.002052	0.017315	0.009726	0.003453	0.177081	0.036699	0.00689	0.233094	0.667198	0.011719	0.001102	1.65691	0.000922	0.003415	0.016235	3e-06	0.004322	0	0.011763	0.003067	0.009937	0.008813	0.058477	0.074923	0.914614	7.81019	20.0072	2.68804
Cell(nmol/mg protein)	15_Vero-cells-monkey_control_SVNI-MOI=5-3HPI	0.000955	0.002801	0.074358	0.151871	0.015032	0.001865	0.002398	0.049714	0.01161	0.001002	0.00156	0.000691	0.000987	0.005126	0.066956	0.203341	0	0.020847	0.063798	0.025441	0.002758	0.023603	0.003903	0.002499	0.151082	0.025819	0.004821	0.163705	0.634715	0.009092	0.001432	1.41218	0.000702	0.0029	0.010911	2e-06	0.002162	0.000504	0.00364	0.003526	0.009267	0.009704	0.043318	0.061249	0.673334	5.23378	13.2292	1.46481
Cell(nmol/mg protein)	16_Vero-cells-monkey_control_SVNI-MOI=5-3HPI	0.001457	0.001644	0.064059	0.118526	0.012885	0.001545	0.00273	0.067701	0.020923	0.001453	0.000726	0.000874	0.001574	0.00383	0.083075	0.233745	0	0.017206	0.069516	0.017144	0.002723	0.017756	0.005672	0.000586	0.130491	0.030223	0.004113	0.160503	0.685366	0.008219	0.00114	1.47448	0.000642	0.001859	0.010803	3e-06	0.002538	0.000306	0.003463	0.002448	0.007445	0.010878	0.040385	0.051224	0.672412	5.47209	14.1127	1.70977
	fold change SVNI vs Control	0.29487	0.793867	0.794187	0.79423	0.753083	0.686532	0.862549	0.925145	0.877097	0.791097	1.26246	1.16299	0.614293	0.994843	0.795937	0.794619	#DIV/0!	0.663063	0.794021	0.830631	0.579997	0.780166	0.773969	1.27026	0.950911	0.815318	0.890684	0.984964	0.880714	0.931533	0.919774	0.867767	1.10535	0.934429	0.901688	1.36364	0.950894	0.378328	0.789446	0.834856	0.933129	0.871626	0.882021	0.874781	0.884963	0.807509	0.829397	0.817716
	t-test SVNI vs Control	0.233821	0.507364	0.0275929	0.0379872	0.00395053	0.0218847	0.462857	0.688546	0.566072	0.143779	0.29515	0.731998	0.182541	0.982083	0.0163554	0.0364901	#DIV/0!	0.00882369	0.143545	0.0728148	0.272716	0.146442	0.319313	0.710693	0.49981	0.0779641	0.556197	0.906525	0.0565936	0.561681	0.756381	0.0256978	0.70138	0.603386	0.427119	0.483249	0.758115	0.127901	0.46426	0.338577	0.646507	0.340134	0.290975	0.282324	0.170573	0.0603484	0.0997418	0.234635
Cell(nmol/mg protein)	17_Vero-cells-monkey_GZ-161_SVNI-MOI=5-3HPI	0.000498	0.001018	0.038624	0.022706	0.001699	0.001148	0.004127	0.12198	0.038644	0.002423	0.001005	0.012214	0.001809	0.006716	0.07265	0.287889	0	0.017852	0.073039	0.016021	0.001765	0.026962	0.005731	0	0.215898	0.035934	0.006366	0.295224	1.0096	0.018692	0.001407	2.10677	0.000507	0.003292	0.010808	3e-06	0.003016	0.000163	0.00495	0.002198	0.007986	0.00929	0.042213	0.071545	0.626338	6.78772	17.3317	2.20432
Cell(nmol/mg protein)	18_Vero-cells-monkey_GZ-161_SVNI-MOI=5-3HPI	0.000576	0.001492	0.043859	0.023819	0.002005	0.001345	0.003912	0.038785	0.0142	0.000886	0.000531	0.000497	0.001583	0.006248	0.088154	0.267743	0	0.011815	0.072628	0.016151	0.002485	0.028202	0.00379	0.001268	0.225789	0.040407	0.008621	0.327406	1.03706	0.015426	0.00139	2.15719	0.001193	0.001689	0.010306	7e-06	0.002566	0	0.001079	0.004148	0.007354	0.010231	0.038573	0.065052	0.855844	6.27675	17.0751	2.29236
Cell(nmol/mg protein)	19_Vero-cells-monkey_GZ-161_SVNI-MOI=5-3HPI	0.000672	0.000402	0.035171	0.021331	0.001822	0.001774	0.003129	0.07933	0.023695	0.00159	0.000779	0.000811	0.000996	0.006722	0.082362	0.249446	0	0.021582	0.08497	0.015161	0	0.023097	0.006343	0.001058	0.174033	0.035645	0.006038	0.29745	0.781677	0.018016	0.000934	1.80712	0.00067	0.002996	0.012793	2e-06	0.003026	0.000655	0.003008	0.00334	0.008739	0.010014	0.045243	0.06479	0.706847	6.12007	14.729	1.43911
Cell(nmol/mg protein)	20_Vero-cells-monkey_GZ-161_SVNI-MOI=5-3HPI	0.000509	0.000844	0.030042	0.019284	0.001702	0.001177	0.002627	0.030668	0.009661	0.000659	0.00106	7.3e-05	0.001702	0.00476	0.062047	0.184484	0	0.015066	0.051247	0.009077	0.001119	0.021643	0.004387	0.003782	0.168494	0.031712	0.003602	0.291167	0.767005	0.017762	0.000462	1.64065	0.000485	0.001834	0.008256	1e-06	0.00133	0.000277	0.004775	0.00334	0.008735	0.007902	0.036935	0.048297	0.487291	5.34337	13.5915	1.54707
Cell(nmol/mg protein)	21_Vero-cells-monkey_GZ-346_SVNI-MOI=5-3HPI	0.00106	0.000896	0.058392	0.02075	0.002218	0.002162	0.004551	0.084764	0.023551	0.001506	0.000744	0.0006	0.001716	0.004988	0.098263	0.254631	0	0.017884	0.097561	0.018114	0.000563	0.026082	0.006601	0.001928	0.299745	0.042534	0.0075	0.562455	1.2561	0.026999	0.001529	2.72654	0.000608	0.003603	0.01139	6e-06	0.003101	0.000517	0.009578	0.003364	0.010276	0.010755	0.053198	0.069137	0.978702	8.20866	19.8208	2.41961
Cell(nmol/mg protein)	22_Vero-cells-monkey_GZ-346_SVNI-MOI=5-3HPI	0.000328	0.001608	0.051851	0.021544	0.002153	0.001671	0.003714	0.075518	0.021527	0.001311	0.001879	0.000646	0.004596	0.008328	0.096035	0.228196	0	0.02374	0.081949	0.015525	0.000182	0.0248	0.006814	0	0.258581	0.04569	0.005779	0.441493	1.15914	0.020521	0.001876	2.42577	0.000552	0.002857	0.012207	1.1e-05	0.003846	0.000457	0.011304	0.003517	0.012184	0.007448	0.054383	0.083098	0.893918	7.36285	17.6034	2.27786
Cell(nmol/mg protein)	23_Vero-cells-monkey_GZ-346_SVNI-MOI=5-3HPI	0.003096	0.000682	0.045587	0.01909	0.001908	0.001903	0.003409	0.043904	0.014087	0.001117	0.000194	0.001412	0.002034	0.003873	0.079179	0.243506	0	0.014107	0.07393	0.021151	0.001153	0.026289	0.00579	0	0.247722	0.039851	0.005604	0.38004	0.958946	0.01933	0.00136	2.12547	0.000795	0.004085	0.013241	1e-05	0.002957	0	0.007431	0.003102	0.009564	0.011206	0.052391	0.066727	0.793677	6.45698	15.2374	2.04279
Cell(nmol/mg protein)	24_Vero-cells-monkey_GZ-346_SVNI-MOI=5-3HPI	0.000625	0.000585	0.04775	0.020463	0.002215	0.001265	0.003824	0.127093	0.037189	0.003032	0.000786	0.000963	0.001789	0.005267	0.075213	0.257321	0	0.017236	0.109853	0.017389	0.00109	0.025415	0.000849	0	0.244858	0.034526	0.007273	0.441148	1.01984	0.016765	0.001911	2.27949	0.000642	0.003586	0.013559	4e-06	0.003392	0.000582	0.005382	0.003606	0.01094	0.012787	0.05448	0.082486	0.618574	7.31887	16.7587	2.59089
[truncated: 62 more columns]

## Sheet: Pos_raw data
Concentration unit	Sample name	total protein tube (µg)	Sphinganine(d14:0)	Sphinganine(d16:0)	Sphinganine(d17:0)	Sphinganine(d18:0)	Sphinganine(d18:1)	Sphinganine(d18:2)	Sphinganine(d20:0)	3-Keto-sphinganine(d16:0)	3-Keto-sphinganine(d18:0)	3-Keto-sphinganine(d18:1)	3-Keto-sphinganine(d20:0)	Ceramide(d18:1/06:0)	Ceramide(d18:1/08:0)	Ceramide(d18:1/10:0)	Ceramide(d18:1/12:0)	Ceramide(d18:1/14:0)	Ceramide(d18:1/16:0)	Ceramide(d18:1/16:1)	Ceramide(d18:1/17:0)	Ceramide(d18:1/18:0)	Ceramide(d18:1/18:1)	Ceramide(d18:1/19:0)	Ceramide(d18:1/20:0)	Ceramide(d18:1/20:1)	Ceramide(d18:1/21:0)	Ceramide(d18:1/22:0)	Ceramide(d18:1/22:1)	Ceramide(d18:1/23:0)	Ceramide(d18:1/24:0)	Ceramide(d18:1/24:1)	Ceramide(d18:1/26:0)	Ceramide(d18:1/28:0)	Ceramide (total)	Dihydroceramide(d18:0/12:0)	Dihydroceramide(d18:0/14:0)	Dihydroceramide(d18:0/16:0)	Dihydroceramide(d18:0/17:0)	Dihydroceramide(d18:0/18:0)	Dihydroceramide(d18:0/18:1)	Dihydroceramide(d18:0/18:2)	Dihydroceramide(d18:0/20:0)	Dihydroceramide(d18:0/22:0)	Dihydroceramide(d18:0/24:0)	DHCer (total)	Dihydrosphingomyelin(d18:1/12:0)	Dihydrosphingomyelin(d18:1/14:0)	Dihydrosphingomyelin(d18:1/16:0)
Cell(nmol/mg protein)	01_Vero-cells-monkey_control_no-virus	47	0	0.003881	0.004516	0.096459	0.188494	0.020646	0.002633	0.003835	0.057143	0.013389	0.001285	0.001193	0.001388	0.001626	0.005847	0.095915	0.305859	0	0.036794	0.109488	0.028554	0.000778	0.03423	0.008651	0.001624	0.170897	0.039152	0.005793	0.21151	0.754098	0.010408	0.001347	1.82515	0.000846	0.002759	0.012317	4e-06	0.003358	0.000888	0.009222	0.003888	0.013459	0.012718	0.059459	0.070967	0.802838	7.83116
Cell(nmol/mg protein)	02_Vero-cells-monkey_control_no-virus	40.3	0	0.00032	0.002363	0.100694	0.172473	0.019418	0.00329	0.004669	0.083871	0.024887	0.00161	0.000865	0.001637	0.002446	0.006523	0.109753	0.307086	0	0.035822	0.095283	0.028552	0.005182	0.022569	0.007532	0.000774	0.149062	0.041611	0.005626	0.180725	0.801579	0.013041	0.00212	1.81779	0.001174	0.003311	0.016714	1e-06	0.003422	0.000563	0.011187	0.00359	0.008376	0.014415	0.062753	0.090267	0.875919	8.54296
Cell(nmol/mg protein)	03_Vero-cells-monkey_control_no-virus	52.4	0	0.006835	0.004718	0.094277	0.213174	0.022038	0.003289	0.002786	0.043627	0.013698	0.001465	0.001266	0.000697	0.000858	0.005675	0.098499	0.270852	0	0.029503	0.118507	0.026327	0.003139	0.029008	0.005169	0	0.166636	0.03078	0.004208	0.231784	0.835141	0.009823	0.000523	1.8684	0.000366	0.002845	0.012776	2e-06	0.003497	0.000195	0.005878	0.003931	0.008853	0.010493	0.048836	0.067714	0.853377	7.46631
Cell(nmol/mg protein)	04_Vero-cells-monkey_control_no-virus	50.4	0	0.00062	0.001089	0.095124	0.164513	0.019804	0.002349	0.002213	0.04758	0.015624	0.001121	0.000749	0.000444	0.002822	0.006196	0.108568	0.232701	0	0.027303	0.098318	0.029203	0.003889	0.026896	0.009918	0.003352	0.169377	0.038082	0.008386	0.162406	0.774221	0.008836	0.001507	1.71317	0.000661	0.002767	0.013934	4e-06	0.003143	0.000495	0.007538	0.002058	0.008507	0.00824	0.047347	0.075336	0.929514	7.41824
Cell(nmol/mg protein)	05_Vero-cells-monkey_GZ-161_no-virus	52.2	0	0.001538	0.000968	0.038259	0.025921	0.001721	0.001823	0.0026	0.049799	0.013489	0.001163	0.002272	0.00108	0.001597	0.006122	0.073483	0.218189	0	0.026088	0.070863	0.018884	0.001334	0.024672	0.004783	0	0.19811	0.038281	0.003064	0.256397	0.910952	0.017185	0.001376	1.87473	0.000905	0.002866	0.010257	6e-06	0.002222	0.000414	0.003678	0.00383	0.006859	0.010469	0.041506	0.062171	0.778912	6.68129
Cell(nmol/mg protein)	06_Vero-cells-monkey_GZ-161_no-virus	47.7	0	0.001683	0.000439	0.037667	0.025305	0.002687	0.001585	0.003741	0.084758	0.026572	0.001229	0.001283	0.009601	0.001391	0.011026	0.120263	0.28286	0	0.026766	0.077427	0.026522	0.00422	0.021965	0.012231	0	0.207774	0.054476	0.005717	0.344988	1.03891	0.018921	0.000966	2.26731	0.000649	0.003123	0.013313	3e-06	0.002879	0.000695	0.005125	0.001942	0.007805	0.011023	0.046557	0.073542	0.769569	6.95042
Cell(nmol/mg protein)	07_Vero-cells-monkey_GZ-161_no-virus	40.9	0	0.001596	0.002444	0.041988	0.024683	0.002047	0.002412	0.002727	0.062343	0.014878	0.001427	0.000954	0.010109	0.002239	0.008195	0.124167	0.375101	0	0.029158	0.107955	0.028019	0.003943	0.027955	0.009003	0.005312	0.229651	0.051595	0.005141	0.268772	0.922891	0.016955	0.000428	2.22754	0.001093	0.004382	0.014835	2e-06	0.002992	0.000984	0.004191	0.001829	0.009271	0.011099	0.050678	0.064304	0.751711	6.15789
Cell(nmol/mg protein)	08_Vero-cells-monkey_GZ-161_no-virus	52.4	0	0.00051	0.002866	0.038886	0.026244	0.002876	0.001802	0.003693	0.071688	0.021694	0.001391	0.001659	0.000796	0.003812	0.008024	0.107693	0.225949	0	0.021222	0.066311	0.024997	0.000103	0.023032	0.005045	0.000847	0.215211	0.054767	0.007036	0.266035	0.757959	0.016762	0.001751	1.80901	0.000671	0.002884	0.013149	1e-06	0.001821	0	0.009527	0.00226	0.007308	0.010504	0.048125	0.062715	0.72115	6.17457
Cell(nmol/mg protein)	09_Vero-cells-monkey_GZ-346_no-virus	47.3	0	0.001461	0.001449	0.052236	0.024028	0.002273	0.002061	0.004002	0.061345	0.018529	0.001206	0.000709	0.000645	0.002079	0.006446	0.088809	0.287015	0	0.016038	0.105953	0.028933	0.004262	0.030531	0.007322	0.002568	0.254824	0.046286	0.009778	0.42219	1.23168	0.023998	0.00132	2.57139	0.000902	0.003129	0.013508	1e-06	0.003062	0.00022	0.012147	0.004014	0.009941	0.012798	0.059722	0.071778	0.997129	7.03262
Cell(nmol/mg protein)	10_Vero-cells-monkey_GZ-346_no-virus	46.7	0	0.000576	0.001057	0.050285	0.024285	0.002523	0.001979	0.002849	0.052889	0.014627	0.001404	0.001774	0.001484	0.00225	0.004081	0.092402	0.281943	0	0.024669	0.096111	0.017609	0.00494	0.02414	0.007885	0	0.227127	0.039839	0.006538	0.386431	1.1826	0.023374	0.001867	2.42707	0.000601	0.002795	0.013125	2e-06	0.003585	0	0.008317	0.003544	0.006238	0.012686	0.050893	0.037308	0.901593	7.96634
Cell(nmol/mg protein)	11_Vero-cells-monkey_GZ-346_no-virus	59.4	0	0.00136	0.002256	0.050613	0.023073	0.002384	0.001291	0.002388	0.042371	0.011484	0.000604	0.000773	0.001045	0.001423	0.005344	0.068006	0.235908	0	0.011723	0.064476	0.021458	0.00099	0.028013	0.005456	0.002682	0.210459	0.03266	0.010131	0.386276	0.872741	0.01879	0.00142	1.97977	0.000742	0.002654	0.011063	4e-06	0.00251	0.000266	0.002868	0.004045	0.01023	0.009064	0.043446	0.070459	0.849205	6.28856
Cell(nmol/mg protein)	12_Vero-cells-monkey_GZ-346_no-virus	58.2	0	0.002421	0.001026	0.046247	0.01678	0.002041	0.001178	0.002227	0.037805	0.010246	0.000732	0.000608	0.000891	0.001324	0.0058	0.077236	0.221307	0	0.017256	0.076663	0.020099	0.001176	0.029774	0.003185	0	0.191249	0.030204	0.007214	0.291846	0.894083	0.016971	0.000845	1.88773	0.000812	0.001933	0.009183	8e-06	0.002522	0.001183	0.006129	0.004011	0.007893	0.011821	0.045495	0.049071	0.711626	5.64273
Cell(nmol/mg protein)	13_Vero-cells-monkey_control_SVNI-MOI=5-3HPI	50.9	0	0.000441	0.003055	0.072834	0.159051	0.016971	0.0023	0.003461	0.044657	0.012756	0.000822	0.00156	0.000939	0.001572	0.005289	0.087165	0.199931	0	0.022769	0.116233	0.026216	0	0.029253	0.004901	0.000766	0.165117	0.029251	0.005564	0.217298	0.800216	0.010195	0.001382	1.72562	0.001102	0.002742	0.012312	7e-06	0.003739	0	0.007837	0.002202	0.009925	0.010583	0.050449	0.078786	0.80307	6.72561
Cell(nmol/mg protein)	14_Vero-cells-monkey_control_SVNI-MOI=5-3HPI	49.8	0	0.000584	0.002571	0.095745	0.157213	0.016794	0.002227	0.003058	0.052766	0.014001	0.001059	0.001296	0.002341	0.000629	0.009871	0.091315	0.250173	0	0.024993	0.085209	0.024758	0.002052	0.017315	0.009726	0.003453	0.177081	0.036699	0.00689	0.233094	0.667198	0.011719	0.001102	1.65691	0.000922	0.003415	0.016235	3e-06	0.004322	0	0.011763	0.003067	0.009937	0.008813	0.058477	0.074923	0.914614	7.81019
Cell(nmol/mg protein)	15_Vero-cells-monkey_control_SVNI-MOI=5-3HPI	65.8	0	0.000955	0.002801	0.074358	0.151871	0.015032	0.001865	0.002398	0.049714	0.01161	0.001002	0.00156	0.000691	0.000987	0.005126	0.066956	0.203341	0	0.020847	0.063798	0.025441	0.002758	0.023603	0.003903	0.002499	0.151082	0.025819	0.004821	0.163705	0.634715	0.009092	0.001432	1.41218	0.000702	0.0029	0.010911	2e-06	0.002162	0.000504	0.00364	0.003526	0.009267	0.009704	0.043318	0.061249	0.673334	5.23378
Cell(nmol/mg protein)	16_Vero-cells-monkey_control_SVNI-MOI=5-3HPI	61.9	0	0.001457	0.001644	0.064059	0.118526	0.012885	0.001545	0.00273	0.067701	0.020923	0.001453	0.000726	0.000874	0.001574	0.00383	0.083075	0.233745	0	0.017206	0.069516	0.017144	0.002723	0.017756	0.005672	0.000586	0.130491	0.030223	0.004113	0.160503	0.685366	0.008219	0.00114	1.47448	0.000642	0.001859	0.010803	3e-06	0.002538	0.000306	0.003463	0.002448	0.007445	0.010878	0.040385	0.051224	0.672412	5.47209
Cell(nmol/mg protein)	17_Vero-cells-monkey_GZ-161_SVNI-MOI=5-3HPI	53.3	0	0.000498	0.001018	0.038624	0.022706	0.001699	0.001148	0.004127	0.12198	0.038644	0.002423	0.001005	0.012214	0.001809	0.006716	0.07265	0.287889	0	0.017852	0.073039	0.016021	0.001765	0.026962	0.005731	0	0.215898	0.035934	0.006366	0.295224	1.0096	0.018692	0.001407	2.10677	0.000507	0.003292	0.010808	3e-06	0.003016	0.000163	0.00495	0.002198	0.007986	0.00929	0.042213	0.071545	0.626338	6.78772
Cell(nmol/mg protein)	18_Vero-cells-monkey_GZ-161_SVNI-MOI=5-3HPI	56.1	0	0.000576	0.001492	0.043859	0.023819	0.002005	0.001345	0.003912	0.038785	0.0142	0.000886	0.000531	0.000497	0.001583	0.006248	0.088154	0.267743	0	0.011815	0.072628	0.016151	0.002485	0.028202	0.00379	0.001268	0.225789	0.040407	0.008621	0.327406	1.03706	0.015426	0.00139	2.15719	0.001193	0.001689	0.010306	7e-06	0.002566	0	0.001079	0.004148	0.007354	0.010231	0.038573	0.065052	0.855844	6.27675
Cell(nmol/mg protein)	19_Vero-cells-monkey_GZ-161_SVNI-MOI=5-3HPI	57.8	0	0.000672	0.000402	0.035171	0.021331	0.001822	0.001774	0.003129	0.07933	0.023695	0.00159	0.000779	0.000811	0.000996	0.006722	0.082362	0.249446	0	0.021582	0.08497	0.015161	0	0.023097	0.006343	0.001058	0.174033	0.035645	0.006038	0.29745	0.781677	0.018016	0.000934	1.80712	0.00067	0.002996	0.012793	2e-06	0.003026	0.000655	0.003008	0.00334	0.008739	0.010014	0.045243	0.06479	0.706847	6.12007
Cell(nmol/mg protein)	20_Vero-cells-monkey_GZ-161_SVNI-MOI=5-3HPI	68.7	0	0.000509	0.000844	0.030042	0.019284	0.001702	0.001177	0.002627	0.030668	0.009661	0.000659	0.00106	7.3e-05	0.001702	0.00476	0.062047	0.184484	0	0.015066	0.051247	0.009077	0.001119	0.021643	0.004387	0.003782	0.168494	0.031712	0.003602	0.291167	0.767005	0.017762	0.000462	1.64065	0.000485	0.001834	0.008256	1e-06	0.00133	0.000277	0.004775	0.00334	0.008735	0.007902	0.036935	0.048297	0.487291	5.34337
Cell(nmol/mg protein)	21_Vero-cells-monkey_GZ-346_SVNI-MOI=5-3HPI	47.6	0	0.00106	0.000896	0.058392	0.02075	0.002218	0.002162	0.004551	0.084764	0.023551	0.001506	0.000744	0.0006	0.001716	0.004988	0.098263	0.254631	0	0.017884	0.097561	0.018114	0.000563	0.026082	0.006601	0.001928	0.299745	0.042534	0.0075	0.562455	1.2561	0.026999	0.001529	2.72654	0.000608	0.003603	0.01139	6e-06	0.003101	0.000517	0.009578	0.003364	0.010276	0.010755	0.053198	0.069137	0.978702	8.20866
Cell(nmol/mg protein)	22_Vero-cells-monkey_GZ-346_SVNI-MOI=5-3HPI	50.1	0	0.000328	0.001608	0.051851	0.021544	0.002153	0.001671	0.003714	0.075518	0.021527	0.001311	0.001879	0.000646	0.004596	0.008328	0.096035	0.228196	0	0.02374	0.081949	0.015525	0.000182	0.0248	0.006814	0	0.258581	0.04569	0.005779	0.441493	1.15914	0.020521	0.001876	2.42577	0.000552	0.002857	0.012207	1.1e-05	0.003846	0.000457	0.011304	0.003517	0.012184	0.007448	0.054383	0.083098	0.893918	7.36285
Cell(nmol/mg protein)	23_Vero-cells-monkey_GZ-346_SVNI-MOI=5-3HPI	58.1	0	0.003096	0.000682	0.045587	0.01909	0.001908	0.001903	0.003409	0.043904	0.014087	0.001117	0.000194	0.001412	0.002034	0.003873	0.079179	0.243506	0	0.014107	0.07393	0.021151	0.001153	0.026289	0.00579	0	0.247722	0.039851	0.005604	0.38004	0.958946	0.01933	0.00136	2.12547	0.000795	0.004085	0.013241	1e-05	0.002957	0	0.007431	0.003102	0.009564	0.011206	0.052391	0.066727	0.793677	6.45698
Cell(nmol/mg protein)	24_Vero-cells-monkey_GZ-346_SVNI-MOI=5-3HPI	55.5	0	0.000625	0.000585	0.04775	0.020463	0.002215	0.001265	0.003824	0.127093	0.037189	0.003032	0.000786	0.000963	0.001789	0.005267	0.075213	0.257321	0	0.017236	0.109853	0.017389	0.00109	0.025415	0.000849	0	0.244858	0.034526	0.007273	0.441148	1.01984	0.016765	0.001911	2.27949	0.000642	0.003586	0.013559	4e-06	0.003392	0.000582	0.005382	0.003606	0.01094	0.012787	0.05448	0.082486	0.618574	7.31887
[truncated: 64 more columns]

## Sheet: Neg_raw data
Concentration unit	Sample name	total protein tube (µg)	Sphinganine-1-phosphate(d18:0)	Ceramide-1-phosphate(d18:1/12:0)	Ceramide-1-phosphate(d18:1/14:0)	Ceramide-1-phosphate(d18:1/16:0)	Ceramide-1-phosphate(d18:1/18:0)	Ceramide-1-phosphate(d18:1/18:1)	Ceramide-1-phosphate(d18:1/20:0)	Ceramide-1-phosphate(d18:1/22:0)	Ceramide-1-phosphate(d18:1/24:0)	Ceramide-1-phosphate(d18:1/26:0)	Sphingosine-1-phosphate(S1P)(d18:1)
Cell(nmol/mg protein)	01_Vero-cells-monkey_control_no-virus	47	0.011531	0.039425	1.22444	1.57034	0.088088	0.064159	0.016154	0.042995	0.052096	0.001364	0.015762
Cell(nmol/mg protein)	02_Vero-cells-monkey_control_no-virus	40.3	0.012793	0.04344	1.24866	1.79304	0.107674	0.071668	0.016422	0.059064	0.064874	0.001592	0.000197
Cell(nmol/mg protein)	03_Vero-cells-monkey_control_no-virus	52.4	0.010183	0.040218	1.18073	1.56782	0.087226	0.062578	0.013376	0.040059	0.048698	0.000852	0.012069
Cell(nmol/mg protein)	04_Vero-cells-monkey_control_no-virus	50.4	0.009352	0.03843	1.18996	1.50911	0.095754	0.064202	0	0.045819	0.056776	0.001142	0.010153
Cell(nmol/mg protein)	05_Vero-cells-monkey_GZ-161_no-virus	52.2	0.005637	0.043392	1.3039	1.58906	0.083816	0.05941	0.015509	0.047789	0.048778	0.001095	0.012931
Cell(nmol/mg protein)	06_Vero-cells-monkey_GZ-161_no-virus	47.7	0.007425	0.040972	1.31772	1.53983	0.105252	0.066251	0.015349	0.051795	0.066928	0.000878	0.015593
Cell(nmol/mg protein)	07_Vero-cells-monkey_GZ-161_no-virus	40.9	0.009081	0.059054	1.25533	1.61931	0.105576	0.075035	0.017937	0.045891	0.054749	0.000836	0.014492
Cell(nmol/mg protein)	08_Vero-cells-monkey_GZ-161_no-virus	52.4	0.006524	0.046006	1.16898	1.47782	0.081456	0.06059	0.013276	0.042399	0.048258	0.000976	0.019765
Cell(nmol/mg protein)	09_Vero-cells-monkey_GZ-346_no-virus	47.3	0.011674	0.047088	1.39811	1.76814	0.108832	0.069248	0.017239	0.053441	0.055157	0.00186	0.01337
Cell(nmol/mg protein)	10_Vero-cells-monkey_GZ-346_no-virus	46.7	0.009729	0.047851	1.34436	1.82262	0.114613	0.077185	0.019515	0.052391	0.067157	0.001895	0.01113
Cell(nmol/mg protein)	11_Vero-cells-monkey_GZ-346_no-virus	59.4	0.009216	0.041593	1.20493	1.54931	0.082301	0.059937	0.014454	0.044635	0.061288	0.001405	0
Cell(nmol/mg protein)	12_Vero-cells-monkey_GZ-346_no-virus	58.2	0.009114	0.036859	1.10262	1.40488	0.089621	0.061981	0.014045	0.042055	0.050592	0.001511	0.014439
Cell(nmol/mg protein)	13_Vero-cells-monkey_control_SVNI-MOI=5-3HPI	50.9	0.011254	0.038469	1.20416	1.467	0.093492	0.065545	0.015581	0.050169	0.053248	0.00126	0.020787
Cell(nmol/mg protein)	14_Vero-cells-monkey_control_SVNI-MOI=5-3HPI	49.8	0.011009	0.039633	1.27031	1.57218	0.095094	0.068956	0.015853	0.044724	0.052406	0.000997	0.02322
Cell(nmol/mg protein)	15_Vero-cells-monkey_control_SVNI-MOI=5-3HPI	65.8	0.006225	0.0327	0.953564	1.20188	0.068146	0.051838	0.011984	0.038542	0.045982	0.001457	0
Cell(nmol/mg protein)	16_Vero-cells-monkey_control_SVNI-MOI=5-3HPI	61.9	0.00906	0.032303	1.04766	1.30629	0.069416	0.04943	0.013605	0.03829	0.048611	0.001637	0
Cell(nmol/mg protein)	17_Vero-cells-monkey_GZ-161_SVNI-MOI=5-3HPI	53.3	0.007606	0.04196	1.16195	1.54762	0.085771	0.064047	0.018161	0.04836	0.057578	0.00135	0.021767
Cell(nmol/mg protein)	18_Vero-cells-monkey_GZ-161_SVNI-MOI=5-3HPI	56.1	0.008094	0.043087	1.19328	1.40969	0.081966	0.059191	0.013539	0.047901	0.061031	0.001483	0.044022
Cell(nmol/mg protein)	19_Vero-cells-monkey_GZ-161_SVNI-MOI=5-3HPI	57.8	0.007286	0.041644	1.17523	1.41315	0.084643	0.058582	0.01464	0.046716	0.05225	0.001341	0.032619
Cell(nmol/mg protein)	20_Vero-cells-monkey_GZ-161_SVNI-MOI=5-3HPI	68.7	0.007002	0.03666	0.985358	1.15275	0.06802	0.050146	0.01207	0.037371	0.041652	0.001088	0.010286
Cell(nmol/mg protein)	21_Vero-cells-monkey_GZ-346_SVNI-MOI=5-3HPI	47.6	0.009418	0.056223	1.47026	1.95129	0.120076	0.07894	0.020413	0.066739	0.083027	0.002491	0.037091
Cell(nmol/mg protein)	22_Vero-cells-monkey_GZ-346_SVNI-MOI=5-3HPI	50.1	0.012467	0.048891	1.60185	1.89573	0.100155	0.07248	0.01956	0.052221	0.072591	0.002238	0.019544
Cell(nmol/mg protein)	23_Vero-cells-monkey_GZ-346_SVNI-MOI=5-3HPI	58.1	0.009643	0.040159	1.15793	1.5124	0.097709	0.062691	0.014802	0.043714	0.04887	0.001054	0.015895
Cell(nmol/mg protein)	24_Vero-cells-monkey_GZ-346_SVNI-MOI=5-3HPI	55.5	0.009878	0.037506	1.33707	1.53868	0.097303	0.066342	0.018354	0.048552	0.064448	0.001922	0.019376

## Sheet: SVNI Serum GAG
Compound_peak area			Ganglioside GA1 (d18:1/14:0)	Ganglioside GA1 (d18:1/16:0)	Ganglioside GA2 (d18:1/16:0)	Ganglioside GA2 (d18:1/24:0)	Ganglioside GM1 (18:1/16:0)	Ganglioside GM2 (d18:1/16:0)	Ganglioside GM2 (d18:1/24:0)	Ganglioside GM2 (d18:1/24:1)	Ganglioside GM3 (d18:1/16:0)
Mice, 15pfu SVNI, 5dpi	Control	1	0	388000	138640	0	44100	43615	30884	92683	343000
		2	0	254118	83580	7130	55100	32231	28885	108776	191000
		3	2300	417910	116690	9274	50700	59485	18835	124797	453000
		AVG:	766.667	353343	112970	5468	49966.7	45110.3	26201.3	108752	329000
		SD	1327.91	87222.7	27717.9	4855.25	5536.55	13688.4	6457.26	16057	131560
	GZ-161	1	0	176000	78258	0	10400	33900	24510	72410	129000
		2	0	194000	83370	4315	37100	30810	12231	39519	106300
		3	0	118000	82037	2433	7460	21640	11775	30052	93980
		AVG:	0	224413	83507.1	4390.87	26860.5	34105.6	16668.3	65264.5	207140
		SD	0	132271	31972.9	3109.33	21490	16421.8	7809.8	44295.5	148384
		TTEST	0.18695	0.0130751	0.0597491	0.176725	0.0167862	0.0672043	0.0737375	0.00892498	0.0229545
		fold change	0	0.460365	0.718967	0.411363	0.366644	0.638065	0.61722	0.435183	0.333617
	SVNI		5300	572000	221980	0	178000	47334	28287	123887	339000
			10875	1158000	229450	0	178692	43706	20452	33126	61800
			8900	582000	145898	9002	177330	18076	20445	49414	296800
			0	618947	110230	18223	117630	31060	44220	89278	283900
			0	304970	51294	3348	41790	33610	22000	74775	129000
			0	503050	130046	8500	68500	23218	18410	78648	269000
		AVG:	4179.17	623161	148150	6512.17	126990	32834	25635.7	74854.7	229917
		SD	4914.73	284975	68135.7	6958.78	60954	11335.5	9712.35	31670.5	108868
		TTEST	0.144873	0.0818956	0.215194	0.412442	0.0363412	0.0964961	0.465466	0.0659406	0.132776
		fold change	5.45109	1.76362	1.31141	1.19096	2.5415	0.72786	0.978411	0.688306	0.698835
	SVNI+GZ-161		0	150824	109900	6090	37100	11888	9389	90428	101000
			0	144327	68400	7669	26700	26120	18670	59627	133543
			0	152760	90575	6178	17600	17596	16363	61745	106680
			0	157427	101700	3640	24300	13936	13758	77494	83120
			0	144610	128240	3270	33900	17209	16573	35358	88656
			0	63961	63197	2360	20300	8035	6303	23268	18880
		AVG:	0	135652	93668.7	4867.83	26650	15797.3	13509.3	57986.7	88646.5
		SD	0	35474.3	24898.7	2069.14	7609.4	6177.16	4756.73	25168.4	38448.5
		TTEST	0.0319438	0.000977054	0.0478292	0.295612	0.00125672	0.00449037	0.0102993	0.165575	0.00670499
		fold change	0	0.383909	0.829146	0.89024	0.533356	0.350193	0.515597	0.533201	0.269442
