# Supplementary material for: Antiviral activity of glucosylceramide synthase inhibitors in alphavirus infection of the central nervous system
Source: Brain Commun. 2023 Mar 25;5(3):fcad086. doi: 10.1093/braincomms/fcad086 (PMC10165247; doi:10.1093/braincomms/fcad086)
Supplement: fcad086_Supplementary_Data [file fcad086_supplementary_data.zip › Supplementary Table 2.xlsx]

## Sheet: Samples
		Group A- Control
		Code	Anti-SVNI abs (S/N)	pfuE/ng RNA	Body weight (% of 4 dpi)
		OEB001	0.972453	N/A	106.364
		OEB002	1.11046	N/A	104.918
		OEB003	N/A	N/A	107.207
		Group B- GZ-161
		Code	Anti-SVNI abs (S/N)	pfuE/ng RNA	Body weight (% of 4 dpi)
		OEB006	0.923242	N/A	101.923
		OEB007	0.993849	N/A	102.97
		OEB008	N/A	N/A	104.167
		Group C- SVNI
		Code	Anti-SVNI abs (S/N)	pfuE/ng RNA	Body weight (% of 4 dpi)
		OEB010	5.21262	2063.94	94.1748
		OEB011	4.99064	2067.37	86.3636
		OEB015	4.09735	536.969	90.4255
		OEB016	2.25996	1217.09	92.9293
		OEB017	4.18454	405.014	91.358
		Group D- SVNI+GZ-161
		Code	Anti-SVNI abs (S/N)	pfuE/ng RNA	Body weight (% of 4 dpi)
		OEB019	2.83873	540.477	108.491
		OEB020	2.38941	818.744	103.797
		OEB021	1.49559	1655.07	99
		OEB028	1.61754	8212.64	90.4255

## Sheet: D vs. C_pFDR0.05_FC2_216
Probeset ID	p-value(B vs. A)	MeanRatio(B vs. A)	Fold-Change(B vs. A)	Fold-Change(B vs. A) (Description)	p-value(C vs. A)	MeanRatio(C vs. A)	Fold-Change(C vs. A)	Fold-Change(C vs. A) (Description)	p-value(E vs. A)	MeanRatio(E vs. A)	Fold-Change(E vs. A)	Fold-Change(E vs. A) (Description)	p-value(E vs. C)	MeanRatio(E vs. C)	Fold-Change(E vs. C)	Fold-Change(E vs. C) (Description)	p-value(E vs. B)	MeanRatio(E vs. B)	Fold-Change(E vs. B)	Fold-Change(E vs. B) (Description)
Capg	0.940125	1.09624	1.09624	B up vs A	3.23012e-08	16.2119	16.2119	C up vs A	0.000627392	6.53167	6.53167	E up vs A	1.35524e-06	0.402894	-2.48204	E down vs C	0.000716797	5.95826	5.95826	E up vs B
Bcl2a1a	0.954928	0.895889	-1.11621	B down vs A	9.19506e-08	20.7725	20.7725	C up vs A	0.000176897	10.3213	10.3213	E up vs A	2.086e-05	0.496871	-2.0126	E down vs C	0.000161265	11.5207	11.5207	E up vs B
H2-Q6	0.992043	1.14957	1.14957	B up vs A	1.20407e-07	157.835	157.835	C up vs A	0.0001544	78.1464	78.1464	E up vs A	3.78293e-05	0.495115	-2.01973	E down vs C	0.000156928	67.9786	67.9786	E up vs B
Csf2rb2	0.914628	1.12348	1.12348	B up vs A	1.14845e-07	13.0972	13.0972	C up vs A	0.000285905	6.4956	6.4956	E up vs A	1.89766e-05	0.495954	-2.01632	E down vs C	0.000343065	5.78168	5.78168	E up vs B
Serpina3n	0.975677	0.951924	-1.0505	B down vs A	1.53193e-07	17.1062	17.1062	C up vs A	0.0069091	5.77776	5.77776	E up vs A	2.22468e-06	0.337758	-2.9607	E down vs C	0.0065126	6.06956	6.06956	E up vs B
Cst7	0.983375	1.12271	1.12271	B up vs A	1.61231e-07	60.852	60.852	C up vs A	0.000396215	27.9785	27.9785	E up vs A	2.42117e-05	0.459779	-2.17496	E down vs C	0.000410714	24.9205	24.9205	E up vs B
AB124611	0.971415	1.16299	1.16299	B up vs A	1.90951e-07	46.4695	46.4695	C up vs A	0.000822236	19.9484	19.9484	E up vs A	1.6233e-05	0.42928	-2.32948	E down vs C	0.000876865	17.1527	17.1527	E up vs B
Milr1	0.545864	4.30123	4.30123	B up vs A	1.65056e-07	55.9497	55.9497	C up vs A	0.00058398	24.6188	24.6188	E up vs A	1.75501e-05	0.440016	-2.27265	E down vs C	0.00175861	5.72366	5.72366	E up vs B
Stra6l	0.676122	2.22577	2.22577	B up vs A	3.56793e-07	28.4689	28.4689	C up vs A	0.11843	5.52535	5.52535	E up vs A	9.26349e-07	0.194083	-5.15243	E down vs C	0.242606	2.48244	2.48244	E up vs B
Rnase6	0.982452	0.981805	-1.01853	B down vs A	2.97042e-07	8.91828	8.91828	C up vs A	0.00377861	3.76577	3.76577	E up vs A	8.76529e-06	0.422253	-2.36825	E down vs C	0.00362329	3.83556	3.83556	E up vs B
Cd52	0.966963	0.913601	-1.09457	B down vs A	3.33442e-07	20.7409	20.7409	C up vs A	0.000666173	9.93641	9.93641	E up vs A	4.7481e-05	0.479074	-2.08736	E down vs C	0.000619098	10.8761	10.8761	E up vs B
Il12rb2	0.821598	0.695041	-1.43876	B down vs A	4.08675e-07	13.5288	13.5288	C up vs A	0.00136619	6.24938	6.24938	E up vs A	3.33193e-05	0.461931	-2.16483	E down vs C	0.00090613	8.99138	8.99138	E up vs B
H2-Q7	0.957846	2.4046	2.4046	B up vs A	4.13138e-07	247.191	247.191	C up vs A	0.00046191	120.377	120.377	E up vs A	9.70062e-05	0.486982	-2.05346	E down vs C	0.000506475	50.0613	50.0613	E up vs B
Cd300e	0.557502	0.651246	-1.53552	B down vs A	6.36228e-07	6.23455	6.23455	C up vs A	0.00822849	2.73394	2.73394	E up vs A	1.37622e-05	0.438515	-2.28043	E down vs C	0.00264449	4.19802	4.19802	E up vs B
Tlr4	0.173541	1.66889	1.66889	B up vs A	2.35196e-07	5.60535	5.60535	C up vs A	0.00166364	2.77701	2.77701	E up vs A	1.21566e-05	0.495422	-2.01848	E down vs C	0.0257143	1.66399	1.66399	E up vs B
Ly6a	0.938257	1.29317	1.29317	B up vs A	5.44176e-07	35.1149	35.1149	C up vs A	0.000901415	16.5711	16.5711	E up vs A	7.72216e-05	0.471912	-2.11904	E down vs C	0.00103683	12.8144	12.8144	E up vs B
Tgfbi	0.913935	1.31115	1.31115	B up vs A	8.32221e-07	25.8685	25.8685	C up vs A	0.0258909	7.77289	7.77289	E up vs A	8.02436e-06	0.300478	-3.32803	E down vs C	0.0319484	5.92832	5.92832	E up vs B
Gm49339	1	1	1	No change between B and A	7.70601e-07	?	?	No change between C and A	0.00529242	?	?	No change between E and A	2.59718e-05	0.363817	-2.74863	E down vs C	0.00529242	?	?	No change between E and B
Ms4a6c	0.98618	0.751645	-1.33042	B down vs A	8.12272e-07	125.189	125.189	C up vs A	0.00234837	52.5382	52.5382	E up vs A	5.7653e-05	0.419673	-2.38281	E down vs C	0.00227324	69.8976	69.8976	E up vs B
Tent5c	0.733555	1.25577	1.25577	B up vs A	6.79032e-07	7.60764	7.60764	C up vs A	0.00204746	3.74828	3.74828	E up vs A	4.99085e-05	0.4927	-2.02963	E down vs C	0.00390381	2.98486	2.98486	E up vs B
Neurl3	0.799673	0.650589	-1.53707	B down vs A	9.77354e-07	12.6885	12.6885	C up vs A	0.00145608	6.29494	6.29494	E up vs A	0.000120966	0.496113	-2.01567	E down vs C	0.000916399	9.67576	9.67576	E up vs B
Arhgap30	0.955589	0.941109	-1.06258	B down vs A	8.93657e-07	10.0715	10.0715	C up vs A	0.00426848	4.46805	4.46805	E up vs A	3.87415e-05	0.443632	-2.25412	E down vs C	0.00383697	4.74765	4.74765	E up vs B
Ccl5	0.981338	1.56939	1.56939	B up vs A	8.33018e-07	211.305	211.305	C up vs A	0.00164638	93.1326	93.1326	E up vs A	8.37369e-05	0.44075	-2.26886	E down vs C	0.00171931	59.3432	59.3432	E up vs B
Tnfrsf1b	0.946684	1.10691	1.10691	B up vs A	8.20821e-07	14.8311	14.8311	C up vs A	0.00150204	7.12968	7.12968	E up vs A	8.94314e-05	0.480727	-2.08018	E down vs C	0.00169975	6.44109	6.44109	E up vs B
Tuba1c	0.978792	0.976522	-1.02404	B down vs A	8.85584e-07	8.58356	8.58356	C up vs A	0.00348635	3.99012	3.99012	E up vs A	4.57651e-05	0.464855	-2.15121	E down vs C	0.00331435	4.08605	4.08605	E up vs B
Itgb2	0.971444	1.04993	1.04993	B up vs A	9.56991e-07	12.8826	12.8826	C up vs A	0.0023188	6.02252	6.02252	E up vs A	7.47332e-05	0.467494	-2.13907	E down vs C	0.00248021	5.73613	5.73613	E up vs B
Lpxn	0.837979	1.30232	1.30232	B up vs A	1.12889e-06	13.3769	13.3769	C up vs A	0.0120303	5.05502	5.05502	E up vs A	2.22542e-05	0.377893	-2.64625	E down vs C	0.0179533	3.88154	3.88154	E up vs B
Gpr31b	0.989991	1.33479	1.33479	B up vs A	1.31818e-06	221.158	221.158	C up vs A	0.00459542	87.5033	87.5033	E up vs A	6.38895e-05	0.39566	-2.52742	E down vs C	0.00470753	65.5557	65.5557	E up vs B
Elf4	0.932404	1.15038	1.15038	B up vs A	1.26556e-06	15.6828	15.6828	C up vs A	0.00284187	7.19219	7.19219	E up vs A	9.3998e-05	0.458602	-2.18054	E down vs C	0.00333803	6.25203	6.25203	E up vs B
Gpr65	0.973133	0.843749	-1.18519	B down vs A	1.4341e-06	38.9452	38.9452	C up vs A	0.00527946	15.7025	15.7025	E up vs A	6.36679e-05	0.403195	-2.48019	E down vs C	0.00494784	18.6104	18.6104	E up vs B
Ly6c2	0.998567	0.585415	-1.70819	B down vs A	1.5137e-06	1879.35	1879.35	C up vs A	0.0144665	613.167	613.167	E up vs A	2.84825e-05	0.326265	-3.065	E down vs C	0.0144158	1047.4	1047.4	E up vs B
Cd74	0.94929	1.14683	1.14683	B up vs A	1.65151e-06	19.6123	19.6123	C up vs A	0.00409534	8.62088	8.62088	E up vs A	9.89511e-05	0.439566	-2.27497	E down vs C	0.00462661	7.51716	7.51716	E up vs B
Tgm1	0.972673	?	?	No change between B and A	1.78877e-06	?	?	No change between C and A	0.00653833	?	?	No change between E and A	7.21119e-05	0.382429	-2.61486	E down vs C	0.0069873	89.2819	89.2819	E up vs B
Pik3r5	0.761604	1.1893	1.1893	B up vs A	1.55373e-06	6.05121	6.05121	C up vs A	0.00463248	3.01545	3.01545	E up vs A	8.06427e-05	0.498321	-2.00674	E down vs C	0.00834196	2.53549	2.53549	E up vs B
Tnfaip8l2	0.861166	1.06868	1.06868	B up vs A	2.0252e-06	4.09891	4.09891	C up vs A	0.039773	1.83658	1.83658	E up vs A	1.80243e-05	0.448066	-2.23182	E down vs C	0.0556079	1.71855	1.71855	E up vs B
S100a11	0.994984	0.994157	-1.00588	B down vs A	2.16353e-06	8.29119	8.29119	C up vs A	0.00585615	3.89596	3.89596	E up vs A	0.000105039	0.469891	-2.12815	E down vs C	0.00578545	3.91886	3.91886	E up vs B
Lgals3	0.99702	1.03103	1.03103	B up vs A	2.3537e-06	65.6116	65.6116	C up vs A	0.0140223	23.1593	23.1593	E up vs A	5.35694e-05	0.352975	-2.83306	E down vs C	0.0141251	22.4622	22.4622	E up vs B
Pik3cg	0.90588	0.964247	-1.03708	B down vs A	3.8526e-06	3.23427	3.23427	C up vs A	0.26285	1.3262	1.3262	E up vs A	7.72915e-06	0.410045	-2.43876	E down vs C	0.217073	1.37537	1.37537	E up vs B
Nupr1	0.909841	1.05174	1.05174	B up vs A	2.3198e-06	4.55732	4.55732	C up vs A	0.0135768	2.22575	2.22575	E up vs A	5.40283e-05	0.48839	-2.04754	E down vs C	0.0169447	2.11626	2.11626	E up vs B
Rab32	0.981513	0.985194	-1.01503	B down vs A	2.40026e-06	5.95879	5.95879	C up vs A	0.00630153	2.9664	2.9664	E up vs A	0.000113978	0.49782	-2.00876	E down vs C	0.00602524	3.01098	3.01098	E up vs B
Ly9	0.907663	1.4992	1.4992	B up vs A	2.21485e-06	34.668	34.668	C up vs A	0.00194559	16.8985	16.8985	E up vs A	0.000322136	0.487437	-2.05155	E down vs C	0.00241769	11.2716	11.2716	E up vs B
Aoah	0.891639	1.50542	1.50542	B up vs A	2.22963e-06	29.9985	29.9985	C up vs A	0.00264343	14.0968	14.0968	E up vs A	0.000237764	0.469916	-2.12804	E down vs C	0.00342253	9.36404	9.36404	E up vs B
Casp8	0.929716	0.904577	-1.10549	B down vs A	2.96242e-06	9.21505	9.21505	C up vs A	0.0039449	4.59212	4.59212	E up vs A	0.000244255	0.498329	-2.00671	E down vs C	0.00333403	5.07654	5.07654	E up vs B
Gmfg	0.861677	0.905649	-1.10418	B down vs A	3.31265e-06	5.06256	5.06256	C up vs A	0.0150046	2.42443	2.42443	E up vs A	8.07165e-05	0.478895	-2.08814	E down vs C	0.0106706	2.67701	2.67701	E up vs B
Ms4a4c	0.991066	2.51641	2.51641	B up vs A	3.33344e-06	1017.12	1017.12	C up vs A	0.00418792	446.522	446.522	E up vs A	0.000274319	0.439006	-2.27787	E down vs C	0.00427874	177.444	177.444	E up vs B
Ptafr	0.969401	1.10219	1.10219	B up vs A	4.15463e-06	20.537	20.537	C up vs A	0.00951521	8.63377	8.63377	E up vs A	0.000169351	0.4204	-2.37869	E down vs C	0.0102546	7.83325	7.83325	E up vs B
Gm5960	0.862283	?	?	No change between B and A	4.90211e-06	42.525	42.525	C up vs A	0.0108636	17.1159	17.1159	E up vs A	0.00018852	0.40249	-2.48453	E down vs C	0.00774572	?	?	No change between E and B
Timp1	0.956739	1.64767	1.64767	B up vs A	4.77676e-06	87.2917	87.2917	C up vs A	0.0309114	28.0067	28.0067	E up vs A	6.87979e-05	0.32084	-3.11682	E down vs C	0.0343405	16.9977	16.9977	E up vs B
Ms4a6b	0.955873	1.57349	1.57349	B up vs A	4.58282e-06	76.2307	76.2307	C up vs A	0.0140784	28.6184	28.6184	E up vs A	0.000134116	0.375419	-2.66369	E down vs C	0.015688	18.1879	18.1879	E up vs B
Clec12a	0.952342	1.05724	1.05724	B up vs A	7.49187e-06	7.6026	7.6026	C up vs A	0.354545	1.8464	1.8464	E up vs A	1.22425e-05	0.242864	-4.11753	E down vs C	0.386803	1.74643	1.74643	E up vs B
AC147806.2	1	1	1	No change between B and A	6.19182e-06	?	?	No change between C and A	0.126955	?	?	No change between E and A	2.66167e-05	0.214631	-4.65915	E down vs C	0.126955	?	?	No change between E and B
Cyp4f18	0.931337	?	?	No change between B and A	5.29093e-06	?	?	No change between C and A	0.051285	?	?	No change between E and A	4.97959e-05	0.279583	-3.57676	E down vs C	0.0604096	23.2002	23.2002	E up vs B
Rarres2	0.620967	1.26569	1.26569	B up vs A	3.94334e-06	4.93905	4.93905	C up vs A	0.0221745	2.29956	2.29956	E up vs A	7.18841e-05	0.465588	-2.14782	E down vs C	0.0579289	1.81684	1.81684	E up vs B
C3ar1	0.895358	1.32337	1.32337	B up vs A	4.52209e-06	18.8647	18.8647	C up vs A	0.00777634	8.29688	8.29688	E up vs A	0.000232349	0.439809	-2.27372	E down vs C	0.010048	6.26951	6.26951	E up vs B
Myo1g	0.897769	0.690835	-1.44752	B down vs A	6.05737e-06	17.9592	17.9592	C up vs A	0.0186369	7.06538	7.06538	E up vs A	0.000151266	0.393412	-2.54187	E down vs C	0.0144937	10.2273	10.2273	E up vs B
Serping1	0.937604	1.24531	1.24531	B up vs A	5.27425e-06	23.4137	23.4137	C up vs A	0.00623904	10.6588	10.6588	E up vs A	0.000361385	0.455239	-2.19665	E down vs C	0.00726156	8.55918	8.55918	E up vs B
Acp5	0.972279	1.08031	1.08031	B up vs A	7.37761e-06	16.9599	16.9599	C up vs A	0.138196	4.37856	4.37856	E up vs A	3.04095e-05	0.258171	-3.8734	E down vs C	0.146889	4.05304	4.05304	E up vs B
Slc43a3	0.860724	0.745877	-1.3407	B down vs A	6.76114e-06	11.0872	11.0872	C up vs A	0.00693963	5.38218	5.38218	E up vs A	0.000465728	0.48544	-2.05999	E down vs C	0.0049429	7.21591	7.21591	E up vs B
F7	0.511258	?	?	No change between B and A	1.20189e-05	10.88	10.88	C up vs A	0.127314	3.27266	3.27266	E up vs A	5.95474e-05	0.300797	-3.3245	E down vs C	0.0368209	?	?	No change between E and B
Igsf6	0.956456	1.13873	1.13873	B up vs A	6.419e-06	18.804	18.804	C up vs A	0.011934	7.9854	7.9854	E up vs A	0.000251663	0.424666	-2.35479	E down vs C	0.0132785	7.01254	7.01254	E up vs B
Acod1	0.995935	0.311864	-3.20653	B down vs A	7.44451e-06	932.739	932.739	C up vs A	0.00332466	461.607	461.607	E up vs A	0.00116778	0.494894	-2.02064	E down vs C	0.00329261	1480.16	1480.16	E up vs B
4930438A08Rik	0.867814	?	?	No change between B and A	1.08929e-05	?	?	No change between C and A	0.274486	?	?	No change between E and A	2.45347e-05	0.158724	-6.30023	E down vs C	0.353853	6.31477	6.31477	E up vs B
Gimap7	0.903235	?	?	No change between B and A	1.32064e-05	?	?	No change between C and A	0.411928	?	?	No change between E and A	1.96636e-05	0.120152	-8.32276	E down vs C	0.486631	6.41243	6.41243	E up vs B
Slfn1	0.997981	1.70205	1.70205	B up vs A	9.38948e-06	1868.68	1868.68	C up vs A	0.0253234	657.057	657.057	E up vs A	0.000204717	0.351615	-2.84402	E down vs C	0.0254486	386.038	386.038	E up vs B
Plbd1	0.931641	0.496168	-2.01545	B down vs A	1.16898e-05	39.6181	39.6181	C up vs A	0.0629922	12.105	12.105	E up vs A	0.000113606	0.305541	-3.27288	E down vs C	0.0535359	24.3969	24.3969	E up vs B
Srgn	0.929746	1.30363	1.30363	B up vs A	9.54409e-06	24.1385	24.1385	C up vs A	0.0156236	9.99292	9.99292	E up vs A	0.00033603	0.413983	-2.41556	E down vs C	0.018565	7.66546	7.66546	E up vs B
Gimap6	0.839794	0.845411	-1.18286	B down vs A	1.30082e-05	5.96664	5.96664	C up vs A	0.0596079	2.46697	2.46697	E up vs A	0.000137425	0.413461	-2.41861	E down vs C	0.040491	2.91807	2.91807	E up vs B
Klrk1	0.981989	?	?	No change between B and A	1.1502e-05	292.794	292.794	C up vs A	0.0535077	88.5751	88.5751	E up vs A	0.00013019	0.302517	-3.3056	E down vs C	0.051254	?	?	No change between E and B
Anxa2	0.972355	0.972907	-1.02785	B down vs A	1.06248e-05	6.19364	6.19364	C up vs A	0.0185359	2.97343	2.97343	E up vs A	0.000328908	0.480078	-2.08299	E down vs C	0.0173211	3.05623	3.05623	E up vs B
Cd53	0.905118	1.12934	1.12934	B up vs A	1.02451e-05	8.23455	8.23455	C up vs A	0.0335624	3.40779	3.40779	E up vs A	0.000175282	0.41384	-2.41639	E down vs C	0.0422522	3.0175	3.0175	E up vs B
Zbtb32	0.928094	?	?	No change between B and A	1.68528e-05	71.0429	71.0429	C up vs A	0.300693	12.0024	12.0024	E up vs A	3.68404e-05	0.168946	-5.91904	E down vs C	0.261088	?	?	No change between E and B
Cd84	0.988669	1.01114	1.01114	B up vs A	1.40076e-05	6.06116	6.06116	C up vs A	0.114923	2.22841	2.22841	E up vs A	7.9454e-05	0.367655	-2.71994	E down vs C	0.117893	2.20385	2.20385	E up vs B
Cd247	0.956079	1.22612	1.22612	B up vs A	1.66045e-05	26.9964	26.9964	C up vs A	0.280991	5.25627	5.25627	E up vs A	3.89804e-05	0.194702	-5.13604	E down vs C	0.30601	4.28692	4.28692	E up vs B
Gm15922	0.980012	0.623203	-1.60461	B down vs A	1.46628e-05	97.5193	97.5193	C up vs A	0.0886629	26.684	26.684	E up vs A	0.000108559	0.273628	-3.6546	E down vs C	0.0846551	42.8175	42.8175	E up vs B
Gm1966	0.995839	1.09629	1.09629	B up vs A	1.28599e-05	121.173	121.173	C up vs A	0.00520836	59.639	59.639	E up vs A	0.00161665	0.49218	-2.03178	E down vs C	0.00526098	54.401	54.401	E up vs B
Tnfrsf12a	0.918202	0.966645	-1.03451	B down vs A	1.94479e-05	3.02114	3.02114	C up vs A	0.152077	1.45694	1.45694	E up vs A	8.95091e-05	0.482246	-2.07363	E down vs C	0.126915	1.50721	1.50721	E up vs B
Sash3	0.955676	0.953651	-1.0486	B down vs A	1.62174e-05	6.29363	6.29363	C up vs A	0.0489818	2.68719	2.68719	E up vs A	0.0002216	0.42697	-2.34208	E down vs C	0.0440326	2.81779	2.81779	E up vs B
Slamf7	0.989169	0.483497	-2.06827	B down vs A	1.58782e-05	243.106	243.106	C up vs A	0.0403548	81.828	81.828	E up vs A	0.000261241	0.336595	-2.97093	E down vs C	0.0393125	169.242	169.242	E up vs B
Ecscr	0.523942	1.23147	1.23147	B up vs A	1.34745e-05	3.32989	3.32989	C up vs A	0.141689	1.52079	1.52079	E up vs A	6.15986e-05	0.456708	-2.18958	E down vs C	0.397928	1.23494	1.23494	E up vs B
Nrap	0.0393937	0.325324	-3.07386	B down vs A	0.000145155	2.46337	2.46337	C up vs A	0.410195	1.23121	1.23121	E up vs A	0.000297007	0.499808	-2.00077	E down vs C	0.00642884	3.78457	3.78457	E up vs B
F10	0.996434	1.19183	1.19183	B up vs A	1.53905e-05	274.996	274.996	C up vs A	0.0132346	116.726	116.726	E up vs A	0.000775179	0.424463	-2.35592	E down vs C	0.0133508	97.9386	97.9386	E up vs B
Gm11427	0.986157	1.07206	1.07206	B up vs A	1.9287e-05	26.8742	26.8742	C up vs A	0.1379	7.07626	7.07626	E up vs A	9.79481e-05	0.263311	-3.7978	E down vs C	0.142175	6.60062	6.60062	E up vs B
Ifi30	0.85469	1.41701	1.41701	B up vs A	1.47701e-05	15.591	15.591	C up vs A	0.0217364	6.55812	6.55812	E up vs A	0.000440405	0.420636	-2.37735	E down vs C	0.0310636	4.62813	4.62813	E up vs B
Lrmp	0.928237	0.958539	-1.04325	B down vs A	2.11356e-05	3.83911	3.83911	C up vs A	0.117781	1.71422	1.71422	E up vs A	0.000128724	0.446516	-2.23956	E down vs C	0.100068	1.78837	1.78837	E up vs B
Tlr13	0.847174	1.39919	1.39919	B up vs A	1.67762e-05	14.0899	14.0899	C up vs A	0.0517225	5.12835	5.12835	E up vs A	0.000219395	0.363974	-2.74745	E down vs C	0.0744513	3.66523	3.66523	E up vs B
Mdfic	0.992561	0.990606	-1.00948	B down vs A	2.00912e-05	7.24976	7.24976	C up vs A	0.0682433	2.86256	2.86256	E up vs A	0.000209782	0.394848	-2.53262	E down vs C	0.0670581	2.8897	2.8897	E up vs B
Rin3	0.911712	1.04728	1.04728	B up vs A	2.14339e-05	3.62533	3.62533	C up vs A	0.133984	1.63062	1.63062	E up vs A	0.000114764	0.449785	-2.22328	E down vs C	0.162637	1.55701	1.55701	E up vs B
Ifi214	0.974129	2.08329	2.08329	B up vs A	1.82709e-05	210.336	210.336	C up vs A	0.01137	93.6688	93.6688	E up vs A	0.00115773	0.445329	-2.24553	E down vs C	0.0121139	44.9619	44.9619	E up vs B
Sirpb1c	0.964936	0.0942284	-10.6125	B down vs A	2.01719e-05	128.737	128.737	C up vs A	0.0259855	49.4456	49.4456	E up vs A	0.000560724	0.384082	-2.60361	E down vs C	0.0238509	524.743	524.743	E up vs B
Gm15931	0.966609	?	?	No change between B and A	2.12047e-05	148.293	148.293	C up vs A	0.0133424	65.3148	65.3148	E up vs A	0.0012043	0.440445	-2.27043	E down vs C	0.0122938	?	?	No change between E and B
Tmem171	0.899239	0.584428	-1.71108	B down vs A	2.36787e-05	20.9866	20.9866	C up vs A	0.0229601	8.92232	8.92232	E up vs A	0.000792106	0.425145	-2.35214	E down vs C	0.0179253	15.2668	15.2668	E up vs B
Zc3h12d	0.737845	0.516051	-1.93779	B down vs A	3.1675e-05	9.50788	9.50788	C up vs A	0.0751856	3.591	3.591	E up vs A	0.000339377	0.377686	-2.6477	E down vs C	0.0397369	6.95861	6.95861	E up vs B
Cxcr4	0.931551	1.12102	1.12102	B up vs A	2.47152e-05	9.5416	9.5416	C up vs A	0.0874118	3.41664	3.41664	E up vs A	0.000212188	0.358078	-2.79268	E down vs C	0.102316	3.04781	3.04781	E up vs B
Procr	0.78315	0.824949	-1.2122	B down vs A	3.40381e-05	4.71605	4.71605	C up vs A	0.121714	1.97358	1.97358	E up vs A	0.000223979	0.418481	-2.38959	E down vs C	0.0734668	2.39236	2.39236	E up vs B
Lilr4b	0.984967	2.5614	2.5614	B up vs A	2.78873e-05	496.824	496.824	C up vs A	0.0939896	139.89	139.89	E up vs A	0.000229163	0.281568	-3.55153	E down vs C	0.0972889	54.6146	54.6146	E up vs B
Maff	0.996014	0.988012	-1.01213	B down vs A	2.49239e-05	15.5388	15.5388	C up vs A	0.0158176	7.2529	7.2529	E up vs A	0.00125858	0.466761	-2.14243	E down vs C	0.0156638	7.34091	7.34091	E up vs B
Angpt4	0.691982	0.821187	-1.21775	B down vs A	4.01728e-05	3.58375	3.58375	C up vs A	0.133811	1.6656	1.6656	E up vs A	0.000248184	0.464764	-2.15163	E down vs C	0.0645838	2.02828	2.02828	E up vs B
Chil1	0.419288	0.708193	-1.41204	B down vs A	6.18865e-05	2.94666	2.94666	C up vs A	0.219652	1.42342	1.42342	E up vs A	0.000240651	0.483064	-2.07012	E down vs C	0.0502077	2.00994	2.00994	E up vs B
Lck	0.991538	1.01984	1.01984	B up vs A	2.65544e-05	12.2558	12.2558	C up vs A	0.0194162	5.67873	5.67873	E up vs A	0.00110488	0.463349	-2.1582	E down vs C	0.0198229	5.56824	5.56824	E up vs B
Tnfrsf18	0.944047	0.515691	-1.93915	B down vs A	4.27621e-05	40.3671	40.3671	C up vs A	0.369553	6.90312	6.90312	E up vs A	8.44357e-05	0.171009	-5.84765	E down vs C	0.333105	13.3862	13.3862	E up vs B
Ccl19	0.843863	0.16452	-6.0783	B down vs A	3.43193e-05	25.7824	25.7824	C up vs A	0.0673893	8.86249	8.86249	E up vs A	0.000421485	0.343741	-2.90917	E down vs C	0.0463436	53.8688	53.8688	E up vs B
Klrc1	0.925529	?	?	No change between B and A	3.87312e-05	?	?	No change between C and A	0.259946	?	?	No change between E and A	0.000114018	0.18826	-5.31181	E down vs C	0.300912	11.6173	11.6173	E up vs B
Ccn5	0.981512	0.938033	-1.06606	B down vs A	3.51259e-05	16.5962	16.5962	C up vs A	0.107563	5.28406	5.28406	E up vs A	0.00026546	0.318389	-3.14081	E down vs C	0.103133	5.63313	5.63313	E up vs B
Ccr2	0.972151	1.31584	1.31584	B up vs A	3.07382e-05	54.5526	54.5526	C up vs A	0.0352373	20.8537	20.8537	E up vs A	0.000719086	0.382269	-2.61596	E down vs C	0.0376976	15.8482	15.8482	E up vs B
Gm10309	0.927347	1.66276	1.66276	B up vs A	3.89821e-05	42.8946	42.8946	C up vs A	0.221043	9.62138	9.62138	E up vs A	0.000138007	0.224303	-4.45826	E down vs C	0.256219	5.78638	5.78638	E up vs B
Vim	0.853024	1.1258	1.1258	B up vs A	2.86923e-05	5.04702	5.04702	C up vs A	0.0319464	2.52331	2.52331	E up vs A	0.000726908	0.499961	-2.00016	E down vs C	0.0456896	2.24135	2.24135	E up vs B
Ms4a4d	0.997671	0.869765	-1.14974	B down vs A	3.27846e-05	263.255	263.255	C up vs A	0.0229368	108.776	108.776	E up vs A	0.00123405	0.413196	-2.42016	E down vs C	0.0228065	125.064	125.064	E up vs B
Vmn1r77	0.0793935	10.56	10.56	B up vs A	0.00285847	17.8851	17.8851	C up vs A	9.43529e-06	36.6005	36.6005	E up vs A	0.000757766	2.04643	2.04643	E up vs C	0.000153631	3.46596	3.46596	E up vs B
Sirpb1a	0.783573	?	?	No change between B and A	3.11889e-05	?	?	No change between C and A	0.0522389	?	?	No change between E and A	0.000486015	0.336667	-2.9703	E down vs C	0.0875761	7.2311	7.2311	E up vs B
H2-Aa	0.954178	1.19016	1.19016	B up vs A	4.27372e-05	19.8813	19.8813	C up vs A	0.173911	5.39923	5.39923	E up vs A	0.000201085	0.271574	-3.68224	E down vs C	0.191712	4.53658	4.53658	E up vs B
Il2ra	0.870489	2.81234	2.81234	B up vs A	3.71228e-05	65.3951	65.3951	C up vs A	0.108041	18.7706	18.7706	E up vs A	0.000283031	0.287033	-3.48392	E down vs C	0.144499	6.67436	6.67436	E up vs B
Batf	0.939468	1.1827	1.1827	B up vs A	3.38096e-05	15.0897	15.0897	C up vs A	0.0204284	6.95277	6.95277	E up vs A	0.00145657	0.460762	-2.17032	E down vs C	0.0236945	5.87874	5.87874	E up vs B
Olfr1033	0.861074	1.33205	1.33205	B up vs A	3.39143e-05	12.1015	12.1015	C up vs A	0.0552852	4.71595	4.71595	E up vs A	0.000510689	0.389701	-2.56607	E down vs C	0.0768817	3.54037	3.54037	E up vs B
Gpr141	0.996398	1.1925	1.1925	B up vs A	3.80048e-05	247.53	247.53	C up vs A	0.0196213	107.402	107.402	E up vs A	0.00178466	0.433896	-2.3047	E down vs C	0.0197952	90.0645	90.0645	E up vs B
Gimap8	0.924472	0.928136	-1.07743	B down vs A	4.52755e-05	5.29645	5.29645	C up vs A	0.0666065	2.41071	2.41071	E up vs A	0.000608507	0.455155	-2.19705	E down vs C	0.0556734	2.59736	2.59736	E up vs B
P2ry10	0.962767	?	?	No change between B and A	4.68714e-05	?	?	No change between C and A	0.137918	?	?	No change between E and A	0.00029018	0.259078	-3.85984	E down vs C	0.149684	31.3388	31.3388	E up vs B
Lrrc25	0.91309	1.41656	1.41656	B up vs A	4.19743e-05	22.8157	22.8157	C up vs A	0.0619658	8.24853	8.24853	E up vs A	0.000596287	0.361529	-2.76603	E down vs C	0.0760598	5.82295	5.82295	E up vs B
Qrfp	0.0941944	0.352896	-2.8337	B down vs A	0.00294517	2.20065	2.20065	C up vs A	0.0207141	0.108238	-9.23887	E down vs A	1.73286e-05	0.0491847	-20.3315	E down vs C	0.474607	0.306715	-3.26036	E down vs B
Cfb	0.988238	2.70642	2.70642	B up vs A	4.33583e-05	660.428	660.428	C up vs A	0.0232924	279.676	279.676	E up vs A	0.00177298	0.423478	-2.3614	E down vs C	0.0239722	103.338	103.338	E up vs B
B3gnt8	0.732936	1.14945	1.14945	B up vs A	5.49269e-05	3.4226	3.4226	C up vs A	0.358081	1.38308	1.38308	E up vs A	0.000116855	0.404103	-2.47462	E down vs C	0.570361	1.20326	1.20326	E up vs B
C3	0.982109	1.17383	1.17383	B up vs A	4.62907e-05	44.8329	44.8329	C up vs A	0.0330325	18.269	18.269	E up vs A	0.00132729	0.407492	-2.45404	E down vs C	0.0344993	15.5637	15.5637	E up vs B
Sirpb1b	0.990809	1.17653	1.17653	B up vs A	5.13489e-05	86.6484	86.6484	C up vs A	0.0784466	28.184	28.184	E up vs A	0.000599383	0.325269	-3.07438	E down vs C	0.0801446	23.9553	23.9553	E up vs B
Ncf4	0.846011	1.4464	1.4464	B up vs A	4.6342e-05	13.9848	13.9848	C up vs A	0.0544712	5.51878	5.51878	E up vs A	0.000777376	0.394626	-2.53404	E down vs C	0.078538	3.81554	3.81554	E up vs B
Esm1	0.34436	1.4722	1.4722	B up vs A	5.23809e-05	3.72629	3.72629	C up vs A	0.459336	1.3428	1.3428	E up vs A	8.07104e-05	0.360358	-2.77502	E down vs C	0.777606	0.912101	-1.09637	E down vs B
Gm44524	0.856234	0.883452	-1.13192	B down vs A	0.684292	0.765305	-1.30667	C down vs A	0.000151513	4.31395	4.31395	E up vs A	2.67913e-05	5.6369	5.6369	E up vs C	0.000113146	4.88306	4.88306	E up vs B
Apobr	0.671143	1.7625	1.7625	B up vs A	3.89536e-05	11.3102	11.3102	C up vs A	0.0228964	5.32086	5.32086	E up vs A	0.00156224	0.470447	-2.12564	E down vs C	0.0522221	3.01893	3.01893	E up vs B
Havcr2	0.9013	1.10136	1.10136	B up vs A	5.58741e-05	5.52281	5.52281	C up vs A	0.0977343	2.35192	2.35192	E up vs A	0.000525311	0.425856	-2.34821	E down vs C	0.122308	2.13547	2.13547	E up vs B
Psd4	0.699771	1.88323	1.88323	B up vs A	4.40956e-05	13.9772	13.9772	C up vs A	0.0342418	6.04246	6.04246	E up vs A	0.00119715	0.432309	-2.31316	E down vs C	0.0716689	3.20856	3.20856	E up vs B
Pla1a	0.848958	1.74972	1.74972	B up vs A	5.19657e-05	22.9539	22.9539	C up vs A	0.0506378	8.89009	8.89009	E up vs A	0.000975466	0.387302	-2.58196	E down vs C	0.0726111	5.08086	5.08086	E up vs B
Trbv15	1	1	1	No change between B and A	0.000100486	?	?	No change between C and A	0.585521	?	?	No change between E and A	0.000118785	0.0992826	-10.0723	E down vs C	0.585521	?	?	No change between E and B
Clec4a3	0.851673	0.767956	-1.30216	B down vs A	8.33774e-05	7.5566	7.5566	C up vs A	0.154685	2.73279	2.73279	E up vs A	0.000515842	0.361643	-2.76516	E down vs C	0.111019	3.55852	3.55852	E up vs B
Cysltr2	0.717194	0.497132	-2.01154	B down vs A	0.000127893	7.96134	7.96134	C up vs A	0.449041	1.99346	1.99346	E up vs A	0.000227189	0.250393	-3.99372	E down vs C	0.262006	4.00993	4.00993	E up vs B
Cd96	0.97061	0.870169	-1.1492	B down vs A	8.92029e-05	19.4875	19.4875	C up vs A	0.224212	5.14989	5.14989	E up vs A	0.000362784	0.264267	-3.78405	E down vs C	0.211011	5.91827	5.91827	E up vs B
Tmem71	0.666298	0.525698	-1.90223	B down vs A	0.000158156	6.37048	6.37048	C up vs A	0.595147	1.54796	1.54796	E up vs A	0.000190971	0.24299	-4.11539	E down vs C	0.32923	2.94459	2.94459	E up vs B
Gimap4	0.942679	1.71289	1.71289	B up vs A	8.04326e-05	53.6379	53.6379	C up vs A	0.146095	15.1784	15.1784	E up vs A	0.000527006	0.282979	-3.53383	E down vs C	0.165516	8.86125	8.86125	E up vs B
Sdcbp2	0.597139	0.757668	-1.31984	B down vs A	0.000133243	3.27993	3.27993	C up vs A	0.212162	1.55172	1.55172	E up vs A	0.000625255	0.473094	-2.11375	E down vs C	0.0830429	2.04802	2.04802	E up vs B
Adamts14	0.525535	1.51631	1.51631	B up vs A	5.93062e-05	5.42944	5.42944	C up vs A	0.14831	2.14521	2.14521	E up vs A	0.00035712	0.395107	-2.53096	E down vs C	0.411447	1.41476	1.41476	E up vs B
Arl11	0.853897	0.815392	-1.2264	B down vs A	0.000119146	6.08056	6.08056	C up vs A	0.341414	1.91081	1.91081	E up vs A	0.000302341	0.314249	-3.18219	E down vs C	0.256873	2.34343	2.34343	E up vs B
Arhgdib	0.975277	0.978227	-1.02226	B down vs A	8.18379e-05	4.72291	4.72291	C up vs A	0.0594478	2.35005	2.35005	E up vs A	0.00147227	0.497584	-2.00971	E down vs C	0.0560542	2.40235	2.40235	E up vs B
Pira2	0.934337	0.266889	-3.74688	B down vs A	8.57398e-05	47.8916	47.8916	C up vs A	0.0558335	18.3905	18.3905	E up vs A	0.00167577	0.384002	-2.60415	E down vs C	0.0477133	68.9069	68.9069	E up vs B
Pirb	0.986549	1.23818	1.23818	B up vs A	8.13955e-05	75.9142	75.9142	C up vs A	0.0677407	27.1713	27.1713	E up vs A	0.00126509	0.357921	-2.79392	E down vs C	0.0699187	21.9445	21.9445	E up vs B
Cd93	0.598279	1.54712	1.54712	B up vs A	5.5256e-05	6.71818	6.71818	C up vs A	0.0350084	3.26741	3.26741	E up vs A	0.00157636	0.486354	-2.05611	E down vs C	0.0954697	2.11194	2.11194	E up vs B
Dpep2nb	0.000548291	?	?	No change between B and A	0.683667	1.07788	1.07788	C up vs A	0.00125083	0.162546	-6.15211	E down vs A	0.00023235	0.150801	-6.63125	E down vs C	0.421438	?	?	No change between E and B
Slamf1	0.765741	0.796568	-1.25538	B down vs A	0.000133687	4.40905	4.40905	C up vs A	0.283786	1.70207	1.70207	E up vs A	0.000437823	0.386039	-2.59041	E down vs C	0.174047	2.13675	2.13675	E up vs B
Cytip	0.954378	1.68076	1.68076	B up vs A	9.34154e-05	63.0915	63.0915	C up vs A	0.142763	18.174	18.174	E up vs A	0.000649748	0.288058	-3.47152	E down vs C	0.157741	10.8129	10.8129	E up vs B
Slfn10-ps	0.99434	0.850346	-1.17599	B down vs A	8.74735e-05	111.94	111.94	C up vs A	0.0550917	42.3877	42.3877	E up vs A	0.00174528	0.378666	-2.64085	E down vs C	0.0543534	49.8476	49.8476	E up vs B
Cxcr6	0.948635	?	?	No change between B and A	0.000122612	?	?	No change between C and A	0.403876	?	?	No change between E and A	0.000250312	0.15704	-6.36779	E down vs C	0.441951	12.3211	12.3211	E up vs B
Trib3	0.927534	1.11112	1.11112	B up vs A	8.71479e-05	7.42651	7.42651	C up vs A	0.0662377	3.27749	3.27749	E up vs A	0.00141516	0.441323	-2.26591	E down vs C	0.0785285	2.94971	2.94971	E up vs B
Cd300lf	0.958015	1.44256	1.44256	B up vs A	9.09568e-05	45.0026	45.0026	C up vs A	0.0712285	16.3464	16.3464	E up vs A	0.0013782	0.363232	-2.75306	E down vs C	0.0785838	11.3315	11.3315	E up vs B
Gm13212	0.984613	1.04439	1.04439	B up vs A	0.000100393	12.9109	12.9109	C up vs A	0.0961035	4.82991	4.82991	E up vs A	0.00111487	0.374094	-2.67312	E down vs C	0.0995508	4.62462	4.62462	E up vs B
C130050O18Rik	0.722808	0.714036	-1.40049	B down vs A	0.00014369	4.98748	4.98748	C up vs A	0.165389	2.09217	2.09217	E up vs A	0.000923947	0.419485	-2.38388	E down vs C	0.0875765	2.93006	2.93006	E up vs B
Rac2	0.91547	0.837299	-1.19432	B down vs A	0.000121264	8.75651	8.75651	C up vs A	0.162688	3.09689	3.09689	E up vs A	0.000766993	0.353667	-2.82752	E down vs C	0.135156	3.69867	3.69867	E up vs B
Arhgap9	0.84841	0.735587	-1.35946	B down vs A	0.000135301	7.90543	7.90543	C up vs A	0.184144	2.79099	2.79099	E up vs A	0.00075563	0.353047	-2.83249	E down vs C	0.132158	3.79423	3.79423	E up vs B
Xcl1	0.965981	1.36144	1.36144	B up vs A	0.000108242	44.4693	44.4693	C up vs A	0.103744	14.7455	14.7455	E up vs A	0.0011228	0.331589	-3.01578	E down vs C	0.112073	10.8308	10.8308	E up vs B
Gbp8	0.989924	0.781807	-1.27909	B down vs A	0.000110518	89.4114	89.4114	C up vs A	0.0780309	31.6995	31.6995	E up vs A	0.00159234	0.354536	-2.82059	E down vs C	0.0762169	40.5465	40.5465	E up vs B
H2-DMb1	0.835565	1.20578	1.20578	B up vs A	0.000106844	6.08773	6.08773	C up vs A	0.168819	2.33381	2.33381	E up vs A	0.000629889	0.383363	-2.60849	E down vs C	0.23878	1.93553	1.93553	E up vs B
Msr1	0.989364	0.698077	-1.43251	B down vs A	0.000121078	115.66	115.66	C up vs A	0.104327	37.6678	37.6678	E up vs A	0.00128261	0.325677	-3.07053	E down vs C	0.101828	53.9593	53.9593	E up vs B
Slc37a2	0.776436	1.07151	1.07151	B up vs A	0.000222105	2.18307	2.18307	C up vs A	0.961075	1.01147	1.01147	E up vs A	0.000118564	0.463326	-2.15831	E down vs C	0.79876	0.943975	-1.05935	E down vs B
Emp1	0.879268	1.27901	1.27901	B up vs A	0.00011983	10.3052	10.3052	C up vs A	0.102466	3.99029	3.99029	E up vs A	0.00129258	0.387213	-2.58256	E down vs C	0.134593	3.11982	3.11982	E up vs B
Chil3	0.996102	1.11814	1.11814	B up vs A	0.000153004	120.051	120.051	C up vs A	0.207132	30.6365	30.6365	E up vs A	0.000759386	0.255196	-3.91856	E down vs C	0.208819	27.3996	27.3996	E up vs B
Tbx21	0.64908	0.0715683	-13.9727	B down vs A	0.000299636	10.2115	10.2115	C up vs A	0.645894	1.87701	1.87701	E up vs A	0.000338173	0.183814	-5.44028	E down vs C	0.351731	26.2269	26.2269	E up vs B
BC028528	0.603105	1.24812	1.24812	B up vs A	0.000111033	3.42503	3.42503	C up vs A	0.183537	1.61538	1.61538	E up vs A	0.000597927	0.47164	-2.12026	E down vs C	0.415041	1.29425	1.29425	E up vs B
H2-Ab1	0.998289	0.992935	-1.00712	B down vs A	0.000155245	17.1962	17.1962	C up vs A	0.184938	5.26156	5.26156	E up vs A	0.000886975	0.305973	-3.26827	E down vs C	0.184268	5.299	5.299	E up vs B
H2-Eb1	0.999692	1.00088	1.00088	B up vs A	0.000163383	12.1523	12.1523	C up vs A	0.201335	3.83704	3.83704	E up vs A	0.000850407	0.315746	-3.1671	E down vs C	0.201465	3.83367	3.83367	E up vs B
Ctla2a	0.842206	1.82272	1.82272	B up vs A	0.000142448	21.5037	21.5037	C up vs A	0.195533	6.20344	6.20344	E up vs A	0.000747757	0.288482	-3.46642	E down vs C	0.270499	3.40339	3.40339	E up vs B
Gimap3	0.970598	0.730263	-1.36937	B down vs A	0.000191359	36.077	36.077	C up vs A	0.312891	8.07754	8.07754	E up vs A	0.000586447	0.223897	-4.46633	E down vs C	0.295677	11.0611	11.0611	E up vs B
Gzma	0.995571	?	?	No change between B and A	0.000241582	840.383	840.383	C up vs A	0.623783	84.1319	84.1319	E up vs A	0.00028264	0.100111	-9.98888	E down vs C	0.619662	?	?	No change between E and B
Fes	0.942062	0.927008	-1.07874	B down vs A	0.000172749	5.873	5.873	C up vs A	0.15716	2.39411	2.39411	E up vs A	0.00122786	0.407647	-2.4531	E down vs C	0.138411	2.58262	2.58262	E up vs B
Flnc	0.913648	0.868245	-1.15175	B down vs A	0.000201891	6.78456	6.78456	C up vs A	0.26423	2.30677	2.30677	E up vs A	0.000777592	0.340003	-2.94115	E down vs C	0.221802	2.65682	2.65682	E up vs B
AC109138.2	0.972621	0.955526	-1.04654	B down vs A	0.000170897	7.29623	7.29623	C up vs A	0.13077	2.93476	2.93476	E up vs A	0.00150865	0.40223	-2.48614	E down vs C	0.12302	3.07136	3.07136	E up vs B
Rgs1	0.987238	1.67259	1.67259	B up vs A	0.00017072	205.348	205.348	C up vs A	0.143613	61.5527	61.5527	E up vs A	0.0013481	0.299749	-3.33613	E down vs C	0.147691	36.8007	36.8007	E up vs B
Tep1	0.816482	0.880869	-1.13524	B down vs A	0.000217526	3.41947	3.41947	C up vs A	0.179639	1.67184	1.67184	E up vs A	0.00137891	0.488918	-2.04533	E down vs C	0.119684	1.89794	1.89794	E up vs B
Dpep2	0.97622	0.882019	-1.13376	B down vs A	0.000231913	19.533	19.533	C up vs A	0.394083	4.2101	4.2101	E up vs A	0.00053561	0.215538	-4.63956	E down vs C	0.377531	4.77325	4.77325	E up vs B
Prf1	1	1	1	No change between B and A	0.000240318	?	?	No change between C and A	0.454705	?	?	No change between E and A	0.00045507	0.151999	-6.579	E down vs C	0.454705	?	?	No change between E and B
Gpr18	0.993277	1.32573	1.32573	B up vs A	0.000191344	186.302	186.302	C up vs A	0.145209	56.4252	56.4252	E up vs A	0.00152879	0.302869	-3.30176	E down vs C	0.147366	42.5615	42.5615	E up vs B
Itk	0.95369	0.781773	-1.27914	B down vs A	0.000245644	18.4706	18.4706	C up vs A	0.336675	4.45172	4.45172	E up vs A	0.00071036	0.241017	-4.14909	E down vs C	0.308348	5.69439	5.69439	E up vs B
Gm5150	1	1	1	No change between B and A	0.000215997	?	?	No change between C and A	0.171876	?	?	No change between E and A	0.00144343	0.282926	-3.5345	E down vs C	0.171876	?	?	No change between E and B
Il2rb	0.970277	1.62561	1.62561	B up vs A	0.000262236	78.4383	78.4383	C up vs A	0.277492	18.5408	18.5408	E up vs A	0.000991701	0.236374	-4.23058	E down vs C	0.29408	11.4054	11.4054	E up vs B
Gzmb	1	1	1	No change between B and A	0.00030739	?	?	No change between C and A	0.427549	?	?	No change between E and A	0.000657588	0.166571	-6.00344	E down vs C	0.427549	?	?	No change between E and B
Arhgap45	0.811822	1.20551	1.20551	B up vs A	0.000211586	5.08193	5.08193	C up vs A	0.176799	2.13773	2.13773	E up vs A	0.00136009	0.420654	-2.37725	E down vs C	0.261894	1.7733	1.7733	E up vs B
Ms4a7	0.898223	0.708769	-1.4109	B down vs A	0.000313105	11.2696	11.2696	C up vs A	0.327529	3.13258	3.13258	E up vs A	0.000976471	0.277966	-3.59756	E down vs C	0.26882	4.41975	4.41975	E up vs B
Ms4a4b	0.991616	2.79441	2.79441	B up vs A	0.000304688	774.162	774.162	C up vs A	0.30397	169.389	169.389	E up vs A	0.00104677	0.218803	-4.57032	E down vs C	0.308904	60.6171	60.6171	E up vs B
Gpr55	0.693797	0.672044	-1.488	B down vs A	0.000557269	4.48003	4.48003	C up vs A	0.566218	1.44882	1.44882	E up vs A	0.000833589	0.323394	-3.0922	E down vs C	0.328047	2.15583	2.15583	E up vs B
Clec4a4	1	1	1	No change between B and A	0.000423999	?	?	No change between C and A	0.507162	?	?	No change between E and A	0.000732081	0.144352	-6.92753	E down vs C	0.507162	?	?	No change between E and B
Gm40460	1	1	1	No change between B and A	0.488203	?	?	No change between C and A	0.000373739	?	?	No change between E and A	0.000424966	7.35983	7.35983	E up vs C	0.000373739	?	?	No change between E and B
Olfr307	0.00355289	5.29979	5.29979	B up vs A	0.458061	1.80117	1.80117	C up vs A	0.000359232	6.52641	6.52641	E up vs A	0.00044403	3.62343	3.62343	E up vs C	0.284191	1.23145	1.23145	E up vs B
Atp8b4	0.949735	2.31032	2.31032	B up vs A	0.000343161	93.7101	93.7101	C up vs A	0.234845	24.8866	24.8866	E up vs A	0.00169206	0.26557	-3.76549	E down vs C	0.259892	10.7719	10.7719	E up vs B
Cd28	0.869758	1.23199	1.23199	B up vs A	0.000342427	7.30907	7.30907	C up vs A	0.297529	2.41393	2.41393	E up vs A	0.00123426	0.330265	-3.02787	E down vs C	0.380261	1.95937	1.95937	E up vs B
Apoc2	0.958631	2.77331	2.77331	B up vs A	0.000537757	145.002	145.002	C up vs A	0.581231	18.7654	18.7654	E up vs A	0.000767543	0.129414	-7.72712	E down vs C	0.619048	6.76642	6.76642	E up vs B
Lgals1	0.778295	0.898348	-1.11315	B down vs A	0.000714065	2.46275	2.46275	C up vs A	0.562527	1.19677	1.19677	E up vs A	0.00111018	0.485947	-2.05784	E down vs C	0.38457	1.33219	1.33219	E up vs B
Gm21560	0.88561	0.874695	-1.14326	B down vs A	0.310401	0.190555	-5.24782	C down vs A	0.00196527	4.21219	4.21219	E up vs A	0.000128057	22.1048	22.1048	E up vs C	0.00150482	4.81561	4.81561	E up vs B
Card11	0.933905	1.48466	1.48466	B up vs A	0.000451201	26.1758	26.1758	C up vs A	0.302461	6.78038	6.78038	E up vs A	0.00166361	0.259032	-3.86052	E down vs C	0.342913	4.56697	4.56697	E up vs B
Zfp456	0.623512	0.800903	-1.24859	B down vs A	0.000801556	2.61196	2.61196	C up vs A	0.46083	1.28182	1.28182	E up vs A	0.00173973	0.49075	-2.0377	E down vs C	0.218835	1.60047	1.60047	E up vs B
Krt80	0.892782	0.949055	-1.05368	B down vs A	0.000640622	2.55561	2.55561	C up vs A	0.466002	1.2609	1.2609	E up vs A	0.00132773	0.493385	-2.02681	E down vs C	0.386053	1.32858	1.32858	E up vs B
P2ry10b	0.796271	1.41672	1.41672	B up vs A	0.000499576	7.85359	7.85359	C up vs A	0.437517	2.18724	2.18724	E up vs A	0.00110307	0.278502	-3.59064	E down vs C	0.611439	1.54387	1.54387	E up vs B
Nkg7	0.985203	?	?	No change between B and A	0.000658779	222.187	222.187	C up vs A	0.509957	34.5751	34.5751	E up vs A	0.0011896	0.155613	-6.42621	E down vs C	0.497698	?	?	No change between E and B
Sh2d1a	0.469628	4.8349	4.8349	B up vs A	0.000335685	24.4306	24.4306	C up vs A	0.252706	6.78203	6.78203	E up vs A	0.00149823	0.277604	-3.60226	E down vs C	0.69217	1.40273	1.40273	E up vs B
Gm6377	0.984917	1.74949	1.74949	B up vs A	0.000738837	161.185	161.185	C up vs A	0.497978	26.4051	26.4051	E up vs A	0.00140508	0.163818	-6.10433	E down vs C	0.510479	15.0931	15.0931	E up vs B
Duox1	0.838903	1.29748	1.29748	B up vs A	0.204036	2.72598	2.72598	C up vs A	0.000452524	7.58488	7.58488	E up vs A	0.00164836	2.78245	2.78245	E up vs C	0.000646503	5.84585	5.84585	E up vs B
G430095P16Rik	0.225053	0.37882	-2.63977	B down vs A	0.0100989	2.34006	2.34006	C up vs A	0.159335	0.317617	-3.14845	E down vs A	0.00034736	0.13573	-7.36756	E down vs C	0.894747	0.838437	-1.1927	E down vs B
Klrb1f	0.787774	1.84573	1.84573	B up vs A	0.000811448	13.515	13.515	C up vs A	0.686724	2.18772	2.18772	E up vs A	0.000905658	0.161873	-6.17768	E down vs C	0.907226	1.18529	1.18529	E up vs B
Slc12a1	0.592264	1.38325	1.38325	B up vs A	0.334742	1.62694	1.62694	C up vs A	0.000484251	4.17392	4.17392	E up vs A	0.000959887	2.56551	2.56551	E up vs C	0.00126919	3.01748	3.01748	E up vs B
Cd2	0.970602	0.529568	-1.88833	B down vs A	0.000968399	50.7378	50.7378	C up vs A	0.553179	8.13983	8.13983	E up vs A	0.00160262	0.160429	-6.23327	E down vs C	0.527798	15.3707	15.3707	E up vs B
Igsf23	0.29946	?	?	No change between B and A	0.000439416	?	?	No change between C and A	0.316435	?	?	No change between E and A	0.00151605	0.221993	-4.50465	E down vs C	0.910846	0.901578	-1.10917	E down vs B
Klrd1	0.741908	0.312493	-3.20007	B down vs A	0.00138137	8.72539	8.72539	C up vs A	0.67611	1.8171	1.8171	E up vs A	0.00166972	0.208254	-4.80182	E down vs C	0.446109	5.81486	5.81486	E up vs B
Itgb7	0.650998	0.751351	-1.33094	B down vs A	0.00245059	2.86819	2.86819	C up vs A	0.95961	0.974086	-1.0266	E down vs A	0.00123216	0.339617	-2.9445	E down vs C	0.664738	1.29645	1.29645	E up vs B
Gm15539	0.941133	1.0363	1.0363	B up vs A	0.690709	1.17559	1.17559	C up vs A	0.00125936	2.93203	2.93203	E up vs A	0.000980069	2.49409	2.49409	E up vs C	0.00144215	2.82931	2.82931	E up vs B
Olfr907	0.611739	1.12387	1.12387	B up vs A	0.312237	0.775375	-1.2897	C down vs A	0.00522889	1.76991	1.76991	E up vs A	0.00034127	2.28265	2.28265	E up vs C	0.0141203	1.57483	1.57483	E up vs B
1700125H20Rik	0.345304	4.06883	4.06883	B up vs A	0.00205136	12.1622	12.1622	C up vs A	0.927046	0.727266	-1.37501	E down vs A	0.000943719	0.0597973	-16.7232	E down vs C	0.275398	0.178741	-5.5947	E down vs B
Dipk2b	0.167122	1.7665	1.7665	B up vs A	0.00202809	2.86147	2.86147	C up vs A	0.921154	0.950913	-1.05162	E down vs A	0.000919269	0.332316	-3.00918	E down vs C	0.120567	0.538303	-1.85769	E down vs B
Dlec1	0.0489917	1.92148	1.92148	B up vs A	0.485169	1.26906	1.26906	C up vs A	0.00107287	2.71196	2.71196	E up vs A	0.00144355	2.13698	2.13698	E up vs C	0.0673517	1.41139	1.41139	E up vs B
Gm6089	0.14852	0.60986	-1.63972	B down vs A	0.00670772	0.252071	-3.96714	C down vs A	0.418483	1.19743	1.19743	E up vs A	0.000786982	4.75037	4.75037	E up vs C	0.0294211	1.96345	1.96345	E up vs B
Gm20431	0.0570122	0.203073	-4.92434	B down vs A	0.0628746	0.30617	-3.26616	C down vs A	0.122217	1.58721	1.58721	E up vs A	0.00159233	5.18409	5.18409	E up vs C	0.00228533	7.81598	7.81598	E up vs B
Crxos	0.888451	0.962365	-1.03911	B down vs A	0.489699	0.832414	-1.20133	C down vs A	0.00767322	1.79814	1.79814	E up vs A	0.000926064	2.16015	2.16015	E up vs C	0.00584595	1.86845	1.86845	E up vs B
Gm8249	0.0727802	?	?	No change between B and A	0.0486286	0.00053674	-1863.1	C down vs A	0.165075	1.70118	1.70118	E up vs A	0.00173974	3169.46	3169.46	E up vs C	0.00411176	?	?	No change between E and B
Olfr1432	0.856838	1.09279	1.09279	B up vs A	0.0427642	2.02921	2.02921	C up vs A	0.150874	0.274366	-3.64477	E down vs A	0.00136331	0.135208	-7.39601	E down vs C	0.109478	0.251068	-3.98299	E down vs B

## Sheet: D vs. B_pFDR0.05_556
Probeset ID	p-value(B vs. A)	MeanRatio(B vs. A)	Fold-Change(B vs. A)	Fold-Change(B vs. A) (Description)	p-value(C vs. A)	MeanRatio(C vs. A)	Fold-Change(C vs. A)	Fold-Change(C vs. A) (Description)	p-value(E vs. A)	MeanRatio(E vs. A)	Fold-Change(E vs. A)	Fold-Change(E vs. A) (Description)	p-value(E vs. C)	MeanRatio(E vs. C)	Fold-Change(E vs. C)	Fold-Change(E vs. C) (Description)	p-value(E vs. B)	MeanRatio(E vs. B)	Fold-Change(E vs. B)	Fold-Change(E vs. B) (Description)
Gm21188	0.938973	0.891594	-1.12159	B down vs A	3.16404e-09	21.9597	21.9597	C up vs A	7.30034e-06	11.2363	11.2363	E up vs A	1.32358e-06	0.511677	-1.95436	E down vs C	6.60567e-06	12.6024	12.6024	E up vs B
Sting1	0.592129	1.18775	1.18775	B up vs A	3.40953e-09	6.11678	6.11678	C up vs A	7.27321e-07	4.18797	4.18797	E up vs A	2.58821e-05	0.684669	-1.46056	E down vs C	1.32959e-06	3.52598	3.52598	E up vs B
Syngr2	0.7355	0.942574	-1.06092	B down vs A	6.5175e-09	3.34443	3.34443	C up vs A	9.3369e-07	2.51437	2.51437	E up vs A	7.77907e-05	0.751809	-1.33013	E down vs C	6.4391e-07	2.66756	2.66756	E up vs B
Irf9	0.672461	1.43385	1.43385	B up vs A	2.76222e-08	13.3173	13.3173	C up vs A	2.94542e-08	13.8028	13.8028	E up vs A	0.566144	1.03645	1.03645	E up vs C	4.21834e-08	9.62635	9.62635	E up vs B
Naip2	0.96518	1.05133	1.05133	B up vs A	1.37857e-08	16.1444	16.1444	C up vs A	1.5909e-05	8.82279	8.82279	E up vs A	8.7885e-06	0.546493	-1.82985	E down vs C	1.69067e-05	8.39202	8.39202	E up vs B
Ifi27l2a	0.925554	1.65613	1.65613	B up vs A	1.68855e-08	89.6952	89.6952	C up vs A	3.26025e-06	56.2142	56.2142	E up vs A	9.76094e-05	0.626726	-1.59559	E down vs C	3.65978e-06	33.9432	33.9432	E up vs B
Lcp2	0.810978	1.2314	1.2314	B up vs A	1.76688e-08	13.1547	13.1547	C up vs A	2.00832e-06	8.9869	8.9869	E up vs A	0.000226572	0.68317	-1.46377	E down vs C	2.67596e-06	7.29809	7.29809	E up vs B
Myo1f	0.970711	0.974708	-1.02595	B down vs A	1.69825e-08	9.69751	9.69751	C up vs A	1.71659e-05	5.54523	5.54523	E up vs A	1.1915e-05	0.57182	-1.7488	E down vs C	1.63085e-05	5.68912	5.68912	E up vs B
Spata13	0.850869	0.964397	-1.03692	B down vs A	5.26061e-08	3.14382	3.14382	C up vs A	4.57238e-07	2.81506	2.81506	E up vs A	0.0533884	0.895427	-1.11679	E down vs C	3.75835e-07	2.91898	2.91898	E up vs B
Bcl2a1b	0.993009	1.01376	1.01376	B up vs A	2.40595e-08	20.1787	20.1787	C up vs A	7.37745e-06	12.3406	12.3406	E up vs A	6.57466e-05	0.611566	-1.63515	E down vs C	7.46279e-06	12.1731	12.1731	E up vs B
Arpc1b	0.767594	0.940046	-1.06378	B down vs A	3.52763e-08	3.38375	3.38375	C up vs A	3.76154e-05	2.22552	2.22552	E up vs A	1.93461e-05	0.657709	-1.52043	E down vs C	2.44325e-05	2.36746	2.36746	E up vs B
Capg	0.940125	1.09624	1.09624	B up vs A	3.23012e-08	16.2119	16.2119	C up vs A	0.000627392	6.53167	6.53167	E up vs A	1.35524e-06	0.402894	-2.48204	E down vs C	0.000716797	5.95826	5.95826	E up vs B
Nectin4	0.0462451	0.783997	-1.27551	B down vs A	3.31344e-07	1.93177	1.93177	C up vs A	2.08338e-06	1.8103	1.8103	E up vs A	0.152511	0.937117	-1.0671	E down vs C	1.95629e-07	2.30906	2.30906	E up vs B
Lyn	0.871504	1.05704	1.05704	B up vs A	4.3621e-08	5.06547	5.06547	C up vs A	5.43933e-06	3.62796	3.62796	E up vs A	0.000355544	0.716213	-1.39623	E down vs C	6.70429e-06	3.4322	3.4322	E up vs B
Hcls1	0.938503	0.935078	-1.06943	B down vs A	4.41712e-08	10.6947	10.6947	C up vs A	0.000111781	5.49659	5.49659	E up vs A	9.46402e-06	0.513953	-1.9457	E down vs C	9.88925e-05	5.87821	5.87821	E up vs B
Fcer1g	0.957069	1.03892	1.03892	B up vs A	4.29703e-08	9.35185	9.35185	C up vs A	0.000121992	4.82395	4.82395	E up vs A	8.31709e-06	0.515829	-1.93863	E down vs C	0.000133021	4.64324	4.64324	E up vs B
Ptprc	0.970487	1.07373	1.07373	B up vs A	4.64795e-08	23.8503	23.8503	C up vs A	8.05706e-05	12.0642	12.0642	E up vs A	1.42332e-05	0.505832	-1.97694	E down vs C	8.53667e-05	11.2358	11.2358	E up vs B
B2m	0.913143	1.17737	1.17737	B up vs A	4.87166e-08	19.5566	19.5566	C up vs A	3.8301e-05	10.8211	10.8211	E up vs A	3.4204e-05	0.553324	-1.80726	E down vs C	4.50632e-05	9.19089	9.19089	E up vs B
Pik3ap1	0.990532	0.97962	-1.0208	B down vs A	8.06877e-08	19.6701	19.6701	C up vs A	5.09246e-06	13.8952	13.8952	E up vs A	0.00151862	0.706409	-1.41561	E down vs C	5.01603e-06	14.1842	14.1842	E up vs B
Sh3bp2	0.848349	1.10258	1.10258	B up vs A	7.2876e-08	6.88446	6.88446	C up vs A	9.41124e-06	4.77229	4.77229	E up vs A	0.000466538	0.693197	-1.44259	E down vs C	1.21851e-05	4.3283	4.3283	E up vs B
Erap1	0.915493	1.06883	1.06883	B up vs A	1.38824e-07	7.68756	7.68756	C up vs A	1.90054e-06	6.39027	6.39027	E up vs A	0.0299837	0.831247	-1.20301	E down vs C	2.15539e-06	5.97877	5.97877	E up vs B
Rnf114	0.924448	1.02066	1.02066	B up vs A	1.19574e-07	3.27884	3.27884	C up vs A	3.27198e-06	2.7121	2.7121	E up vs A	0.0078705	0.827154	-1.20897	E down vs C	3.67944e-06	2.65721	2.65721	E up vs B
Clec5a	0.729176	1.39316	1.39316	B up vs A	6.76655e-08	13.522	13.522	C up vs A	0.000117419	7.01689	7.01689	E up vs A	1.86205e-05	0.518922	-1.92707	E down vs C	0.000206667	5.03666	5.03666	E up vs B
Cybb	0.994389	0.961046	-1.04053	B down vs A	8.96354e-08	60.6079	60.6079	C up vs A	2.52194e-05	36.0479	36.0479	E up vs A	0.000180524	0.594772	-1.68132	E down vs C	2.49657e-05	37.509	37.509	E up vs B
Bcl2a1a	0.954928	0.895889	-1.11621	B down vs A	9.19506e-08	20.7725	20.7725	C up vs A	0.000176897	10.3213	10.3213	E up vs A	2.086e-05	0.496871	-2.0126	E down vs C	0.000161265	11.5207	11.5207	E up vs B
BC147527	0.797393	0.412022	-2.42705	B down vs A	1.07945e-07	25.1684	25.1684	C up vs A	5.63545e-05	14.2265	14.2265	E up vs A	9.48671e-05	0.565254	-1.76912	E down vs C	3.83018e-05	34.5286	34.5286	E up vs B
Ctss	0.814019	1.11598	1.11598	B up vs A	8.2252e-08	6.34311	6.34311	C up vs A	8.52757e-05	3.71587	3.71587	E up vs A	3.64319e-05	0.585812	-1.70703	E down vs C	0.000123876	3.32968	3.32968	E up vs B
Treml2	0.987332	1.03801	1.03801	B up vs A	1.12309e-07	26.2001	26.2001	C up vs A	1.13306e-05	17.5167	17.5167	E up vs A	0.000876418	0.668575	-1.49572	E down vs C	1.15773e-05	16.8754	16.8754	E up vs B
Fyb	0.989087	1.0074	1.0074	B up vs A	9.26109e-08	6.8029	6.8029	C up vs A	0.000114607	3.88255	3.88255	E up vs A	3.27896e-05	0.57072	-1.75217	E down vs C	0.000117139	3.85404	3.85404	E up vs B
Plek	0.986228	1.00882	1.00882	B up vs A	9.70532e-08	6.45852	6.45852	C up vs A	9.2724e-05	3.79215	3.79215	E up vs A	4.45936e-05	0.587154	-1.70313	E down vs C	9.5281e-05	3.75898	3.75898	E up vs B
Cyba	0.851194	1.1464	1.1464	B up vs A	8.99134e-08	9.3884	9.3884	C up vs A	0.000280698	4.72972	4.72972	E up vs A	1.29472e-05	0.503783	-1.98498	E down vs C	0.000386577	4.12573	4.12573	E up vs B
Ifitm3	0.962958	1.13565	1.13565	B up vs A	1.30303e-07	31.3092	31.3092	C up vs A	1.01376e-05	21.3956	21.3956	E up vs A	0.0014218	0.683364	-1.46335	E down vs C	1.07922e-05	18.8399	18.8399	E up vs B
Dapp1	0.802857	0.937614	-1.06654	B down vs A	1.42869e-07	3.56617	3.56617	C up vs A	1.87752e-05	2.63058	2.63058	E up vs A	0.00068417	0.737648	-1.35566	E down vs C	1.32656e-05	2.80561	2.80561	E up vs B
Smpdl3b	0.9582	1.01556	1.01556	B up vs A	1.04172e-07	4.14812	4.14812	C up vs A	0.000226476	2.45786	2.45786	E up vs A	2.01949e-05	0.592523	-1.6877	E down vs C	0.000247212	2.4202	2.4202	E up vs B
Itgam	0.199722	1.36127	1.36127	B up vs A	7.4366e-08	3.96814	3.96814	C up vs A	7.60433e-06	2.95004	2.95004	E up vs A	0.000671722	0.743432	-1.34511	E down vs C	4.98094e-05	2.16713	2.16713	E up vs B
Cd48	0.730797	1.74633	1.74633	B up vs A	1.00817e-07	24.0138	24.0138	C up vs A	9.54744e-05	12.7755	12.7755	E up vs A	4.62076e-05	0.532006	-1.87968	E down vs C	0.00016618	7.31561	7.31561	E up vs B
Tgif2	0.248551	1.28418	1.28418	B up vs A	1.22561e-07	3.4907	3.4907	C up vs A	1.75747e-06	2.99919	2.99919	E up vs A	0.0262861	0.859195	-1.16388	E down vs C	7.71656e-06	2.33549	2.33549	E up vs B
H2-Q6	0.992043	1.14957	1.14957	B up vs A	1.20407e-07	157.835	157.835	C up vs A	0.0001544	78.1464	78.1464	E up vs A	3.78293e-05	0.495115	-2.01973	E down vs C	0.000156928	67.9786	67.9786	E up vs B
Csf2rb2	0.914628	1.12348	1.12348	B up vs A	1.14845e-07	13.0972	13.0972	C up vs A	0.000285905	6.4956	6.4956	E up vs A	1.89766e-05	0.495954	-2.01632	E down vs C	0.000343065	5.78168	5.78168	E up vs B
Cd86	0.986598	0.983178	-1.01711	B down vs A	1.45434e-07	11.2813	11.2813	C up vs A	5.00136e-05	6.87116	6.87116	E up vs A	0.000191035	0.609077	-1.64183	E down vs C	4.87623e-05	6.98873	6.98873	E up vs B
Lcp1	0.99536	0.996603	-1.00341	B down vs A	1.39735e-07	7.01983	7.01983	C up vs A	0.000289799	3.78281	3.78281	E up vs A	2.58588e-05	0.538875	-1.85572	E down vs C	0.000286962	3.79571	3.79571	E up vs B
Lgals3bp	0.856227	1.43244	1.43244	B up vs A	2.21079e-07	24.5023	24.5023	C up vs A	3.94619e-06	19.3902	19.3902	E up vs A	0.0218401	0.791362	-1.26364	E down vs C	4.96001e-06	13.5365	13.5365	E up vs B
Mpeg1	0.903236	1.14428	1.14428	B up vs A	1.51835e-07	13.1282	13.1282	C up vs A	0.000101669	7.41089	7.41089	E up vs A	8.91828e-05	0.564502	-1.77147	E down vs C	0.000123422	6.47649	6.47649	E up vs B
Il10ra	0.887905	0.896386	-1.11559	B down vs A	2.14607e-07	8.26146	8.26146	C up vs A	1.99782e-05	5.76902	5.76902	E up vs A	0.0014274	0.698305	-1.43204	E down vs C	1.63907e-05	6.43587	6.43587	E up vs B
Cst7	0.983375	1.12271	1.12271	B up vs A	1.61231e-07	60.852	60.852	C up vs A	0.000396215	27.9785	27.9785	E up vs A	2.42117e-05	0.459779	-2.17496	E down vs C	0.000410714	24.9205	24.9205	E up vs B
Tspo	0.981791	1.0847	1.0847	B up vs A	1.76009e-07	38.3944	38.3944	C up vs A	8.38302e-05	21.5087	21.5087	E up vs A	0.000145423	0.560205	-1.78506	E down vs C	8.68802e-05	19.8292	19.8292	E up vs B
Psme1	0.930435	0.948811	-1.05395	B down vs A	2.37891e-07	6.73572	6.73572	C up vs A	2.94646e-05	4.6464	4.6464	E up vs A	0.000999443	0.689815	-1.44966	E down vs C	2.5966e-05	4.89708	4.89708	E up vs B
Apobec1	0.875966	0.679071	-1.4726	B down vs A	2.21478e-07	21.2463	21.2463	C up vs A	9.34293e-05	12.2149	12.2149	E up vs A	0.000194206	0.574917	-1.73938	E down vs C	7.31994e-05	17.9876	17.9876	E up vs B
AB124611	0.971415	1.16299	1.16299	B up vs A	1.90951e-07	46.4695	46.4695	C up vs A	0.000822236	19.9484	19.9484	E up vs A	1.6233e-05	0.42928	-2.32948	E down vs C	0.000876865	17.1527	17.1527	E up vs B
Calhm2	0.205643	1.3206	1.3206	B up vs A	8.64866e-07	3.09849	3.09849	C up vs A	3.16155e-07	3.42574	3.42574	E up vs A	0.122851	1.10562	1.10562	E up vs C	1.30749e-06	2.59407	2.59407	E up vs B
Vav1	0.846234	1.17905	1.17905	B up vs A	1.85513e-07	10.248	10.248	C up vs A	0.00023436	5.51166	5.51166	E up vs A	5.13127e-05	0.537825	-1.85934	E down vs C	0.000325151	4.67465	4.67465	E up vs B
Bcl2a1d	0.949657	0.697031	-1.43466	B down vs A	2.21342e-07	48.2761	48.2761	C up vs A	0.000122942	26.3571	26.3571	E up vs A	0.000140671	0.545966	-1.83162	E down vs C	0.000111137	37.8134	37.8134	E up vs B
Axl	0.556738	1.19638	1.19638	B up vs A	2.28977e-07	4.25477	4.25477	C up vs A	7.1077e-06	3.40308	3.40308	E up vs A	0.00846104	0.799828	-1.25027	E down vs C	1.58008e-05	2.84449	2.84449	E up vs B
Irf5	0.880892	1.21254	1.21254	B up vs A	2.04414e-07	15.0782	15.0782	C up vs A	7.98285e-05	8.87948	8.87948	E up vs A	0.00020265	0.588894	-1.6981	E down vs C	0.00010103	7.32305	7.32305	E up vs B
Milr1	0.545864	4.30123	4.30123	B up vs A	1.65056e-07	55.9497	55.9497	C up vs A	0.00058398	24.6188	24.6188	E up vs A	1.75501e-05	0.440016	-2.27265	E down vs C	0.00175861	5.72366	5.72366	E up vs B
Gfap	0.94166	1.03369	1.03369	B up vs A	2.42956e-07	5.49398	5.49398	C up vs A	4.6536e-05	3.72057	3.72057	E up vs A	0.000555895	0.677209	-1.47665	E down vs C	5.19664e-05	3.59931	3.59931	E up vs B
Lacc1	0.823725	1.1389	1.1389	B up vs A	2.38067e-07	7.093	7.093	C up vs A	2.84646e-05	4.88863	4.88863	E up vs A	0.00105122	0.689218	-1.45092	E down vs C	3.94874e-05	4.29241	4.29241	E up vs B
Cxcl16	0.949244	1.24097	1.24097	B up vs A	2.58774e-07	37.7273	37.7273	C up vs A	5.47787e-05	22.9637	22.9637	E up vs A	0.000505574	0.608677	-1.64291	E down vs C	6.03611e-05	18.5047	18.5047	E up vs B
Cxcl13	0.979184	2.00085	2.00085	B up vs A	2.52524e-07	374.086	374.086	C up vs A	0.000135392	201.417	201.417	E up vs A	0.000159165	0.538424	-1.85727	E down vs C	0.000141224	100.666	100.666	E up vs B
Msn	0.944617	1.03737	1.03737	B up vs A	2.41352e-07	6.2544	6.2544	C up vs A	0.000239971	3.62276	3.62276	E up vs A	7.82105e-05	0.579234	-1.72642	E down vs C	0.000269658	3.49226	3.49226	E up vs B
H2-M3	0.888851	0.8317	-1.20236	B down vs A	3.33292e-07	12.3915	12.3915	C up vs A	4.66987e-05	8.11153	8.11153	E up vs A	0.00101614	0.654605	-1.52764	E down vs C	3.79082e-05	9.75295	9.75295	E up vs B
Grn	0.81554	1.12145	1.12145	B up vs A	3.55847e-07	5.88889	5.88889	C up vs A	1.01486e-05	4.63017	4.63017	E up vs A	0.0117746	0.786255	-1.27185	E down vs C	1.39447e-05	4.12875	4.12875	E up vs B
H2-D1	0.959704	1.08958	1.08958	B up vs A	2.79194e-07	18.0743	18.0743	C up vs A	0.000118107	10.4138	10.4138	E up vs A	0.000223378	0.576169	-1.7356	E down vs C	0.000128078	9.55764	9.55764	E up vs B
Epsti1	0.99521	0.978353	-1.02213	B down vs A	2.94564e-07	35.5437	35.5437	C up vs A	0.000126725	19.988	19.988	E up vs A	0.000226272	0.562349	-1.77826	E down vs C	0.000125509	20.4302	20.4302	E up vs B
Il21r	0.611317	1.68698	1.68698	B up vs A	2.46034e-07	14.1016	14.1016	C up vs A	5.4067e-05	8.80784	8.80784	E up vs A	0.000467298	0.624597	-1.60103	E down vs C	0.000120004	5.22107	5.22107	E up vs B
Tagap	0.754725	1.6407	1.6407	B up vs A	2.71187e-07	20.7617	20.7617	C up vs A	9.77575e-05	12.1077	12.1077	E up vs A	0.000265851	0.583176	-1.71475	E down vs C	0.000161648	7.37962	7.37962	E up vs B
Cd52	0.966963	0.913601	-1.09457	B down vs A	3.33442e-07	20.7409	20.7409	C up vs A	0.000666173	9.93641	9.93641	E up vs A	4.7481e-05	0.479074	-2.08736	E down vs C	0.000619098	10.8761	10.8761	E up vs B
Tagln2	0.872294	1.13003	1.13003	B up vs A	3.01417e-07	8.72747	8.72747	C up vs A	0.000750427	4.4093	4.4093	E up vs A	3.60899e-05	0.505221	-1.97933	E down vs C	0.0010019	3.90192	3.90192	E up vs B
H2-Q4	0.970402	1.44134	1.44134	B up vs A	3.30011e-07	113.676	113.676	C up vs A	0.000213512	59.8364	59.8364	E up vs A	0.000151931	0.526377	-1.89978	E down vs C	0.000227112	41.5145	41.5145	E up vs B
Ehd4	0.57717	0.870192	-1.14917	B down vs A	5.95092e-07	3.06513	3.06513	C up vs A	5.88232e-05	2.33032	2.33032	E up vs A	0.00223973	0.760268	-1.31533	E down vs C	2.55806e-05	2.67794	2.67794	E up vs B
Tnfrsf1a	0.660618	1.22136	1.22136	B up vs A	3.60117e-07	5.71348	5.71348	C up vs A	2.24488e-05	4.21627	4.21627	E up vs A	0.00341437	0.737952	-1.3551	E down vs C	4.27278e-05	3.45213	3.45213	E up vs B
Adap2	0.981142	1.01183	1.01183	B up vs A	3.53951e-07	5.70791	5.70791	C up vs A	0.000320877	3.35418	3.35418	E up vs A	0.000109865	0.587637	-1.70173	E down vs C	0.000334066	3.31497	3.31497	E up vs B
Il12rb2	0.821598	0.695041	-1.43876	B down vs A	4.08675e-07	13.5288	13.5288	C up vs A	0.00136619	6.24938	6.24938	E up vs A	3.33193e-05	0.461931	-2.16483	E down vs C	0.00090613	8.99138	8.99138	E up vs B
Nat1	0.763901	1.02544	1.02544	B up vs A	6.0239e-07	0.245718	-4.0697	C down vs A	4.42579e-05	0.497608	-2.00961	E down vs A	0.00343703	2.02512	2.02512	E up vs C	2.84033e-05	0.485263	-2.06074	E down vs B
S1pr3	0.928605	1.06239	1.06239	B up vs A	4.14287e-07	7.44794	7.44794	C up vs A	9.85511e-05	4.7756	4.7756	E up vs A	0.000571623	0.641197	-1.55958	E down vs C	0.000113626	4.49517	4.49517	E up vs B
Aim2	0.38107	1.52665	1.52665	B up vs A	2.67139e-07	6.7108	6.7108	C up vs A	7.88375e-05	4.28616	4.28616	E up vs A	0.000336959	0.638695	-1.56569	E down vs C	0.000338015	2.80755	2.80755	E up vs B
Oasl2	0.972947	1.43799	1.43799	B up vs A	1.05002e-06	110.016	110.016	C up vs A	4.36909e-06	99.5385	99.5385	E up vs A	0.334166	0.904766	-1.10526	E down vs C	4.56014e-06	69.2204	69.2204	E up vs B
Irf7	0.986847	1.25214	1.25214	B up vs A	5.51195e-07	138.71	138.71	C up vs A	2.93821e-05	96.161	96.161	E up vs A	0.0052983	0.693253	-1.44247	E down vs C	3.00954e-05	76.7973	76.7973	E up vs B
Evi2b	0.896372	0.737685	-1.35559	B down vs A	4.56176e-07	19.4701	19.4701	C up vs A	0.000305977	10.5273	10.5273	E up vs A	0.000177786	0.540689	-1.84949	E down vs C	0.00024562	14.2707	14.2707	E up vs B
H2-Q7	0.957846	2.4046	2.4046	B up vs A	4.13138e-07	247.191	247.191	C up vs A	0.00046191	120.377	120.377	E up vs A	9.70062e-05	0.486982	-2.05346	E down vs C	0.000506475	50.0613	50.0613	E up vs B
Ncf1	0.71223	1.20301	1.20301	B up vs A	5.38629e-07	5.95077	5.95077	C up vs A	1.3404e-05	4.71803	4.71803	E up vs A	0.017343	0.792844	-1.26128	E down vs C	2.24953e-05	3.92185	3.92185	E up vs B
Dhx58	0.972148	0.849726	-1.17685	B down vs A	6.17259e-07	39.3167	39.3167	C up vs A	2.43724e-05	28.3353	28.3353	E up vs A	0.00881117	0.720694	-1.38755	E down vs C	2.31839e-05	33.3464	33.3464	E up vs B
Cd300e	0.557502	0.651246	-1.53552	B down vs A	6.36228e-07	6.23455	6.23455	C up vs A	0.00822849	2.73394	2.73394	E up vs A	1.37622e-05	0.438515	-2.28043	E down vs C	0.00264449	4.19802	4.19802	E up vs B
Il1r1	0.530142	1.19062	1.19062	B up vs A	3.24113e-07	3.85479	3.85479	C up vs A	0.000112207	2.60695	2.60695	E up vs A	0.00031095	0.676288	-1.47866	E down vs C	0.000318777	2.18957	2.18957	E up vs B
Tlr9	0.965342	1.15784	1.15784	B up vs A	5.29341e-07	33.8367	33.8367	C up vs A	5.39977e-05	22.1118	22.1118	E up vs A	0.00201961	0.653488	-1.53025	E down vs C	5.76877e-05	19.0975	19.0975	E up vs B
Rtp4	0.979281	1.12541	1.12541	B up vs A	8.04347e-07	42.8645	42.8645	C up vs A	1.18483e-05	34.1609	34.1609	E up vs A	0.0463521	0.796951	-1.25478	E down vs C	1.22748e-05	30.3543	30.3543	E up vs B
Cnn3	0.57585	0.897301	-1.11445	B down vs A	6.67469e-07	2.60957	2.60957	C up vs A	0.000313006	1.85988	1.85988	E up vs A	0.000332038	0.712714	-1.40309	E down vs C	0.000123373	2.07275	2.07275	E up vs B
Ogfr	0.984062	0.993472	-1.00657	B down vs A	8.71569e-07	3.81062	3.81062	C up vs A	1.09677e-05	3.2629	3.2629	E up vs A	0.0609755	0.856265	-1.16786	E down vs C	1.06757e-05	3.28435	3.28435	E up vs B
Tnfrsf14	0.364087	1.60183	1.60183	B up vs A	5.50517e-07	6.85529	6.85529	C up vs A	6.39714e-06	5.76728	5.76728	E up vs A	0.0613445	0.841289	-1.18865	E down vs C	2.25352e-05	3.60044	3.60044	E up vs B
Oas3	0.974924	1.49694	1.49694	B up vs A	5.87201e-07	142.443	142.443	C up vs A	7.90433e-05	88.9651	88.9651	E up vs A	0.00145617	0.624567	-1.60111	E down vs C	8.30169e-05	59.4312	59.4312	E up vs B
Pdpn	0.894999	1.06528	1.06528	B up vs A	4.81942e-07	5.51125	5.51125	C up vs A	0.000953265	3.01903	3.01903	E up vs A	6.0333e-05	0.547794	-1.8255	E down vs C	0.00121154	2.83403	2.83403	E up vs B
H2-T10	0.881117	0.613101	-1.63105	B down vs A	6.43282e-07	23.9244	23.9244	C up vs A	0.000271444	13.4195	13.4195	E up vs A	0.000367109	0.560911	-1.78281	E down vs C	0.000211342	21.8879	21.8879	E up vs B
Ly6a	0.938257	1.29317	1.29317	B up vs A	5.44176e-07	35.1149	35.1149	C up vs A	0.000901415	16.5711	16.5711	E up vs A	7.72216e-05	0.471912	-2.11904	E down vs C	0.00103683	12.8144	12.8144	E up vs B
Slamf8	0.99709	0.982488	-1.01782	B down vs A	8.10512e-07	42.6031	42.6031	C up vs A	3.04851e-05	30.7562	30.7562	E up vs A	0.0106284	0.721923	-1.38519	E down vs C	3.03235e-05	31.3043	31.3043	E up vs B
Apod	0.732069	0.833697	-1.19948	B down vs A	8.40789e-07	5.18107	5.18107	C up vs A	0.000244423	3.35687	3.35687	E up vs A	0.000661821	0.64791	-1.54342	E down vs C	0.000138922	4.02648	4.02648	E up vs B
P2ry12	0.0380154	1.1842	1.1842	B up vs A	1.29931e-05	0.480199	-2.08247	C down vs A	2.6056e-05	0.495971	-2.01625	E down vs A	0.810476	1.03285	1.03285	E up vs C	1.34645e-06	0.418824	-2.38764	E down vs B
Scgb3a1	0.87432	2.27675	2.27675	B up vs A	6.16751e-07	72.8233	72.8233	C up vs A	0.000276287	39.663	39.663	E up vs A	0.000334452	0.544647	-1.83605	E down vs C	0.000361616	17.4209	17.4209	E up vs B
Fcgr1	0.933914	1.18317	1.18317	B up vs A	7.93424e-07	20.1749	20.1749	C up vs A	5.93626e-05	13.6992	13.6992	E up vs A	0.0038161	0.679021	-1.47271	E down vs C	6.74185e-05	11.5784	11.5784	E up vs B
Bst2	0.95683	1.5511	1.5511	B up vs A	1.02281e-06	87.1565	87.1565	C up vs A	2.34848e-05	65.9187	65.9187	E up vs A	0.0248024	0.756326	-1.32218	E down vs C	2.53814e-05	42.498	42.498	E up vs B
Mvp	0.933499	0.938238	-1.06583	B down vs A	7.21421e-07	7.48647	7.48647	C up vs A	0.000793643	4.09762	4.09762	E up vs A	0.000137852	0.547336	-1.82703	E down vs C	0.000683963	4.36735	4.36735	E up vs B
Stat1	0.94523	1.26077	1.26077	B up vs A	3.61269e-06	29.2407	29.2407	C up vs A	2.81339e-06	31.307	31.307	E up vs A	0.511862	1.07067	1.07067	E up vs C	3.0596e-06	24.8317	24.8317	E up vs B
Irf8	0.938443	1.08809	1.08809	B up vs A	7.61541e-07	10.9429	10.9429	C up vs A	0.00010375	7.14895	7.14895	E up vs A	0.00163926	0.653298	-1.5307	E down vs C	0.00011733	6.57017	6.57017	E up vs B
S100a4	0.687361	1.43339	1.43339	B up vs A	5.57739e-07	10.6476	10.6476	C up vs A	0.000950783	5.38257	5.38257	E up vs A	7.62021e-05	0.505518	-1.97817	E down vs C	0.0019965	3.75514	3.75514	E up vs B
Gm43802	0.989482	0.879837	-1.13657	B down vs A	1.90069e-06	73.448	73.448	C up vs A	8.57718e-06	65.7894	65.7894	E up vs A	0.317929	0.895727	-1.11641	E down vs C	8.42852e-06	74.7745	74.7745	E up vs B
H2-K1	0.95198	1.31407	1.31407	B up vs A	7.31329e-07	46.6453	46.6453	C up vs A	0.000413303	24.7628	24.7628	E up vs A	0.000283423	0.530875	-1.88368	E down vs C	0.000458751	18.8444	18.8444	E up vs B
H2-T23	0.990585	1.06262	1.06262	B up vs A	8.48962e-07	46.7582	46.7582	C up vs A	0.00012233	29.0599	29.0599	E up vs A	0.00160894	0.621494	-1.60903	E down vs C	0.000124668	27.3475	27.3475	E up vs B
Ms4a6c	0.98618	0.751645	-1.33042	B down vs A	8.12272e-07	125.189	125.189	C up vs A	0.00234837	52.5382	52.5382	E up vs A	5.7653e-05	0.419673	-2.38281	E down vs C	0.00227324	69.8976	69.8976	E up vs B
Neurl3	0.799673	0.650589	-1.53707	B down vs A	9.77354e-07	12.6885	12.6885	C up vs A	0.00145608	6.29494	6.29494	E up vs A	0.000120966	0.496113	-2.01567	E down vs C	0.000916399	9.67576	9.67576	E up vs B
Ccl5	0.981338	1.56939	1.56939	B up vs A	8.33018e-07	211.305	211.305	C up vs A	0.00164638	93.1326	93.1326	E up vs A	8.37369e-05	0.44075	-2.26886	E down vs C	0.00171931	59.3432	59.3432	E up vs B
Tnfrsf1b	0.946684	1.10691	1.10691	B up vs A	8.20821e-07	14.8311	14.8311	C up vs A	0.00150204	7.12968	7.12968	E up vs A	8.94314e-05	0.480727	-2.08018	E down vs C	0.00169975	6.44109	6.44109	E up vs B
Anxa1	0.664367	1.26311	1.26311	B up vs A	7.09629e-07	6.30022	6.30022	C up vs A	0.000863603	3.4985	3.4985	E up vs A	0.000123137	0.555299	-1.80083	E down vs C	0.00191783	2.76975	2.76975	E up vs B
Psmb8	0.987527	0.880153	-1.13617	B down vs A	1.04458e-06	65.7454	65.7454	C up vs A	0.000174113	39.8709	39.8709	E up vs A	0.00147989	0.606444	-1.64896	E down vs C	0.000169709	45.3	45.3	E up vs B
Sp110	0.864147	1.95096	1.95096	B up vs A	9.41977e-07	48.3971	48.3971	C up vs A	0.000150532	29.6562	29.6562	E up vs A	0.00148246	0.612768	-1.63194	E down vs C	0.000199312	15.2008	15.2008	E up vs B
Itgb2	0.971444	1.04993	1.04993	B up vs A	9.56991e-07	12.8826	12.8826	C up vs A	0.0023188	6.02252	6.02252	E up vs A	7.47332e-05	0.467494	-2.13907	E down vs C	0.00248021	5.73613	5.73613	E up vs B
Gbp3	0.954047	1.56801	1.56801	B up vs A	1.46613e-06	81.4348	81.4348	C up vs A	3.3575e-05	61.4222	61.4222	E up vs A	0.0280664	0.75425	-1.32582	E down vs C	3.65482e-05	39.1722	39.1722	E up vs B
Vmn1r65	0.937659	1.45053	1.45053	B up vs A	9.7728e-07	49.9676	49.9676	C up vs A	0.000322295	28.08	28.08	E up vs A	0.000617614	0.561965	-1.77947	E down vs C	0.000368399	19.3585	19.3585	E up vs B
Ccdc88b	0.882027	0.912223	-1.09622	B down vs A	1.13177e-06	5.95255	5.95255	C up vs A	0.000396252	3.70835	3.70835	E up vs A	0.000622814	0.622985	-1.60518	E down vs C	0.000307382	4.06518	4.06518	E up vs B
Elf1	0.992291	0.996205	-1.00381	B down vs A	1.32667e-06	4.23779	4.23779	C up vs A	8.63098e-05	3.16325	3.16325	E up vs A	0.0058609	0.746438	-1.3397	E down vs C	8.50135e-05	3.1753	3.1753	E up vs B
Rhoh	0.94872	0.952649	-1.0497	B down vs A	1.20002e-06	7.13084	7.13084	C up vs A	0.000252568	4.56755	4.56755	E up vs A	0.00118397	0.640534	-1.5612	E down vs C	0.000226807	4.79458	4.79458	E up vs B
Hck	0.941863	1.18667	1.18667	B up vs A	1.45144e-06	21.9079	21.9079	C up vs A	5.66798e-05	15.7936	15.7936	E up vs A	0.0126418	0.720907	-1.38714	E down vs C	6.33654e-05	13.3091	13.3091	E up vs B
H2-T22	0.97672	0.921251	-1.08548	B down vs A	1.72715e-06	22.6595	22.6595	C up vs A	4.10092e-05	17.1785	17.1785	E up vs A	0.0280307	0.758115	-1.31906	E down vs C	3.92682e-05	18.6469	18.6469	E up vs B
Card6	0.350185	1.24746	1.24746	B up vs A	1.14799e-06	3.17039	3.17039	C up vs A	1.36861e-05	2.75442	2.75442	E up vs A	0.0712641	0.868797	-1.15102	E down vs C	5.431e-05	2.20802	2.20802	E up vs B
Zbp1	0.992334	1.50187	1.50187	B up vs A	1.20347e-06	435.876	435.876	C up vs A	0.000251926	254.208	254.208	E up vs A	0.00119369	0.583212	-1.71464	E down vs C	0.000256022	169.26	169.26	E up vs B
Nfkb1	0.508835	1.15363	1.15363	B up vs A	1.03257e-06	2.94603	2.94603	C up vs A	4.01578e-05	2.38307	2.38307	E up vs A	0.0111373	0.80891	-1.23623	E down vs C	0.000112256	2.06571	2.06571	E up vs B
Anxa4	0.993682	0.995768	-1.00425	B down vs A	1.13604e-06	5.47497	5.47497	C up vs A	0.0012994	3.09126	3.09126	E up vs A	0.000171711	0.564616	-1.77111	E down vs C	0.00128069	3.1044	3.1044	E up vs B
Dock2	0.976527	1.02593	1.02593	B up vs A	1.12614e-06	8.38643	8.38643	C up vs A	0.00116577	4.50114	4.50114	E up vs A	0.000189255	0.536717	-1.86318	E down vs C	0.00123009	4.38737	4.38737	E up vs B
Hcar2	0.995079	1.0382	1.0382	B up vs A	1.33207e-06	52.0415	52.0415	C up vs A	0.000153496	32.883	32.883	E up vs A	0.00269377	0.63186	-1.58263	E down vs C	0.000155045	31.673	31.673	E up vs B
Stat2	0.90703	1.20103	1.20103	B up vs A	3.93777e-06	13.6905	13.6905	C up vs A	7.01368e-06	13.4947	13.4947	E up vs A	0.889923	0.985701	-1.01451	E down vs C	8.17792e-06	11.2359	11.2359	E up vs B
Plscr1	0.649269	1.21024	1.21024	B up vs A	9.17021e-07	4.93644	4.93644	C up vs A	0.000878012	2.89969	2.89969	E up vs A	0.000182778	0.587406	-1.7024	E down vs C	0.00202968	2.39596	2.39596	E up vs B
Psmb10	0.854438	0.844904	-1.18357	B down vs A	2.22411e-06	7.6072	7.6072	C up vs A	4.38271e-05	6.02664	6.02664	E up vs A	0.0398908	0.792228	-1.26226	E down vs C	3.33894e-05	7.13293	7.13293	E up vs B
Phf11a	0.958238	3.90425	3.90425	B up vs A	1.48214e-06	453.088	453.088	C up vs A	0.000182445	280.61	280.61	E up vs A	0.00259745	0.619328	-1.61465	E down vs C	0.000198904	71.873	71.873	E up vs B
Ptpn6	0.96177	0.950149	-1.05247	B down vs A	1.40991e-06	9.52065	9.52065	C up vs A	0.000668885	5.45283	5.45283	E up vs A	0.000494507	0.572737	-1.746	E down vs C	0.000614497	5.73892	5.73892	E up vs B
Tgfbr2	0.420999	1.22992	1.22992	B up vs A	1.54941e-06	3.28343	3.28343	C up vs A	1.73279e-05	2.85481	2.85481	E up vs A	0.0844285	0.869461	-1.15014	E down vs C	5.71456e-05	2.32113	2.32113	E up vs B
Ciita	0.876648	1.60722	1.60722	B up vs A	1.61197e-06	32.6016	32.6016	C up vs A	0.000104207	22.0678	22.0678	E up vs A	0.00642545	0.676893	-1.47734	E down vs C	0.000133595	13.7304	13.7304	E up vs B
Xaf1	0.942786	1.3881	1.3881	B up vs A	1.79575e-06	44.225	44.225	C up vs A	9.28988e-05	30.528	30.528	E up vs A	0.00917414	0.690287	-1.44867	E down vs C	0.00010406	21.9927	21.9927	E up vs B
Was	0.946899	1.03561	1.03561	B up vs A	1.46994e-06	5.36184	5.36184	C up vs A	0.000394903	3.45029	3.45029	E up vs A	0.000975678	0.64349	-1.55402	E down vs C	0.000443084	3.33165	3.33165	E up vs B
Itpripl2	0.606366	1.17815	1.17815	B up vs A	1.29671e-06	3.83896	3.83896	C up vs A	9.59927e-05	2.86917	2.86917	E up vs A	0.00484524	0.747382	-1.338	E down vs C	0.00022252	2.43532	2.43532	E up vs B
Hmox1	0.853641	0.821669	-1.21703	B down vs A	1.6456e-06	8.79083	8.79083	C up vs A	0.00191137	4.57832	4.57832	E up vs A	0.000206991	0.520807	-1.9201	E down vs C	0.00135846	5.57198	5.57198	E up vs B
Sp100	0.97918	0.910379	-1.09844	B down vs A	1.95196e-06	28.2215	28.2215	C up vs A	0.000102859	19.5331	19.5331	E up vs A	0.00924026	0.692134	-1.44481	E down vs C	9.86957e-05	21.456	21.456	E up vs B
Cast	0.718575	0.909823	-1.09912	B down vs A	2.0178e-06	2.97081	2.97081	C up vs A	0.000446652	2.12562	2.12562	E up vs A	0.00144052	0.715501	-1.39762	E down vs C	0.000241241	2.3363	2.3363	E up vs B
Lgals9	0.958898	1.22088	1.22088	B up vs A	1.87124e-06	35.1176	35.1176	C up vs A	0.000100056	24.203	24.203	E up vs A	0.0089026	0.689198	-1.45096	E down vs C	0.000108583	19.8242	19.8242	E up vs B
Ly6e	0.958175	1.02624	1.02624	B up vs A	2.17962e-06	4.92075	4.92075	C up vs A	5.4257e-05	3.90581	3.90581	E up vs A	0.0281621	0.793744	-1.25985	E down vs C	5.87669e-05	3.80596	3.80596	E up vs B
Isg15	0.98884	1.36093	1.36093	B up vs A	2.10309e-06	203.984	203.984	C up vs A	7.05639e-05	146.464	146.464	E up vs A	0.0180477	0.718017	-1.39272	E down vs C	7.21075e-05	107.62	107.62	E up vs B
Hap1	0.661434	0.90608	-1.10366	B down vs A	5.549e-06	2.51912	2.51912	C up vs A	2.11336e-05	2.37725	2.37725	E up vs A	0.425586	0.943681	-1.05968	E down vs C	1.14766e-05	2.62366	2.62366	E up vs B
Gadd45b	0.900847	0.931702	-1.0733	B down vs A	1.71868e-06	5.40031	5.40031	C up vs A	0.00103849	3.21185	3.21185	E up vs A	0.000420319	0.594753	-1.68137	E down vs C	0.000829486	3.44729	3.44729	E up vs B
Trex1	0.940971	0.894804	-1.11756	B down vs A	2.69373e-06	11.894	11.894	C up vs A	5.25534e-05	9.28106	9.28106	E up vs A	0.0427482	0.780316	-1.28153	E down vs C	4.69964e-05	10.3722	10.3722	E up vs B
Unc93b1	0.977034	1.01128	1.01128	B up vs A	2.37896e-06	4.04506	4.04506	C up vs A	6.82212e-05	3.21846	3.21846	E up vs A	0.0235955	0.79565	-1.25683	E down vs C	7.13232e-05	3.18254	3.18254	E up vs B
Ctsc	0.727824	1.49154	1.49154	B up vs A	1.60179e-06	12.3906	12.3906	C up vs A	0.000144543	8.30153	8.30153	E up vs A	0.00406132	0.669986	-1.49257	E down vs C	0.000257123	5.56574	5.56574	E up vs B
Vasp	0.992991	0.997093	-1.00292	B down vs A	1.89131e-06	3.63106	3.63106	C up vs A	0.000503531	2.47004	2.47004	E up vs A	0.00111897	0.680252	-1.47004	E down vs C	0.000495868	2.47724	2.47724	E up vs B
Lpcat2	0.945994	1.01425	1.01425	B up vs A	6.45606e-06	2.47321	2.47321	C up vs A	1.05247e-05	2.46302	2.46302	E up vs A	0.95298	0.995879	-1.00414	E down vs C	1.15346e-05	2.42841	2.42841	E up vs B
Tifab	0.965279	1.02045	1.02045	B up vs A	2.56366e-06	4.62123	4.62123	C up vs A	0.000112452	3.50884	3.50884	E up vs A	0.0132481	0.759286	-1.31703	E down vs C	0.000120554	3.43852	3.43852	E up vs B
Plcg2	0.845008	1.07214	1.07214	B up vs A	2.09833e-06	3.90105	3.90105	C up vs A	0.000171391	2.87295	2.87295	E up vs A	0.00522215	0.736455	-1.35786	E down vs C	0.000236932	2.67963	2.67963	E up vs B
Prdm1	0.574566	0.760248	-1.31536	B down vs A	2.90631e-06	4.22605	4.22605	C up vs A	0.00285145	2.48019	2.48019	E up vs A	0.00032954	0.586882	-1.70392	E down vs C	0.00100033	3.26235	3.26235	E up vs B
Epha2	0.313874	1.35874	1.35874	B up vs A	1.35483e-06	3.8604	3.8604	C up vs A	8.60751e-05	2.91577	2.91577	E up vs A	0.00611463	0.755304	-1.32397	E down vs C	0.00047382	2.14595	2.14595	E up vs B
Slfn3	0.672043	1.42132	1.42132	B up vs A	2.13341e-06	8.78436	8.78436	C up vs A	7.95742e-05	6.50993	6.50993	E up vs A	0.0155833	0.741083	-1.34938	E down vs C	0.00015668	4.58021	4.58021	E up vs B
Zmynd15	0.758443	1.82065	1.82065	B up vs A	1.89841e-06	22.1657	22.1657	C up vs A	0.000248778	13.9272	13.9272	E up vs A	0.00268787	0.628324	-1.59154	E down vs C	0.000420462	7.64958	7.64958	E up vs B
Map3k14	0.578984	0.807665	-1.23814	B down vs A	3.11732e-06	3.59979	3.59979	C up vs A	0.00145697	2.32523	2.32523	E up vs A	0.000750474	0.645936	-1.54814	E down vs C	0.000533501	2.87896	2.87896	E up vs B
H2-T24	0.800005	1.61411	1.61411	B up vs A	3.21073e-06	19.2304	19.2304	C up vs A	3.90291e-05	15.5911	15.5911	E up vs A	0.0879944	0.810752	-1.23342	E down vs C	5.71575e-05	9.65922	9.65922	E up vs B
Cndp1	0.762312	1.16218	1.16218	B up vs A	4.66689e-06	4.87693	4.87693	C up vs A	1.88798e-05	4.49455	4.49455	E up vs A	0.392634	0.921594	-1.08508	E down vs C	2.91259e-05	3.86733	3.86733	E up vs B
Hs3st3b1	0.883756	1.05757	1.05757	B up vs A	2.48546e-06	4.04331	4.04331	C up vs A	0.000213183	2.9471	2.9471	E up vs A	0.00525634	0.728883	-1.37196	E down vs C	0.000272303	2.78667	2.78667	E up vs B
Il23a	0.688032	1.03733	1.03733	B up vs A	6.02327e-06	0.346575	-2.88538	C down vs A	5.33576e-05	0.460943	-2.16947	E down vs A	0.152444	1.32999	1.32999	E up vs C	2.93274e-05	0.444354	-2.25046	E down vs B
Ifit1	0.991957	1.19965	1.19965	B up vs A	5.21636e-06	142.842	142.842	C up vs A	3.00106e-05	123.936	123.936	E up vs A	0.259631	0.867641	-1.15255	E down vs C	3.04546e-05	103.31	103.31	E up vs B
Psmb9	0.995641	1.04275	1.04275	B up vs A	2.67457e-06	61.059	61.059	C up vs A	0.000302215	38.0889	38.0889	E up vs A	0.0037883	0.623806	-1.60306	E down vs C	0.00030503	36.5274	36.5274	E up vs B
Ly9	0.907663	1.4992	1.4992	B up vs A	2.21485e-06	34.668	34.668	C up vs A	0.00194559	16.8985	16.8985	E up vs A	0.000322136	0.487437	-2.05155	E down vs C	0.00241769	11.2716	11.2716	E up vs B
Dock8	0.915072	1.05311	1.05311	B up vs A	2.86426e-06	4.79454	4.79454	C up vs A	0.000153157	3.56355	3.56355	E up vs A	0.0105013	0.743251	-1.34544	E down vs C	0.000182355	3.38383	3.38383	E up vs B
Nod2	0.789451	1.30634	1.30634	B up vs A	2.2554e-06	9.94542	9.94542	C up vs A	0.000328126	6.37301	6.37301	E up vs A	0.00254718	0.640799	-1.56055	E down vs C	0.000520778	4.87852	4.87852	E up vs B
Irgm1	0.99916	1.0082	1.0082	B up vs A	2.72974e-06	60.6734	60.6734	C up vs A	0.000346016	37.309	37.309	E up vs A	0.00330157	0.614916	-1.62624	E down vs C	0.000346639	37.0056	37.0056	E up vs B
Bcl3	0.823449	2.42251	2.42251	B up vs A	2.93508e-06	49.4121	49.4121	C up vs A	9.70835e-05	35.6002	35.6002	E up vs A	0.0206403	0.720475	-1.38797	E down vs C	0.000138725	14.6956	14.6956	E up vs B
Slfn2	0.98217	0.833057	-1.2004	B down vs A	2.58967e-06	58.5216	58.5216	C up vs A	0.000737925	32.571	32.571	E up vs A	0.00120337	0.556563	-1.79674	E down vs C	0.000709138	39.0981	39.0981	E up vs B
Ifi204	0.980335	1.73582	1.73582	B up vs A	2.48876e-06	231.81	231.81	C up vs A	0.000864571	124.523	124.523	E up vs A	0.000939109	0.537177	-1.86159	E down vs C	0.000903765	71.7372	71.7372	E up vs B
Tap1	0.971061	1.53272	1.53272	B up vs A	3.31953e-06	111.223	111.223	C up vs A	0.000130284	78.0747	78.0747	E up vs A	0.0169475	0.701963	-1.42458	E down vs C	0.000138136	50.9385	50.9385	E up vs B
Spidr	0.87312	1.04963	1.04963	B up vs A	2.29942e-06	3.42098	3.42098	C up vs A	0.00162489	2.17773	2.17773	E up vs A	0.000412732	0.636581	-1.57089	E down vs C	0.00218792	2.07476	2.07476	E up vs B
Casp1	0.916143	0.863096	-1.15862	B down vs A	3.54326e-06	10.6915	10.6915	C up vs A	0.000181763	7.55673	7.55673	E up vs A	0.0120223	0.706797	-1.41483	E down vs C	0.000153001	8.75538	8.75538	E up vs B
Aif1	0.929622	1.04691	1.04691	B up vs A	2.49464e-06	5.10497	5.10497	C up vs A	0.00132818	3.07181	3.07181	E up vs A	0.000583375	0.60173	-1.66188	E down vs C	0.00156268	2.93417	2.93417	E up vs B
Gm8995	0.923176	1.60107	1.60107	B up vs A	2.72857e-06	48.7302	48.7302	C up vs A	0.000642016	27.8265	27.8265	E up vs A	0.0015453	0.571032	-1.75122	E down vs C	0.000762074	17.3799	17.3799	E up vs B
Fcgr2b	0.964149	1.05491	1.05491	B up vs A	2.75642e-06	10.3469	10.3469	C up vs A	0.00191906	5.5229	5.5229	E up vs A	0.00045918	0.533773	-1.87346	E down vs C	0.00208702	5.23542	5.23542	E up vs B
Siglec1	0.971775	1.39113	1.39113	B up vs A	5.02131e-06	80.4815	80.4815	C up vs A	5.82401e-05	64.6968	64.6968	E up vs A	0.103028	0.803872	-1.24398	E down vs C	6.14767e-05	46.5068	46.5068	E up vs B
Cmklr1	0.415841	1.40636	1.40636	B up vs A	1.92377e-06	4.90286	4.90286	C up vs A	0.000259687	3.37438	3.37438	E up vs A	0.00260368	0.688248	-1.45296	E down vs C	0.00110349	2.39938	2.39938	E up vs B
Ncf2	0.731606	1.14508	1.14508	B up vs A	2.41259e-06	4.27179	4.27179	C up vs A	0.000960171	2.72083	2.72083	E up vs A	0.000792621	0.636931	-1.57003	E down vs C	0.00180347	2.37612	2.37612	E up vs B
Hk3	0.842809	1.37693	1.37693	B up vs A	2.70498e-06	15.5583	15.5583	C up vs A	0.000901395	8.81408	8.81408	E up vs A	0.00102535	0.56652	-1.76516	E down vs C	0.00129262	6.40126	6.40126	E up vs B
Shisa5	0.953482	0.971059	-1.0298	B down vs A	6.14318e-06	4.49254	4.49254	C up vs A	5.1765e-05	3.89714	3.89714	E up vs A	0.163205	0.867469	-1.15278	E down vs C	4.74036e-05	4.01329	4.01329	E up vs B
Jak3	0.902537	1.05199	1.05199	B up vs A	4.85562e-06	4.06243	4.06243	C up vs A	6.01478e-05	3.43671	3.43671	E up vs A	0.0935655	0.845974	-1.18207	E down vs C	7.26265e-05	3.26686	3.26686	E up vs B
Serpinb9	0.941261	1.04568	1.04568	B up vs A	3.35808e-06	5.64706	5.64706	C up vs A	0.000334036	3.90138	3.90138	E up vs A	0.00491266	0.690869	-1.44745	E down vs C	0.000378964	3.73096	3.73096	E up vs B
Apol9b	0.970681	0.540535	-1.85002	B down vs A	3.8164e-06	93.4879	93.4879	C up vs A	0.00026298	61.2791	61.2791	E up vs A	0.00833439	0.655477	-1.52561	E down vs C	0.000247242	113.368	113.368	E up vs B
Casp7	0.984427	1.01001	1.01001	B up vs A	3.22948e-06	4.8598	4.8598	C up vs A	0.000787513	3.1485	3.1485	E up vs A	0.00160166	0.647866	-1.54353	E down vs C	0.000815511	3.1173	3.1173	E up vs B
Mthfr	0.713746	1.09625	1.09625	B up vs A	4.95964e-06	2.88304	2.88304	C up vs A	3.6728e-05	2.58744	2.58744	E up vs A	0.186996	0.897472	-1.11424	E down vs C	6.39317e-05	2.36027	2.36027	E up vs B
Phf11d	0.992894	1.25498	1.25498	B up vs A	3.95703e-06	212.028	212.028	C up vs A	0.000241238	140.528	140.528	E up vs A	0.00993433	0.662779	-1.5088	E down vs C	0.000244862	111.976	111.976	E up vs B
Sdc3	0.955194	1.01113	1.01113	B up vs A	1.20977e-05	2.2977	2.2977	C up vs A	1.72171e-05	2.30653	2.30653	E up vs A	0.956755	1.00384	1.00384	E up vs C	1.86288e-05	2.28114	2.28114	E up vs B
Runx1	0.858363	0.841094	-1.18893	B down vs A	4.24552e-06	7.51059	7.51059	C up vs A	0.000475682	4.98238	4.98238	E up vs A	0.00465014	0.66338	-1.50743	E down vs C	0.000349513	5.92369	5.92369	E up vs B
Stat6	0.791317	1.06027	1.06027	B up vs A	3.802e-06	2.68297	2.68297	C up vs A	0.000132439	2.19116	2.19116	E up vs A	0.0209154	0.816692	-1.22445	E down vs C	0.00020422	2.06662	2.06662	E up vs B
Cmtr1	0.76096	0.943019	-1.06042	B down vs A	1.68179e-05	2.18183	2.18183	C up vs A	2.28533e-05	2.19539	2.19539	E up vs A	0.929626	1.00622	1.00622	E up vs C	1.48886e-05	2.32805	2.32805	E up vs B
Naip6	0.627564	1.54436	1.54436	B up vs A	2.9358e-06	9.48215	9.48215	C up vs A	0.000300937	6.29134	6.29134	E up vs A	0.00446834	0.663493	-1.50718	E down vs C	0.000702247	4.07375	4.07375	E up vs B
Rab20	0.909113	0.800367	-1.24943	B down vs A	3.8706e-06	13.9154	13.9154	C up vs A	0.00177969	7.54351	7.54351	E up vs A	0.000846446	0.542098	-1.84469	E down vs C	0.00144092	9.42507	9.42507	E up vs B
A2m	0.651942	0.864384	-1.15689	B down vs A	5.29238e-06	3.13968	3.13968	C up vs A	0.00100245	2.2136	2.2136	E up vs A	0.00268267	0.70504	-1.41836	E down vs C	0.000448841	2.5609	2.5609	E up vs B
Trim34a	0.997957	1.00948	1.00948	B up vs A	8.37355e-06	26.2349	26.2349	C up vs A	4.18268e-05	23.1535	23.1535	E up vs A	0.322458	0.882547	-1.13308	E down vs C	4.19868e-05	22.936	22.936	E up vs B
Trim25	0.947446	1.1245	1.1245	B up vs A	8.59458e-06	13.8336	13.8336	C up vs A	3.82074e-05	12.4127	12.4127	E up vs A	0.369001	0.897285	-1.11447	E down vs C	4.21412e-05	11.0384	11.0384	E up vs B
Ahnak	0.363249	1.85724	1.85724	B up vs A	2.26016e-06	8.21947	8.21947	C up vs A	0.00046106	5.15456	5.15456	E up vs A	0.00167881	0.627116	-1.5946	E down vs C	0.00247549	2.77539	2.77539	E up vs B
Zfpm1	0.957702	0.985654	-1.01456	B down vs A	1.88096e-05	2.68972	2.68972	C up vs A	1.6585e-05	2.79145	2.79145	E up vs A	0.648709	1.03782	1.03782	E up vs C	1.54056e-05	2.83208	2.83208	E up vs B
Serpina3g	0.994256	0.977649	-1.02286	B down vs A	4.06237e-06	23.8239	23.8239	C up vs A	0.00139306	13.0333	13.0333	E up vs A	0.00120047	0.547071	-1.82792	E down vs C	0.00137475	13.3313	13.3313	E up vs B
Plac8	0.997694	0.843136	-1.18605	B down vs A	4.09244e-06	399.733	399.733	C up vs A	0.00158241	207.63	207.63	E up vs A	0.00105242	0.519421	-1.92522	E down vs C	0.00157399	246.259	246.259	E up vs B
Tapbp	0.974534	0.914407	-1.09361	B down vs A	6.40816e-06	19.7931	19.7931	C up vs A	0.000121063	15.1959	15.1959	E up vs A	0.0561144	0.76774	-1.30252	E down vs C	0.000115036	16.6184	16.6184	E up vs B
Ggta1	0.382963	1.36635	1.36635	B up vs A	3.04017e-06	4.12368	4.12368	C up vs A	0.000122442	3.18047	3.18047	E up vs A	0.0158601	0.77127	-1.29656	E down vs C	0.000543922	2.32771	2.32771	E up vs B
Idnk	0.754871	0.894456	-1.118	B down vs A	9.19577e-06	3.27536	3.27536	C up vs A	0.000101423	2.8231	2.8231	E up vs A	0.123169	0.86192	-1.1602	E down vs C	6.22821e-05	3.15622	3.15622	E up vs B
Tmem184b	0.92736	1.02748	1.02748	B up vs A	2.06419e-05	2.86394	2.86394	C up vs A	1.4595e-05	3.02402	3.02402	E up vs A	0.522013	1.0559	1.0559	E up vs C	1.6564e-05	2.94314	2.94314	E up vs B
Trim12c	0.928486	1.16844	1.16844	B up vs A	7.24291e-06	13.9834	13.9834	C up vs A	7.39103e-05	11.5221	11.5221	E up vs A	0.130694	0.823982	-1.21362	E down vs C	8.50053e-05	9.86106	9.86106	E up vs B
Trim47	0.788633	0.802625	-1.24591	B down vs A	5.26092e-06	6.25915	6.25915	C up vs A	0.00186825	3.73184	3.73184	E up vs A	0.00129575	0.596221	-1.67723	E down vs C	0.00113941	4.64954	4.64954	E up vs B
Bdh2	0.582346	0.863139	-1.15856	B down vs A	2.53241e-05	2.4942	2.4942	C up vs A	3.52789e-05	2.5064	2.5064	E up vs A	0.952084	1.00489	1.00489	E up vs C	1.59658e-05	2.90382	2.90382	E up vs B
Slc15a3	0.948184	1.30803	1.30803	B up vs A	4.39741e-06	35.5519	35.5519	C up vs A	0.00103151	20.1476	20.1476	E up vs A	0.00192543	0.566709	-1.76458	E down vs C	0.00116084	15.403	15.403	E up vs B
Mmp25	0.906721	0.808986	-1.23612	B down vs A	1.39327e-05	11.5165	11.5165	C up vs A	3.81505e-05	10.849	10.849	E up vs A	0.620128	0.94204	-1.06153	E down vs C	3.21037e-05	13.4107	13.4107	E up vs B
Trim12a	0.94219	1.31777	1.31777	B up vs A	6.57387e-06	31.6268	31.6268	C up vs A	0.000123871	24.1344	24.1344	E up vs A	0.0566619	0.763101	-1.31044	E down vs C	0.000139222	18.3146	18.3146	E up vs B
Plekha2	0.735847	0.868302	-1.15167	B down vs A	7.5871e-06	3.68069	3.68069	C up vs A	0.000302077	2.84542	2.84542	E up vs A	0.0217469	0.773068	-1.29355	E down vs C	0.000171858	3.277	3.277	E up vs B
Tlr1	0.487364	1.56579	1.56579	B up vs A	3.28364e-06	7.05229	7.05229	C up vs A	0.000409213	4.67473	4.67473	E up vs A	0.00365413	0.662867	-1.5086	E down vs C	0.00143316	2.98554	2.98554	E up vs B
Lipe	0.150601	0.783965	-1.27557	B down vs A	2.39479e-05	1.8703	1.8703	C up vs A	0.000553704	1.62776	1.62776	E up vs A	0.0584403	0.870317	-1.14901	E down vs C	4.73347e-05	2.07631	2.07631	E up vs B
Slc25a22	0.731587	0.941608	-1.06201	B down vs A	2.29452e-05	2.03777	2.03777	C up vs A	3.31349e-05	2.04222	2.04222	E up vs A	0.974542	1.00218	1.00218	E up vs C	2.01882e-05	2.16886	2.16886	E up vs B
Rhbdf2	0.932119	1.12719	1.12719	B up vs A	5.17272e-06	11.7013	11.7013	C up vs A	0.000482234	7.67019	7.67019	E up vs A	0.00634147	0.655497	-1.52556	E down vs C	0.000559732	6.80471	6.80471	E up vs B
Il18bp	0.856257	1.53864	1.53864	B up vs A	4.92949e-06	22.406	22.406	C up vs A	0.000666055	13.7296	13.7296	E up vs A	0.00391682	0.612762	-1.63196	E down vs C	0.000920977	8.92316	8.92316	E up vs B
Fam129a	0.473151	1.35981	1.35981	B up vs A	4.60342e-06	4.59527	4.59527	C up vs A	0.000128283	3.60553	3.60553	E up vs A	0.0301947	0.784618	-1.27451	E down vs C	0.000431275	2.65149	2.65149	E up vs B
Tor1aip1	0.955711	1.02704	1.02704	B up vs A	1.02238e-05	4.24771	4.24771	C up vs A	8.07011e-05	3.70247	3.70247	E up vs A	0.190712	0.87164	-1.14726	E down vs C	8.80271e-05	3.60499	3.60499	E up vs B
Ltbr	0.961318	0.987123	-1.01304	B down vs A	7.277e-06	2.83607	2.83607	C up vs A	0.000317601	2.25059	2.25059	E up vs A	0.0190332	0.793559	-1.26015	E down vs C	0.000292507	2.27995	2.27995	E up vs B
C1ra	0.993611	0.945604	-1.05752	B down vs A	6.08738e-06	48.8725	48.8725	C up vs A	0.000776951	29.5162	29.5162	E up vs A	0.00457116	0.603944	-1.65578	E down vs C	0.000765917	31.2142	31.2142	E up vs B
Trafd1	0.796928	1.19709	1.19709	B up vs A	9.16207e-06	6.16123	6.16123	C up vs A	6.87225e-05	5.32414	5.32414	E up vs A	0.20015	0.864135	-1.15723	E down vs C	0.000102842	4.44756	4.44756	E up vs B
Ube2l6	0.988094	1.10055	1.10055	B up vs A	8.24997e-06	46.9873	46.9873	C up vs A	0.000175945	35.1228	35.1228	E up vs A	0.0507661	0.747496	-1.3378	E down vs C	0.00018031	31.9138	31.9138	E up vs B
9930111J21Rik1	0.918324	1.45395	1.45395	B up vs A	6.49042e-06	31.9784	31.9784	C up vs A	0.000378148	21.3957	21.3957	E up vs A	0.0125816	0.669068	-1.49462	E down vs C	0.000451437	14.7155	14.7155	E up vs B
Fgl2	0.921943	1.47443	1.47443	B up vs A	5.76077e-06	35.3095	35.3095	C up vs A	0.00108996	20.41	20.41	E up vs A	0.00278285	0.578032	-1.73001	E down vs C	0.00130341	13.8426	13.8426	E up vs B
Vcam1	0.735511	1.2246	1.2246	B up vs A	5.68191e-06	5.70658	5.70658	C up vs A	0.000370012	4.06417	4.06417	E up vs A	0.0103965	0.71219	-1.40412	E down vs C	0.000668159	3.31878	3.31878	E up vs B
Apol9a	0.96669	0.599588	-1.66781	B down vs A	8.93518e-06	65.884	65.884	C up vs A	0.000213578	48.4276	48.4276	E up vs A	0.0445509	0.735043	-1.36047	E down vs C	0.000199294	80.7681	80.7681	E up vs B
Ctsz	0.973814	0.983397	-1.01688	B down vs A	6.34808e-06	4.54866	4.54866	C up vs A	0.00157342	2.92683	2.92683	E up vs A	0.00211362	0.643449	-1.55413	E down vs C	0.00148094	2.97624	2.97624	E up vs B
Gm11549	0.891381	1.04093	1.04093	B up vs A	1.16357e-05	2.97135	2.97135	C up vs A	7.39261e-05	2.6801	2.6801	E up vs A	0.251536	0.901982	-1.10867	E down vs C	9.15102e-05	2.57471	2.57471	E up vs B
Pycard	0.603528	0.563772	-1.77377	B down vs A	1.1612e-05	6.49257	6.49257	C up vs A	0.000549244	4.66695	4.66695	E up vs A	0.0198093	0.718814	-1.39118	E down vs C	0.000224649	8.27808	8.27808	E up vs B
Sptlc2	0.92283	0.978726	-1.02174	B down vs A	1.53078e-05	2.40266	2.40266	C up vs A	7.6102e-05	2.2271	2.2271	E up vs A	0.34086	0.926929	-1.07883	E down vs C	6.55156e-05	2.27551	2.27551	E up vs B
Relb	0.908109	0.938877	-1.0651	B down vs A	8.58257e-06	4.59777	4.59777	C up vs A	0.000432577	3.39836	3.39836	E up vs A	0.0166388	0.739133	-1.35294	E down vs C	0.000354588	3.6196	3.6196	E up vs B
Spi1	0.772078	0.717355	-1.39401	B down vs A	9.15674e-06	7.57311	7.57311	C up vs A	0.000772274	5.09116	5.09116	E up vs A	0.00886737	0.672269	-1.4875	E down vs C	0.000463042	7.09713	7.09713	E up vs B
Esyt1	0.556446	0.801163	-1.24819	B down vs A	1.23229e-05	3.19273	3.19273	C up vs A	0.000729737	2.41937	2.41937	E up vs A	0.0151989	0.757773	-1.31966	E down vs C	0.000261353	3.01982	3.01982	E up vs B
Sertad3	0.999652	1.00011	1.00011	B up vs A	1.05795e-05	2.69326	2.69326	C up vs A	0.000159949	2.3049	2.3049	E up vs A	0.0842242	0.855803	-1.16849	E down vs C	0.000160063	2.30465	2.30465	E up vs B
Slfn5	0.95605	0.956038	-1.04598	B down vs A	8.80837e-06	6.40603	6.40603	C up vs A	0.000400002	4.64988	4.64988	E up vs A	0.0191876	0.725859	-1.37768	E down vs C	0.00036384	4.86369	4.86369	E up vs B
Tlr7	0.974649	0.963235	-1.03817	B down vs A	1.04353e-05	8.70055	8.70055	C up vs A	0.000206093	6.74737	6.74737	E up vs A	0.0593801	0.77551	-1.28947	E down vs C	0.000195536	7.0049	7.0049	E up vs B
Ifi35	0.983026	1.14293	1.14293	B up vs A	1.12912e-05	45.3427	45.3427	C up vs A	0.000143303	35.865	35.865	E up vs A	0.106755	0.790977	-1.26426	E down vs C	0.000148334	31.3799	31.3799	E up vs B
Filip1l	0.996486	1.00254	1.00254	B up vs A	7.17414e-06	4.98823	4.98823	C up vs A	0.00168102	3.17298	3.17298	E up vs A	0.00237196	0.636095	-1.57209	E down vs C	0.00169479	3.16496	3.16496	E up vs B
Aldh1a2	0.700957	0.881198	-1.13482	B down vs A	1.27499e-05	3.00852	3.00852	C up vs A	0.000383695	2.41808	2.41808	E up vs A	0.0362	0.803745	-1.24418	E down vs C	0.000200272	2.74408	2.74408	E up vs B
Rbms2	0.449706	0.889068	-1.12477	B down vs A	6.51703e-05	1.78756	1.78756	C up vs A	4.92692e-05	1.85024	1.85024	E up vs A	0.600576	1.03507	1.03507	E up vs C	1.62299e-05	2.0811	2.0811	E up vs B
Adar	0.978992	0.994981	-1.00504	B down vs A	3.99692e-05	2.09567	2.09567	C up vs A	2.48131e-05	2.20806	2.20806	E up vs A	0.478138	1.05363	1.05363	E up vs C	2.38934e-05	2.2192	2.2192	E up vs B
Nlrp3	0.99912	0.998577	-1.00143	B down vs A	1.34573e-05	9.3536	9.3536	C up vs A	0.000117196	7.85402	7.85402	E up vs A	0.175569	0.83968	-1.19093	E down vs C	0.000116989	7.86522	7.86522	E up vs B
Tap2	0.986088	1.06676	1.06676	B up vs A	1.17126e-05	26.1737	26.1737	C up vs A	0.000163827	20.5558	20.5558	E up vs A	0.0949546	0.785363	-1.2733	E down vs C	0.000168566	19.2694	19.2694	E up vs B
Timeless	0.910834	1.0681	1.0681	B up vs A	8.03848e-06	5.16039	5.16039	C up vs A	0.000545863	3.67311	3.67311	E up vs A	0.0111259	0.71179	-1.40491	E down vs C	0.000665074	3.43892	3.43892	E up vs B
Birc3	0.905077	0.721484	-1.38603	B down vs A	8.2109e-06	16.942	16.942	C up vs A	0.00258467	9.27346	9.27346	E up vs A	0.00179099	0.547365	-1.82694	E down vs C	0.00206614	12.8533	12.8533	E up vs B
Sp140	0.943214	1.63671	1.63671	B up vs A	7.30628e-06	62.7839	62.7839	C up vs A	0.00187389	34.2051	34.2051	E up vs A	0.0021539	0.544807	-1.83551	E down vs C	0.00214039	20.8987	20.8987	E up vs B
Ccl12	0.990946	1.10792	1.10792	B up vs A	3.34926e-05	56.7597	56.7597	C up vs A	3.11269e-05	59.7907	59.7907	E up vs A	0.699066	1.0534	1.0534	E up vs C	3.16472e-05	53.9668	53.9668	E up vs B
Ifit3	0.981047	1.43463	1.43463	B up vs A	1.43188e-05	118.721	118.721	C up vs A	0.000111516	98.8054	98.8054	E up vs A	0.202476	0.832247	-1.20157	E down vs C	0.000115825	68.8715	68.8715	E up vs B
Pik3ip1	0.744422	0.936758	-1.06751	B down vs A	2.14189e-05	2.19187	2.19187	C up vs A	0.000113284	2.03254	2.03254	E up vs A	0.327277	0.927308	-1.07839	E down vs C	6.78494e-05	2.16976	2.16976	E up vs B
Ifi211	0.99842	1.07935	1.07935	B up vs A	7.83436e-06	275.931	275.931	C up vs A	0.00207542	147.658	147.658	E up vs A	0.00213563	0.535126	-1.86872	E down vs C	0.00208312	136.802	136.802	E up vs B
Gsdmd	0.984725	0.942096	-1.06146	B down vs A	7.85044e-06	21.7485	21.7485	C up vs A	0.00297271	11.493	11.493	E up vs A	0.00143119	0.528451	-1.89232	E down vs C	0.00286688	12.1994	12.1994	E up vs B
Cd180	0.915245	1.22579	1.22579	B up vs A	7.76111e-06	15.5691	15.5691	C up vs A	0.00106016	9.53723	9.53723	E up vs A	0.00462574	0.612575	-1.63245	E down vs C	0.00128722	7.78047	7.78047	E up vs B
Traf1	0.940894	1.08441	1.08441	B up vs A	7.82409e-06	8.81156	8.81156	C up vs A	0.00125897	5.47399	5.47399	E up vs A	0.00381406	0.621228	-1.60971	E down vs C	0.0014425	5.04792	5.04792	E up vs B
Apobec3	0.984761	1.04173	1.04173	B up vs A	9.94061e-06	15.6192	15.6192	C up vs A	0.000440595	10.8756	10.8756	E up vs A	0.0205415	0.6963	-1.43616	E down vs C	0.000455441	10.4399	10.4399	E up vs B
Osmr	0.963562	1.19118	1.19118	B up vs A	8.84804e-06	29.3483	29.3483	C up vs A	0.000741849	18.6744	18.6744	E up vs A	0.00882625	0.636302	-1.57158	E down vs C	0.000804937	15.6771	15.6771	E up vs B
Themis2	0.990182	0.935873	-1.06852	B down vs A	8.4623e-06	36.4693	36.4693	C up vs A	0.0018413	20.4101	20.4101	E up vs A	0.00276106	0.559652	-1.78682	E down vs C	0.00179965	21.8086	21.8086	E up vs B
Aldh1b1	0.58117	0.860218	-1.1625	B down vs A	1.73168e-05	2.58572	2.58572	C up vs A	0.000476028	2.12581	2.12581	E up vs A	0.0438182	0.822136	-1.21634	E down vs C	0.000185728	2.47125	2.47125	E up vs B
I830077J02Rik	0.644788	1.47901	1.47901	B up vs A	6.65716e-06	8.2171	8.2171	C up vs A	0.000659455	5.43489	5.43489	E up vs A	0.00646879	0.661412	-1.51192	E down vs C	0.00152487	3.67468	3.67468	E up vs B
Plce1	0.371783	1.22111	1.22111	B up vs A	1.26882e-05	2.58353	2.58353	C up vs A	3.12741e-05	2.50101	2.50101	E up vs A	0.680474	0.968059	-1.033	E down vs C	0.000126173	2.04814	2.04814	E up vs B
Scarf1	0.728359	1.24403	1.24403	B up vs A	8.09102e-06	5.79145	5.79145	C up vs A	0.000367655	4.24031	4.24031	E up vs A	0.0186716	0.732168	-1.36581	E down vs C	0.00067514	3.40852	3.40852	E up vs B
Tmem243	0.600329	0.834569	-1.19822	B down vs A	1.31725e-05	3.03673	3.03673	C up vs A	0.00224652	2.13505	2.13505	E up vs A	0.00432802	0.703074	-1.42233	E down vs C	0.000852991	2.55826	2.55826	E up vs B
Syde1	0.757337	0.931699	-1.07331	B down vs A	1.46724e-05	2.41541	2.41541	C up vs A	0.000417002	2.00389	2.00389	E up vs A	0.0403513	0.829626	-1.20536	E down vs C	0.000246188	2.15079	2.15079	E up vs B
Nfkb2	0.962444	1.07669	1.07669	B up vs A	1.08578e-05	11.7952	11.7952	C up vs A	0.000375016	8.51348	8.51348	E up vs A	0.0290476	0.721777	-1.38547	E down vs C	0.000406684	7.90706	7.90706	E up vs B
Rhoc	0.928589	0.954965	-1.04716	B down vs A	1.10965e-05	4.32238	4.32238	C up vs A	0.000687522	3.14343	3.14343	E up vs A	0.013895	0.727246	-1.37505	E down vs C	0.000586743	3.29167	3.29167	E up vs B
Ankfy1	0.594303	1.14417	1.14417	B up vs A	2.55931e-05	2.6241	2.6241	C up vs A	2.82833e-05	2.67992	2.67992	E up vs A	0.800789	1.02127	1.02127	E up vs C	6.29278e-05	2.34224	2.34224	E up vs B
Lrg1	0.800357	1.32286	1.32286	B up vs A	8.85727e-06	9.63458	9.63458	C up vs A	0.000704586	6.42092	6.42092	E up vs A	0.00942738	0.666445	-1.5005	E down vs C	0.00111112	4.85382	4.85382	E up vs B
Ifi44	0.98426	1.58337	1.58337	B up vs A	1.64678e-05	188.409	188.409	C up vs A	0.000160387	152.409	152.409	E up vs A	0.157741	0.808925	-1.23621	E down vs C	0.000165639	96.2556	96.2556	E up vs B
Phf11b	0.99466	1.09783	1.09783	B up vs A	9.98111e-06	98.7721	98.7721	C up vs A	0.00188018	55.2869	55.2869	E up vs A	0.00347962	0.559742	-1.78654	E down vs C	0.00190375	50.36	50.36	E up vs B
Gvin1	0.935923	0.748191	-1.33656	B down vs A	1.31593e-05	21.3341	21.3341	C up vs A	0.000629412	14.5165	14.5165	E up vs A	0.0202689	0.680435	-1.46965	E down vs C	0.000546318	19.4021	19.4021	E up vs B
Isg20	0.991328	1.21471	1.21471	B up vs A	1.29564e-05	129.489	129.489	C up vs A	0.000468312	89.598	89.598	E up vs A	0.0287721	0.691933	-1.44523	E down vs C	0.000477253	73.7607	73.7607	E up vs B
Gm4070	0.862027	3.26384	3.26384	B up vs A	9.54375e-06	88.4713	88.4713	C up vs A	0.00154232	50.7271	50.7271	E up vs A	0.00409471	0.573374	-1.74406	E down vs C	0.00213096	15.5421	15.5421	E up vs B
Tmem106a	0.976354	1.13118	1.13118	B up vs A	1.03857e-05	30.4744	30.4744	C up vs A	0.00219352	17.0695	17.0695	E up vs A	0.00309396	0.560126	-1.78531	E down vs C	0.0023189	15.0899	15.0899	E up vs B
Nfe2l2	0.948516	1.02711	1.02711	B up vs A	1.12446e-05	3.77204	3.77204	C up vs A	0.000895052	2.72898	2.72898	E up vs A	0.0102173	0.723476	-1.38222	E down vs C	0.0010057	2.65695	2.65695	E up vs B
Stx11	0.953594	1.40704	1.40704	B up vs A	1.32886e-05	46.3655	46.3655	C up vs A	0.000443049	32.5897	32.5897	E up vs A	0.0321077	0.702886	-1.42271	E down vs C	0.000490231	23.1618	23.1618	E up vs B
Nmi	0.907027	1.37139	1.37139	B up vs A	1.41453e-05	21.4817	21.4817	C up vs A	0.000291711	16.1338	16.1338	E up vs A	0.0601592	0.751047	-1.33147	E down vs C	0.000355905	11.7645	11.7645	E up vs B
Tapbpl	0.983339	0.979504	-1.02093	B down vs A	1.39878e-05	7.33119	7.33119	C up vs A	0.000541891	5.31966	5.31966	E up vs A	0.0269086	0.725621	-1.37813	E down vs C	0.000522428	5.43098	5.43098	E up vs B
Slc7a7	0.7588	1.2851	1.2851	B up vs A	5.31237e-05	6.15808	6.15808	C up vs A	2.57651e-05	6.84808	6.84808	E up vs A	0.373644	1.11205	1.11205	E up vs C	4.04248e-05	5.32883	5.32883	E up vs B
Icam1	0.943034	1.39577	1.39577	B up vs A	1.07099e-05	37.7601	37.7601	C up vs A	0.00209682	21.2409	21.2409	E up vs A	0.00341694	0.562522	-1.77771	E down vs C	0.00239747	15.2181	15.2181	E up vs B
Ifit1bl2	0.804864	0.493369	-2.02688	B down vs A	1.53757e-05	14.075	14.075	C up vs A	0.00103059	9.27405	9.27405	E up vs A	0.013958	0.658904	-1.51767	E down vs C	0.000661452	18.7974	18.7974	E up vs B
Gpr84	0.923184	1.27291	1.27291	B up vs A	4.77734e-05	16.9453	16.9453	C up vs A	3.93526e-05	18.0431	18.0431	E up vs A	0.63854	1.06478	1.06478	E up vs C	4.54433e-05	14.1747	14.1747	E up vs B
Ifi207	0.987651	1.43706	1.43706	B up vs A	1.17014e-05	186.675	186.675	C up vs A	0.0022108	103.41	103.41	E up vs A	0.00368045	0.553958	-1.80519	E down vs C	0.0022759	71.9595	71.9595	E up vs B
Oas1a	0.982352	1.50556	1.50556	B up vs A	1.839e-05	144.13	144.13	C up vs A	0.000246221	112.104	112.104	E up vs A	0.108863	0.777794	-1.28569	E down vs C	0.000255528	74.4599	74.4599	E up vs B
Atp10a	0.594404	1.35273	1.35273	B up vs A	4.17282e-05	4.76469	4.76469	C up vs A	2.7012e-05	5.13217	5.13217	E up vs A	0.501259	1.07713	1.07713	E up vs C	5.99259e-05	3.79394	3.79394	E up vs B
Smim3	0.856071	0.92848	-1.07703	B down vs A	1.35756e-05	3.54979	3.54979	C up vs A	0.00374789	2.31903	2.31903	E up vs A	0.00252251	0.653286	-1.53072	E down vs C	0.00265547	2.49766	2.49766	E up vs B
Skap2	0.107297	0.684146	-1.46168	B down vs A	5.33032e-05	2.02552	2.02552	C up vs A	0.0182543	1.46658	1.46658	E up vs A	0.00306368	0.724054	-1.38111	E down vs C	0.00071229	2.14367	2.14367	E up vs B
P2ry6	0.887063	1.07143	1.07143	B up vs A	1.22847e-05	4.28819	4.28819	C up vs A	0.00101215	3.03619	3.03619	E up vs A	0.0100848	0.708035	-1.41236	E down vs C	0.00131119	2.83378	2.83378	E up vs B
Parp9	0.955117	1.35092	1.35092	B up vs A	2.59099e-05	38.6075	38.6075	C up vs A	0.000120399	34.0295	34.0295	E up vs A	0.380172	0.881422	-1.13453	E down vs C	0.000131794	25.1899	25.1899	E up vs B
Gm6548	0.993845	1.03242	1.03242	B up vs A	3.17595e-05	25.7856	25.7856	C up vs A	9.73985e-05	23.8234	23.8234	E up vs A	0.572716	0.923905	-1.08236	E down vs C	9.8593e-05	23.0754	23.0754	E up vs B
Nampt	0.966803	0.979263	-1.02118	B down vs A	1.71331e-05	4.1443	4.1443	C up vs A	0.000509553	3.21033	3.21033	E up vs A	0.0395899	0.774639	-1.29092	E down vs C	0.000473877	3.27831	3.27831	E up vs B
Eif2ak2	0.951757	1.39681	1.39681	B up vs A	2.87513e-05	40.1093	40.1093	C up vs A	0.000105763	36.2777	36.2777	E up vs A	0.482151	0.904471	-1.10562	E down vs C	0.000116466	25.9718	25.9718	E up vs B
Ifi206	0.95882	2.97331	2.97331	B up vs A	1.28302e-05	249.809	249.809	C up vs A	0.00172106	144.726	144.726	E up vs A	0.00568509	0.579346	-1.72608	E down vs C	0.00189442	48.6749	48.6749	E up vs B
H2-Q10	0.965077	0.849156	-1.17764	B down vs A	1.98745e-05	22.3936	22.3936	C up vs A	0.00034391	17.0672	17.0672	E up vs A	0.0804633	0.762147	-1.31208	E down vs C	0.000319167	20.0991	20.0991	E up vs B
Ch25h	0.978815	1.48739	1.48739	B up vs A	1.71386e-05	116.825	116.825	C up vs A	0.000452148	83.6831	83.6831	E up vs A	0.0460294	0.716314	-1.39604	E down vs C	0.000473507	56.2617	56.2617	E up vs B
Mafk	0.907302	1.05098	1.05098	B up vs A	1.33047e-05	3.83879	3.83879	C up vs A	0.0010514	2.76383	2.76383	E up vs A	0.0108951	0.719973	-1.38894	E down vs C	0.00130014	2.62975	2.62975	E up vs B
Fam111a	0.960219	1.0565	1.0565	B up vs A	1.41198e-05	8.29937	8.29937	C up vs A	0.00108391	5.54542	5.54542	E up vs A	0.0115072	0.668174	-1.49662	E down vs C	0.00118695	5.24885	5.24885	E up vs B
Sbno2	0.779651	1.15944	1.15944	B up vs A	1.15741e-05	4.74477	4.74477	C up vs A	0.00131048	3.22351	3.22351	E up vs A	0.00671415	0.679382	-1.47192	E down vs C	0.00220327	2.78023	2.78023	E up vs B
Slc25a28	0.781438	1.06721	1.06721	B up vs A	2.52144e-05	2.463	2.463	C up vs A	9.98569e-05	2.30948	2.30948	E up vs A	0.445957	0.937671	-1.06647	E down vs C	0.000156016	2.16404	2.16404	E up vs B
Nfkbia	0.921604	0.936204	-1.06814	B down vs A	1.57492e-05	5.1275	5.1275	C up vs A	0.00153297	3.47804	3.47804	E up vs A	0.00893643	0.678311	-1.47425	E down vs C	0.00127923	3.71504	3.71504	E up vs B
Itprid2	0.444759	1.23263	1.23263	B up vs A	1.43797e-05	2.93094	2.93094	C up vs A	0.000118063	2.59427	2.59427	E up vs A	0.190194	0.885134	-1.12977	E down vs C	0.000428979	2.10466	2.10466	E up vs B
Apof	0.856839	1.30096	1.30096	B up vs A	0.000306627	8.54144	8.54144	C up vs A	1.61253e-05	12.075	12.075	E up vs A	0.0230268	1.41369	1.41369	E up vs C	2.078e-05	9.28157	9.28157	E up vs B
Bid	0.686506	0.808591	-1.23672	B down vs A	3.31795e-05	3.77294	3.77294	C up vs A	0.000334215	3.21123	3.21123	E up vs A	0.166833	0.851122	-1.17492	E down vs C	0.000169771	3.97139	3.97139	E up vs B
H2-Q5	0.988697	0.812594	-1.23063	B down vs A	1.54684e-05	85.4157	85.4157	C up vs A	0.00160899	51.2359	51.2359	E up vs A	0.00820376	0.599842	-1.66711	E down vs C	0.00156741	63.0523	63.0523	E up vs B
Dnase1l3	0.966533	1.55182	1.55182	B up vs A	1.47519e-05	85.3506	85.3506	C up vs A	0.00184072	49.9869	49.9869	E up vs A	0.00650035	0.585665	-1.70746	E down vs C	0.00199039	32.2117	32.2117	E up vs B
Ccl7	0.986484	2.05123	2.05123	B up vs A	1.51238e-05	397.921	397.921	C up vs A	0.0021306	227.269	227.269	E up vs A	0.00568096	0.571141	-1.75088	E down vs C	0.00219926	110.796	110.796	E up vs B
Pgghg	0.875256	0.951974	-1.05045	B down vs A	4.99601e-05	2.71416	2.71416	C up vs A	0.000103847	2.64817	2.64817	E up vs A	0.793094	0.975685	-1.02492	E down vs C	8.11072e-05	2.78176	2.78176	E up vs B
Sct	0.992543	0.885395	-1.12944	B down vs A	1.79365e-05	78.0064	78.0064	C up vs A	0.000960584	51.0273	51.0273	E up vs A	0.0192569	0.654143	-1.52872	E down vs C	0.000944513	57.6323	57.6323	E up vs B
Aff1	0.984158	0.990718	-1.00937	B down vs A	1.85242e-05	3.92524	3.92524	C up vs A	0.000992904	2.89849	2.89849	E up vs A	0.0194137	0.738425	-1.35423	E down vs C	0.000957903	2.92565	2.92565	E up vs B
Csf3r	0.781046	1.18482	1.18482	B up vs A	1.44216e-05	5.26724	5.26724	C up vs A	0.000974011	3.70249	3.70249	E up vs A	0.0135573	0.702928	-1.42262	E down vs C	0.00162089	3.12495	3.12495	E up vs B
Cd72	0.964366	0.69494	-1.43897	B down vs A	1.88404e-05	43.6484	43.6484	C up vs A	0.00120508	28.0024	28.0024	E up vs A	0.0157098	0.641545	-1.55874	E down vs C	0.00111085	40.2947	40.2947	E up vs B
Pnpla2	0.543157	0.841903	-1.18779	B down vs A	2.91227e-05	2.53484	2.53484	C up vs A	0.00267894	1.90844	1.90844	E up vs A	0.0115307	0.752882	-1.32823	E down vs C	0.00086459	2.26681	2.26681	E up vs B
Ifi47	0.999201	1.03339	1.03339	B up vs A	1.84297e-05	209.795	209.795	C up vs A	0.00130944	131.366	131.366	E up vs A	0.0137328	0.626163	-1.59703	E down vs C	0.00131185	127.121	127.121	E up vs B
Fbxw17	0.560876	0.8286	-1.20685	B down vs A	8.16388e-05	2.54983	2.54983	C up vs A	0.000160039	2.49754	2.49754	E up vs A	0.827881	0.979494	-1.02094	E down vs C	6.32899e-05	3.01417	3.01417	E up vs B
AW011738	0.994237	1.01219	1.01219	B up vs A	0.000123324	9.52716	9.52716	C up vs A	3.99458e-05	11.15	11.15	E up vs A	0.256473	1.17034	1.17034	E up vs C	4.0377e-05	11.0157	11.0157	E up vs B
Mcm6	0.978873	0.96545	-1.03579	B down vs A	3.25156e-05	8.67475	8.67475	C up vs A	0.000232522	7.38679	7.38679	E up vs A	0.244647	0.851528	-1.17436	E down vs C	0.000222478	7.65114	7.65114	E up vs B
Gm5431	0.98622	1.13711	1.13711	B up vs A	1.77263e-05	50.9138	50.9138	C up vs A	0.00212174	29.9648	29.9648	E up vs A	0.00725941	0.588539	-1.69912	E down vs C	0.00219146	26.3516	26.3516	E up vs B
Ltc4s	0.326653	0.879544	-1.13695	B down vs A	1.95219e-05	0.253187	-3.94965	C down vs A	7.38682e-05	0.326903	-3.05901	E down vs A	0.460546	1.29115	1.29115	E up vs C	0.000380853	0.371674	-2.69053	E down vs B
C1qb	0.929207	0.966321	-1.03485	B down vs A	2.53946e-05	3.29135	3.29135	C up vs A	0.000660189	2.62565	2.62565	E up vs A	0.0512463	0.797743	-1.25354	E down vs C	0.000564379	2.71716	2.71716	E up vs B
Pim1	0.894628	0.895745	-1.11639	B down vs A	2.21406e-05	5.82868	5.82868	C up vs A	0.00170941	3.96204	3.96204	E up vs A	0.0131169	0.67975	-1.47113	E down vs C	0.00133875	4.42318	4.42318	E up vs B
Icosl	0.903569	1.13524	1.13524	B up vs A	3.53883e-05	7.50282	7.50282	C up vs A	0.000190091	6.5982	6.5982	E up vs A	0.334476	0.879429	-1.1371	E down vs C	0.000232434	5.81217	5.81217	E up vs B
Gm17334	0.98437	1.03264	1.03264	B up vs A	3.19071e-05	10.8225	10.8225	C up vs A	0.000346612	8.76332	8.76332	E up vs A	0.152125	0.809732	-1.23498	E down vs C	0.000358431	8.48631	8.48631	E up vs B
Hpse	0.941185	0.918815	-1.08836	B down vs A	2.26128e-05	7.73663	7.73663	C up vs A	0.00204872	5.03496	5.03496	E up vs A	0.010902	0.650795	-1.53658	E down vs C	0.00178557	5.47984	5.47984	E up vs B
Myh7	0.679794	0.874403	-1.14364	B down vs A	7.62151e-05	2.61928	2.61928	C up vs A	0.000190457	2.52014	2.52014	E up vs A	0.691607	0.96215	-1.03934	E down vs C	9.7554e-05	2.88213	2.88213	E up vs B
Tgtp2	0.991581	0.628991	-1.58985	B down vs A	2.15009e-05	217.466	217.466	C up vs A	0.00263958	125.196	125.196	E up vs A	0.0074967	0.575703	-1.73701	E down vs C	0.00258757	199.042	199.042	E up vs B
Parp10	0.957757	1.7175	1.7175	B up vs A	3.62299e-05	79.7274	79.7274	C up vs A	0.000265174	66.2468	66.2468	E up vs A	0.241061	0.830916	-1.20349	E down vs C	0.000289969	38.5716	38.5716	E up vs B
Igtp	0.989824	1.25666	1.25666	B up vs A	2.3648e-05	123.617	123.617	C up vs A	0.00136153	79.2429	79.2429	E up vs A	0.0190441	0.641033	-1.55998	E down vs C	0.00139381	63.0583	63.0583	E up vs B
Oas1b	0.998736	0.982796	-1.01751	B down vs A	8.11212e-05	58.5962	58.5962	C up vs A	9.13735e-05	60.4107	60.4107	E up vs A	0.838969	1.03097	1.03097	E up vs C	9.1146e-05	61.4682	61.4682	E up vs B
Irf1	0.997109	1.03101	1.03101	B up vs A	2.43961e-05	52.9705	52.9705	C up vs A	0.00180281	32.9755	32.9755	E up vs A	0.0142192	0.622527	-1.60636	E down vs C	0.00181499	31.9838	31.9838	E up vs B
Endou	0.939596	0.950927	-1.05161	B down vs A	2.92963e-05	4.85334	4.85334	C up vs A	0.00105368	3.60844	3.60844	E up vs A	0.0356189	0.743496	-1.345	E down vs C	0.000918745	3.79465	3.79465	E up vs B
Lmo2	0.755736	1.10049	1.10049	B up vs A	5.3744e-05	2.79203	2.79203	C up vs A	9.90256e-05	2.747	2.747	E up vs A	0.865065	0.983873	-1.01639	E down vs C	0.000163457	2.49617	2.49617	E up vs B
Cebpd	0.997208	0.993164	-1.00688	B down vs A	2.52285e-05	12.8191	12.8191	C up vs A	0.00171674	8.35019	8.35019	E up vs A	0.0158479	0.651386	-1.53519	E down vs C	0.00170563	8.40766	8.40766	E up vs B
Clec7a	0.968684	0.852764	-1.17266	B down vs A	2.51109e-05	23.7003	23.7003	C up vs A	0.00241287	14.4263	14.4263	E up vs A	0.0104902	0.608698	-1.64285	E down vs C	0.0022414	16.9172	16.9172	E up vs B
Rela	0.851165	0.95738	-1.04452	B down vs A	3.38636e-05	2.32911	2.32911	C up vs A	0.00103807	1.91615	1.91615	E up vs A	0.0446557	0.822695	-1.21552	E down vs C	0.000740632	2.00145	2.00145	E up vs B
Gm12573	0.920086	1.26928	1.26928	B up vs A	0.000327999	13.0379	13.0379	C up vs A	3.28283e-05	17.4918	17.4918	E up vs A	0.0631455	1.34161	1.34161	E up vs C	3.80588e-05	13.7809	13.7809	E up vs B
Il3ra	0.96755	0.973697	-1.02701	B down vs A	2.8535e-05	4.85879	4.85879	C up vs A	0.0013638	3.51315	3.51315	E up vs A	0.0250752	0.723051	-1.38303	E down vs C	0.0012658	3.60806	3.60806	E up vs B
Ifi208	0.991736	1.05037	1.05037	B up vs A	2.54996e-05	30.3853	30.3853	C up vs A	0.00244462	18.3758	18.3758	E up vs A	0.0105664	0.60476	-1.65355	E down vs C	0.00249274	17.4946	17.4946	E up vs B
Stat3	0.958182	1.03592	1.03592	B up vs A	2.74842e-05	5.10532	5.10532	C up vs A	0.00127711	3.6872	3.6872	E up vs A	0.0256983	0.722228	-1.3846	E down vs C	0.00140608	3.55935	3.55935	E up vs B
Fcgr4	0.964254	1.60189	1.60189	B up vs A	2.74972e-05	81.4825	81.4825	C up vs A	0.00139999	53.0114	53.0114	E up vs A	0.0230097	0.650586	-1.53708	E down vs C	0.00152044	33.093	33.093	E up vs B
Tor3a	0.961285	1.30012	1.30012	B up vs A	5.32131e-05	35.415	35.415	C up vs A	0.00021313	31.5889	31.5889	E up vs A	0.457206	0.891966	-1.12112	E down vs C	0.000231071	24.297	24.297	E up vs B
Rab29	0.854675	1.08683	1.08683	B up vs A	3.04874e-05	3.80665	3.80665	C up vs A	0.000656149	3.03344	3.03344	E up vs A	0.0669838	0.796879	-1.2549	E down vs C	0.00091036	2.79108	2.79108	E up vs B
Tlr2	0.975737	1.29342	1.29342	B up vs A	3.44653e-05	57.3874	57.3874	C up vs A	0.000735473	41.7932	41.7932	E up vs A	0.0692936	0.728264	-1.37313	E down vs C	0.000776492	32.3121	32.3121	E up vs B
Gdnf	0.771203	1.11441	1.11441	B up vs A	0.000225178	2.84525	2.84525	C up vs A	3.8139e-05	3.37322	3.37322	E up vs A	0.122263	1.18556	1.18556	E up vs C	5.91169e-05	3.0269	3.0269	E up vs B
Gpr34	0.151498	1.2221	1.2221	B up vs A	0.000540108	0.379423	-2.63558	C down vs A	0.000352831	0.314756	-3.17707	E down vs A	0.595806	0.829565	-1.20545	E down vs C	3.23596e-05	0.257554	-3.88268	E down vs B
Rnf213	0.982051	1.27528	1.27528	B up vs A	6.92075e-05	67.101	67.101	C up vs A	0.000179825	62.7969	62.7969	E up vs A	0.669872	0.935857	-1.06854	E down vs C	0.000186607	49.2417	49.2417	E up vs B
Psme2	0.981458	0.980714	-1.01966	B down vs A	4.42635e-05	5.7162	5.7162	C up vs A	0.000483885	4.70585	4.70585	E up vs A	0.157714	0.823247	-1.2147	E down vs C	0.000464702	4.79838	4.79838	E up vs B
Hvcn1	0.947863	0.958638	-1.04315	B down vs A	3.06636e-05	4.74495	4.74495	C up vs A	0.00309555	3.18091	3.18091	E up vs A	0.0104906	0.670379	-1.49169	E down vs C	0.00273508	3.31816	3.31816	E up vs B
Zc3hav1	0.968695	1.18389	1.18389	B up vs A	5.51788e-05	26.976	26.976	C up vs A	0.000276849	23.4512	23.4512	E up vs A	0.36905	0.869335	-1.1503	E down vs C	0.000295842	19.8085	19.8085	E up vs B
C4b	0.892366	1.50127	1.50127	B up vs A	4.73629e-05	21.8861	21.8861	C up vs A	0.000310044	18.4951	18.4951	E up vs A	0.278422	0.845063	-1.18334	E down vs C	0.00039081	12.3197	12.3197	E up vs B
Csf2rb	0.835717	1.74838	1.74838	B up vs A	2.93952e-05	22.4465	22.4465	C up vs A	0.00108625	15.4627	15.4627	E up vs A	0.0344948	0.688869	-1.45165	E down vs C	0.00158917	8.844	8.844	E up vs B
Syne3	0.280235	0.814274	-1.22809	B down vs A	0.000213991	1.79107	1.79107	C up vs A	0.000502811	1.74344	1.74344	E up vs A	0.729663	0.973406	-1.02732	E down vs C	8.03038e-05	2.1411	2.1411	E up vs B
Mov10	0.650454	1.52539	1.52539	B up vs A	7.23798e-05	7.20158	7.20158	C up vs A	9.39775e-05	7.2929	7.2929	E up vs A	0.92328	1.01268	1.01268	E up vs C	0.00019596	4.781	4.781	E up vs B
Csf1	0.950178	1.05499	1.05499	B up vs A	4.85924e-05	5.94923	5.94923	C up vs A	0.000418229	5.00398	5.00398	E up vs A	0.208083	0.841114	-1.1889	E down vs C	0.00046608	4.74315	4.74315	E up vs B
Ifit3b	0.98675	1.24265	1.24265	B up vs A	7.30461e-05	79.4487	79.4487	C up vs A	0.000217476	73.1162	73.1162	E up vs A	0.600212	0.920295	-1.08661	E down vs C	0.000223571	58.8391	58.8391	E up vs B
Oasl1	0.997348	1.10404	1.10404	B up vs A	4.0093e-05	180.863	180.863	C up vs A	0.00095566	128.767	128.767	E up vs A	0.0624956	0.711956	-1.40458	E down vs C	0.000961415	116.632	116.632	E up vs B
Map3k8	0.855071	0.866286	-1.15435	B down vs A	4.39556e-05	5.1607	5.1607	C up vs A	0.00143406	3.82337	3.82337	E up vs A	0.043818	0.740863	-1.34978	E down vs C	0.00102704	4.41352	4.41352	E up vs B
9930111J21Rik2	0.932542	1.25583	1.25583	B up vs A	3.23071e-05	18.7893	18.7893	C up vs A	0.00200143	12.1201	12.1201	E up vs A	0.0189604	0.645053	-1.55026	E down vs C	0.00234522	9.65102	9.65102	E up vs B
Pnp	0.975741	1.0335	1.0335	B up vs A	4.54959e-05	7.24245	7.24245	C up vs A	0.000789108	5.61512	5.61512	E up vs A	0.0930284	0.775307	-1.28981	E down vs C	0.000833274	5.4331	5.4331	E up vs B
Arid5a	0.975666	1.04192	1.04192	B up vs A	4.04578e-05	8.88906	8.88906	C up vs A	0.00125032	6.4065	6.4065	E up vs A	0.0459344	0.720717	-1.38751	E down vs C	0.00132215	6.14877	6.14877	E up vs B
Nrros	0.711967	0.894384	-1.11809	B down vs A	6.87395e-05	2.5416	2.5416	C up vs A	0.000913171	2.17121	2.17121	E up vs A	0.134084	0.854268	-1.17059	E down vs C	0.000473828	2.42761	2.42761	E up vs B
Irf2	0.912047	1.04765	1.04765	B up vs A	7.23376e-05	3.31826	3.31826	C up vs A	0.000231871	3.11215	3.11215	E up vs A	0.563879	0.937886	-1.06623	E down vs C	0.000279126	2.97059	2.97059	E up vs B
Vmn1r77	0.0793935	10.56	10.56	B up vs A	0.00285847	17.8851	17.8851	C up vs A	9.43529e-06	36.6005	36.6005	E up vs A	0.000757766	2.04643	2.04643	E up vs C	0.000153631	3.46596	3.46596	E up vs B
Nat2	0.217146	0.640155	-1.56212	B down vs A	0.000146021	2.39212	2.39212	C up vs A	0.00337141	1.95687	1.95687	E up vs A	0.0801352	0.818051	-1.22242	E down vs C	0.000332749	3.05688	3.05688	E up vs B
Il17ra	0.82312	0.918284	-1.08899	B down vs A	4.32189e-05	3.08081	3.08081	C up vs A	0.00349374	2.23581	2.23581	E up vs A	0.0149324	0.725721	-1.37794	E down vs C	0.00228822	2.43477	2.43477	E up vs B
Parp3	0.96408	1.12105	1.12105	B up vs A	4.86965e-05	16.1129	16.1129	C up vs A	0.000655571	12.5391	12.5391	E up vs A	0.126033	0.778199	-1.28502	E down vs C	0.000710129	11.1851	11.1851	E up vs B
Inpp1	0.809982	0.909569	-1.09942	B down vs A	8.89217e-05	2.97121	2.97121	C up vs A	0.000385153	2.72681	2.72681	E up vs A	0.434996	0.917745	-1.08963	E down vs C	0.000255793	2.99792	2.99792	E up vs B
Cyb5r2	0.283712	0.658252	-1.51917	B down vs A	9.06204e-05	2.62443	2.62443	C up vs A	0.0172077	1.79482	1.79482	E up vs A	0.00670998	0.683887	-1.46223	E down vs C	0.00206128	2.72664	2.72664	E up vs B
Sfxn2	0.836605	1.08879	1.08879	B up vs A	9.70001e-05	3.23458	3.23458	C up vs A	0.00014417	3.23045	3.23045	E up vs A	0.990664	0.998722	-1.00128	E down vs C	0.000202175	2.96701	2.96701	E up vs B
Ifih1	0.972057	1.43529	1.43529	B up vs A	8.91581e-05	66.199	66.199	C up vs A	0.000231278	61.8728	61.8728	E up vs A	0.673042	0.934648	-1.06992	E down vs C	0.00024523	43.1083	43.1083	E up vs B
Trim21	0.996536	0.960527	-1.0411	B down vs A	8.86876e-05	48.7327	48.7327	C up vs A	0.00027824	44.5368	44.5368	E up vs A	0.577106	0.913898	-1.09421	E down vs C	0.000276209	46.367	46.367	E up vs B
Pygl	0.517743	0.835946	-1.19625	B down vs A	0.00013718	2.25268	2.25268	C up vs A	0.000694239	2.07001	2.07001	E up vs A	0.38452	0.918911	-1.08824	E down vs C	0.000225427	2.47625	2.47625	E up vs B
Rubcnl	0.789457	1.2581	1.2581	B up vs A	4.75362e-05	6.44057	6.44057	C up vs A	0.000586979	5.2031	5.2031	E up vs A	0.138638	0.807864	-1.23783	E down vs C	0.000945642	4.13569	4.13569	E up vs B
Gm49342	0.812693	0.71772	-1.3933	B down vs A	6.90785e-05	7.42866	7.42866	C up vs A	0.00114497	5.73827	5.73827	E up vs A	0.10456	0.77245	-1.29458	E down vs C	0.000746551	7.99515	7.99515	E up vs B
Cd69	0.958445	39.1056	39.1056	B up vs A	4.51864e-05	4147.53	4147.53	C up vs A	0.00221506	2652.34	2652.34	E up vs A	0.027197	0.639497	-1.56373	E down vs C	0.00244274	67.8251	67.8251	E up vs B
Oas2	0.97574	1.88357	1.88357	B up vs A	0.000105627	150.461	150.461	C up vs A	0.000257643	141.455	141.455	E up vs A	0.706885	0.940142	-1.06367	E down vs C	0.00027117	75.0991	75.0991	E up vs B
Aida	0.922424	0.940908	-1.0628	B down vs A	9.40966e-05	4.16328	4.16328	C up vs A	0.000424703	3.75498	3.75498	E up vs A	0.419891	0.901929	-1.10873	E down vs C	0.000359137	3.99081	3.99081	E up vs B
Pax5	0.838523	0.905255	-1.10466	B down vs A	0.000211426	3.19957	3.19957	C up vs A	0.000177373	3.34977	3.34977	E up vs A	0.694924	1.04694	1.04694	E up vs C	0.000127337	3.70036	3.70036	E up vs B
Gm4841	0.981396	1.34432	1.34432	B up vs A	4.64887e-05	84.4588	84.4588	C up vs A	0.0026257	53.1997	53.1997	E up vs A	0.0231622	0.62989	-1.58758	E down vs C	0.00274386	39.5738	39.5738	E up vs B
Rasa4	0.948874	1.06887	1.06887	B up vs A	7.66197e-05	6.73434	6.73434	C up vs A	0.00045122	5.83925	5.83925	E up vs A	0.321658	0.867086	-1.15329	E down vs C	0.000504519	5.46303	5.46303	E up vs B
Irgm2	0.991831	1.10541	1.10541	B up vs A	6.41708e-05	57.1004	57.1004	C up vs A	0.000821181	43.8958	43.8958	E up vs A	0.13857	0.768747	-1.30082	E down vs C	0.000836395	39.7099	39.7099	E up vs B
Ldlrap1	0.645795	1.1443	1.1443	B up vs A	4.49112e-05	2.77264	2.77264	C up vs A	0.000590944	2.35952	2.35952	E up vs A	0.127902	0.851003	-1.17508	E down vs C	0.00135665	2.06198	2.06198	E up vs B
Ip6k3	0.504257	0.711334	-1.40581	B down vs A	0.000118689	3.17037	3.17037	C up vs A	0.00164504	2.61908	2.61908	E up vs A	0.136839	0.826113	-1.21049	E down vs C	0.000488673	3.68193	3.68193	E up vs B
Samd9l	0.987729	1.17868	1.17868	B up vs A	8.86155e-05	62.0013	62.0013	C up vs A	0.000425546	53.7451	53.7451	E up vs A	0.395188	0.866839	-1.15362	E down vs C	0.00043703	45.5976	45.5976	E up vs B
Myom3	0.00768768	1.51448	1.51448	B up vs A	0.00444851	0.496036	-2.01598	C down vs A	0.0146333	0.572099	-1.74795	E down vs A	0.570051	1.15334	1.15334	E up vs C	5.28956e-05	0.377752	-2.64724	E down vs B
Gbp6	0.99234	1.25902	1.25902	B up vs A	5.44839e-05	150.778	150.778	C up vs A	0.00179866	101.825	101.825	E up vs A	0.0451514	0.675333	-1.48075	E down vs C	0.00183106	80.8765	80.8765	E up vs B
Cox18	0.910802	1.0429	1.0429	B up vs A	0.000118608	2.94261	2.94261	C up vs A	0.000228181	2.87833	2.87833	E up vs A	0.838211	0.978156	-1.02233	E down vs C	0.000275364	2.75993	2.75993	E up vs B
Daxx	0.975089	1.03612	1.03612	B up vs A	6.4088e-05	7.30422	7.30422	C up vs A	0.000961974	5.71791	5.71791	E up vs A	0.115757	0.782823	-1.27743	E down vs C	0.00101787	5.51858	5.51858	E up vs B
Iqcn	0.829541	1.46602	1.46602	B up vs A	5.35541e-05	13.0276	13.0276	C up vs A	0.000938369	9.84885	9.84885	E up vs A	0.0943846	0.756	-1.32275	E down vs C	0.00138938	6.71811	6.71811	E up vs B
Uba7	0.992243	0.918156	-1.08914	B down vs A	0.000105928	44.2922	44.2922	C up vs A	0.000360348	40.0325	40.0325	E up vs A	0.541554	0.903828	-1.10641	E down vs C	0.000354397	43.601	43.601	E up vs B
Dtx3l	0.995723	1.03458	1.03458	B up vs A	0.000100654	34.3708	34.3708	C up vs A	0.000388073	30.6298	30.6298	E up vs A	0.485304	0.891157	-1.12214	E down vs C	0.00039167	29.6061	29.6061	E up vs B
Cebpb	0.680462	0.782835	-1.27741	B down vs A	8.02471e-05	3.78945	3.78945	C up vs A	0.00283863	2.83503	2.83503	E up vs A	0.0448824	0.748137	-1.33665	E down vs C	0.00131382	3.62148	3.62148	E up vs B
Tent4a	0.908031	1.02336	1.02336	B up vs A	0.000586439	1.84209	1.84209	C up vs A	6.71592e-05	2.14618	2.14618	E up vs A	0.0879009	1.16508	1.16508	E up vs C	8.03336e-05	2.09718	2.09718	E up vs B
Trim30d	0.976696	1.23341	1.23341	B up vs A	6.56719e-05	44.4272	44.4272	C up vs A	0.00107244	33.111	33.111	E up vs A	0.105561	0.745286	-1.34177	E down vs C	0.00113093	26.845	26.845	E up vs B
Isoc1	0.99372	1.00211	1.00211	B up vs A	0.000103257	2.38211	2.38211	C up vs A	0.000406471	2.22363	2.22363	E up vs A	0.476914	0.933472	-1.07127	E down vs C	0.000412031	2.21895	2.21895	E up vs B
Slfn8	0.976757	1.4005	1.4005	B up vs A	8.50254e-05	73.5227	73.5227	C up vs A	0.000630208	60.3208	60.3208	E up vs A	0.256922	0.820438	-1.21886	E down vs C	0.000663561	43.0709	43.0709	E up vs B
Edem1	0.829311	1.09246	1.09246	B up vs A	6.60859e-05	3.32667	3.32667	C up vs A	0.000742374	2.8092	2.8092	E up vs A	0.16075	0.844448	-1.18421	E down vs C	0.00109487	2.57145	2.57145	E up vs B
Usp18	0.987299	1.41985	1.41985	B up vs A	0.000128995	133.524	133.524	C up vs A	0.000324264	124.916	124.916	E up vs A	0.69225	0.935528	-1.06891	E down vs C	0.000333183	87.9779	87.9779	E up vs B
Etv6	0.739483	1.14367	1.14367	B up vs A	5.60713e-05	3.38458	3.38458	C up vs A	0.000880264	2.77882	2.77882	E up vs A	0.107874	0.821025	-1.21799	E down vs C	0.00161732	2.42974	2.42974	E up vs B
Gch1	0.852546	0.87629	-1.14117	B down vs A	6.76095e-05	4.60237	4.60237	C up vs A	0.00370798	3.23006	3.23006	E up vs A	0.0260823	0.701825	-1.42486	E down vs C	0.00260529	3.68606	3.68606	E up vs B
Pml	0.922935	1.2129	1.2129	B up vs A	0.000167185	11.7194	11.7194	C up vs A	0.000205369	11.9357	11.9357	E up vs A	0.904789	1.01846	1.01846	E up vs C	0.000241274	9.84069	9.84069	E up vs B
Gm44524	0.856234	0.883452	-1.13192	B down vs A	0.684292	0.765305	-1.30667	C down vs A	0.000151513	4.31395	4.31395	E up vs A	2.67913e-05	5.6369	5.6369	E up vs C	0.000113146	4.88306	4.88306	E up vs B
Gm12216	0.959357	1.14354	1.14354	B up vs A	0.000107693	15.456	15.456	C up vs A	0.000474589	13.6098	13.6098	E up vs A	0.431735	0.880551	-1.13565	E down vs C	0.000518725	11.9015	11.9015	E up vs B
Mocos	0.962656	0.94869	-1.05409	B down vs A	7.58479e-05	6.85813	6.85813	C up vs A	0.00160468	5.16286	5.16286	E up vs A	0.0803051	0.752809	-1.32836	E down vs C	0.00147181	5.4421	5.4421	E up vs B
Asap3	0.958511	0.963808	-1.03755	B down vs A	0.000104898	4.58158	4.58158	C up vs A	0.00067503	3.9751	3.9751	E up vs A	0.30093	0.867627	-1.15257	E down vs C	0.000615655	4.12437	4.12437	E up vs B
Crybg1	0.975973	0.870411	-1.14888	B down vs A	7.30025e-05	24.1023	24.1023	C up vs A	0.00196345	16.8773	16.8773	E up vs A	0.0605569	0.700236	-1.42809	E down vs C	0.00185632	19.39	19.39	E up vs B
Cdh24	0.815067	1.05297	1.05297	B up vs A	0.00142789	1.83519	1.83519	C up vs A	5.34517e-05	2.31599	2.31599	E up vs A	0.0227085	1.26199	1.26199	E up vs C	7.65839e-05	2.19949	2.19949	E up vs B
Usb1	0.369515	0.77422	-1.29162	B down vs A	0.000143174	2.22501	2.22501	C up vs A	0.00957347	1.70653	1.70653	E up vs A	0.0240264	0.766976	-1.30382	E down vs C	0.00167056	2.2042	2.2042	E up vs B
Znfx1	0.99508	0.991731	-1.00834	B down vs A	0.000122506	7.77873	7.77873	C up vs A	0.000494766	6.97123	6.97123	E up vs A	0.469101	0.896191	-1.11583	E down vs C	0.000489473	7.02935	7.02935	E up vs B
Ddx58	0.980127	1.24154	1.24154	B up vs A	0.000191864	47.4628	47.4628	C up vs A	0.000251701	48.01	48.01	E up vs A	0.945245	1.01153	1.01153	E up vs C	0.000262456	38.6697	38.6697	E up vs B
Gadd45g	0.831662	0.869575	-1.14999	B down vs A	8.30138e-05	4.24254	4.24254	C up vs A	0.00358264	3.06633	3.06633	E up vs A	0.0358979	0.722759	-1.38359	E down vs C	0.00239455	3.52624	3.52624	E up vs B
Gm4951	0.994737	0.751267	-1.33109	B down vs A	7.82067e-05	201.872	201.872	C up vs A	0.00189163	140.904	140.904	E up vs A	0.0692298	0.697987	-1.43269	E down vs C	0.00186854	187.555	187.555	E up vs B
Rnf31	0.926691	0.955782	-1.04626	B down vs A	0.000180278	3.31973	3.31973	C up vs A	0.000403269	3.19634	3.19634	E up vs A	0.755152	0.962831	-1.0386	E down vs C	0.000344329	3.34421	3.34421	E up vs B
Cdk6	0.961546	0.970147	-1.03077	B down vs A	0.000124176	4.12508	4.12508	C up vs A	0.000693964	3.63823	3.63823	E up vs A	0.348605	0.881979	-1.13381	E down vs C	0.000637116	3.75019	3.75019	E up vs B
Apbb1ip	0.925839	0.969671	-1.03128	B down vs A	7.886e-05	2.73372	2.73372	C up vs A	0.0034838	2.10308	2.10308	E up vs A	0.0345952	0.76931	-1.29987	E down vs C	0.00291922	2.16886	2.16886	E up vs B
Stat5a	0.582282	0.840992	-1.18907	B down vs A	0.00012383	2.44914	2.44914	C up vs A	0.00524158	1.91067	1.91067	E up vs A	0.039455	0.78014	-1.28182	E down vs C	0.00183363	2.27193	2.27193	E up vs B
N4bp1	0.893511	1.03861	1.03861	B up vs A	0.000131983	2.44479	2.44479	C up vs A	0.000445168	2.30145	2.30145	E up vs A	0.548509	0.941368	-1.06228	E down vs C	0.000562409	2.21589	2.21589	E up vs B
Cldn23	0.870522	1.08249	1.08249	B up vs A	0.000251481	3.34479	3.34479	C up vs A	0.000186606	3.54302	3.54302	E up vs A	0.635131	1.05926	1.05926	E up vs C	0.000244668	3.27303	3.27303	E up vs B
Mitd1	0.94979	1.06341	1.06341	B up vs A	0.000216768	5.75376	5.75376	C up vs A	0.000271126	5.837	5.837	E up vs A	0.919864	1.01447	1.01447	E up vs C	0.000301585	5.48895	5.48895	E up vs B
Aspg	0.635685	0.58032	-1.72319	B down vs A	0.000154758	5.33293	5.33293	C up vs A	0.00189455	4.26866	4.26866	E up vs A	0.160798	0.800435	-1.24932	E down vs C	0.000793832	7.35571	7.35571	E up vs B
Blnk	0.632016	0.848274	-1.17886	B down vs A	0.000158236	2.54534	2.54534	C up vs A	0.00184511	2.17334	2.17334	E up vs A	0.169619	0.853853	-1.17116	E down vs C	0.000766724	2.56208	2.56208	E up vs B
Npr1	0.8454	1.17066	1.17066	B up vs A	0.000103075	5.51128	5.51128	C up vs A	0.000687784	4.73047	4.73047	E up vs A	0.289951	0.858326	-1.16506	E down vs C	0.000975699	4.04084	4.04084	E up vs B
A530064D06Rik	0.989859	1.3155	1.3155	B up vs A	0.000120949	126.678	126.678	C up vs A	0.000804034	104.721	104.721	E up vs A	0.294253	0.826669	-1.20967	E down vs C	0.000822549	79.6052	79.6052	E up vs B
Gm11627	0.908478	1.01998	1.01998	B up vs A	0.000109145	0.109728	-9.11341	C down vs A	0.00162279	0.341094	-2.93175	E down vs A	0.125493	3.10853	3.10853	E up vs C	0.00131307	0.334413	-2.99032	E down vs B
Cgas	0.901569	0.875015	-1.14284	B down vs A	0.000112375	6.15902	6.15902	C up vs A	0.00156607	4.85081	4.85081	E up vs A	0.135166	0.787595	-1.26969	E down vs C	0.00124751	5.54369	5.54369	E up vs B
Scml4	0.981355	1.00936	1.00936	B up vs A	0.000359823	2.7751	2.7751	C up vs A	0.000196716	3.00007	3.00007	E up vs A	0.498632	1.08107	1.08107	E up vs C	0.000204472	2.97227	2.97227	E up vs B
Socs1	0.977783	0.888666	-1.12528	B down vs A	0.000365664	18.6912	18.6912	C up vs A	0.00021172	20.7964	20.7964	E up vs A	0.525523	1.11263	1.11263	E up vs C	0.000202168	23.4019	23.4019	E up vs B
Lap3	0.773213	0.921504	-1.08518	B down vs A	0.000175394	2.31683	2.31683	C up vs A	0.000962229	2.10878	2.10878	E up vs A	0.361139	0.910203	-1.09866	E down vs C	0.000575072	2.28841	2.28841	E up vs B
Pttg1	0.640393	0.86255	-1.15935	B down vs A	0.000263909	2.34905	2.34905	C up vs A	0.000780474	2.22797	2.22797	E up vs A	0.616718	0.948455	-1.05435	E down vs C	0.000343406	2.58301	2.58301	E up vs B
Trim14	0.971698	1.15855	1.15855	B up vs A	0.000325795	21.0637	21.0637	C up vs A	0.000222852	22.9906	22.9906	E up vs A	0.602045	1.09148	1.09148	E up vs C	0.000236442	19.8443	19.8443	E up vs B
Robo3	0.785814	1.22518	1.22518	B up vs A	0.000634719	4.40997	4.40997	C up vs A	0.00010141	5.47139	5.47139	E up vs A	0.138415	1.24069	1.24069	E up vs C	0.000157042	4.4658	4.4658	E up vs B
Plekha4	0.94756	1.57828	1.57828	B up vs A	0.000164059	43.9274	43.9274	C up vs A	0.000499318	40.1037	40.1037	E up vs A	0.598933	0.912954	-1.09535	E down vs C	0.00056027	25.4097	25.4097	E up vs B
Helz2	0.936797	1.65466	1.65466	B up vs A	0.000155075	41.5788	41.5788	C up vs A	0.000532435	37.4128	37.4128	E up vs A	0.542584	0.899806	-1.11135	E down vs C	0.000612107	22.6106	22.6106	E up vs B
P2ry2	0.876712	1.27542	1.27542	B up vs A	0.000186538	9.53087	9.53087	C up vs A	0.000350816	9.25434	9.25434	E up vs A	0.849672	0.970986	-1.02988	E down vs C	0.00045847	7.25592	7.25592	E up vs B
Timd4	0.846618	1.72792	1.72792	B up vs A	0.000253115	18.4172	18.4172	C up vs A	0.000229541	19.435	19.435	E up vs A	0.742415	1.05526	1.05526	E up vs C	0.00031807	11.2476	11.2476	E up vs B
Myd88	0.964232	1.0899	1.0899	B up vs A	0.000120929	11.1497	11.1497	C up vs A	0.00113274	8.99572	8.99572	E up vs A	0.207938	0.80681	-1.23945	E down vs C	0.00122929	8.25372	8.25372	E up vs B
Tmem221	0.210037	0.334411	-2.99034	B down vs A	0.000503493	3.17287	3.17287	C up vs A	0.00406421	2.69051	2.69051	E up vs A	0.265072	0.847972	-1.17928	E down vs C	0.000379251	8.04552	8.04552	E up vs B
D16Ertd472e	0.115923	0.671149	-1.48998	B down vs A	0.000606729	1.81739	1.81739	C up vs A	0.0133154	1.53091	1.53091	E up vs A	0.0977311	0.842367	-1.18713	E down vs C	0.000580663	2.28103	2.28103	E up vs B
Kmo	0.977026	1.14758	1.14758	B up vs A	0.000115966	27.0748	27.0748	C up vs A	0.00202338	19.8281	19.8281	E up vs A	0.106026	0.732345	-1.36548	E down vs C	0.00213529	17.2782	17.2782	E up vs B
Parp12	0.954336	1.35218	1.35218	B up vs A	0.000256936	29.436	29.436	C up vs A	0.0003951	29.1836	29.1836	E up vs A	0.960163	0.991426	-1.00865	E down vs C	0.000436187	21.5827	21.5827	E up vs B
Zfp324	0.737873	1.11612	1.11612	B up vs A	0.000789534	2.38594	2.38594	C up vs A	0.000109349	2.85416	2.85416	E up vs A	0.120172	1.19624	1.19624	E up vs C	0.000188311	2.55722	2.55722	E up vs B
Rnf135	0.933378	0.907604	-1.1018	B down vs A	0.000220925	6.20534	6.20534	C up vs A	0.000713719	5.69137	5.69137	E up vs A	0.574197	0.917173	-1.09031	E down vs C	0.000615422	6.27076	6.27076	E up vs B
Parp14	0.983004	1.41591	1.41591	B up vs A	0.000164337	96.3099	96.3099	C up vs A	0.00103607	79.8292	79.8292	E up vs A	0.315773	0.828879	-1.20645	E down vs C	0.0010769	56.3802	56.3802	E up vs B
Cysltr1	0.897335	1.09146	1.09146	B up vs A	0.000149667	4.4978	4.4978	C up vs A	0.00107759	3.84546	3.84546	E up vs A	0.275971	0.854966	-1.16964	E down vs C	0.00136404	3.52324	3.52324	E up vs B
Trim26	0.801022	0.87947	-1.13705	B down vs A	0.000590847	2.98713	2.98713	C up vs A	0.000378681	3.20027	3.20027	E up vs A	0.589512	1.07135	1.07135	E up vs C	0.000246739	3.63887	3.63887	E up vs B
Gbp7	0.988313	1.22799	1.22799	B up vs A	0.000192853	75.5336	75.5336	C up vs A	0.000980784	64.3162	64.3162	E up vs A	0.388748	0.851491	-1.17441	E down vs C	0.00100712	52.3753	52.3753	E up vs B
Grrp1	0.962566	0.97698	-1.02356	B down vs A	0.000194322	3.34642	3.34642	C up vs A	0.00116339	2.94898	2.94898	E up vs A	0.334658	0.881235	-1.13477	E down vs C	0.00106819	3.01847	3.01847	E up vs B
Trim56	0.965797	1.19955	1.19955	B up vs A	0.000272918	22.3581	22.3581	C up vs A	0.000534271	21.5184	21.5184	E up vs A	0.826356	0.962444	-1.03902	E down vs C	0.000576045	17.9387	17.9387	E up vs B
Usp25	0.993631	0.996894	-1.00312	B down vs A	0.000171342	2.88991	2.88991	C up vs A	0.00144284	2.50043	2.50043	E up vs A	0.238505	0.865227	-1.15577	E down vs C	0.0014218	2.50822	2.50822	E up vs B
Cd274	0.99726	1.07699	1.07699	B up vs A	0.000151307	111.538	111.538	C up vs A	0.00194558	83.8431	83.8431	E up vs A	0.152293	0.751702	-1.33031	E down vs C	0.00195808	77.8494	77.8494	E up vs B
Il1a	0.834905	1.38498	1.38498	B up vs A	0.000201773	9.78836	9.78836	C up vs A	0.000601186	9.01249	9.01249	E up vs A	0.611002	0.920735	-1.08609	E down vs C	0.000871609	6.50729	6.50729	E up vs B
Cenpe	0.961422	0.955197	-1.0469	B down vs A	0.000467052	4.9732	4.9732	C up vs A	0.000349751	5.31057	5.31057	E up vs A	0.658985	1.06784	1.06784	E up vs C	0.000322038	5.55966	5.55966	E up vs B
Igsf9	0.335774	1.28351	1.28351	B up vs A	0.000606844	2.19479	2.19479	C up vs A	7.70477e-05	2.60794	2.60794	E up vs A	0.101764	1.18824	1.18824	E up vs C	0.000385828	2.03188	2.03188	E up vs B
Gkn3	0.0189857	1.77557	1.77557	B up vs A	0.00318452	0.0519347	-19.2549	C down vs A	0.0765161	0.483829	-2.06685	E down vs A	0.0895035	9.3161	9.3161	E up vs C	0.000478067	0.272492	-3.66983	E down vs B
Pcgf5	0.969761	0.979234	-1.02121	B down vs A	0.000350873	3.43659	3.43659	C up vs A	0.000489445	3.4427	3.4427	E up vs A	0.989178	1.00178	1.00178	E up vs C	0.000458195	3.5157	3.5157	E up vs B
Ltbp1	0.896844	1.08825	1.08825	B up vs A	0.00015209	4.35268	4.35268	C up vs A	0.00143651	3.62565	3.62565	E up vs A	0.210318	0.83297	-1.20052	E down vs C	0.00182607	3.33163	3.33163	E up vs B
Dll1	0.654261	0.863828	-1.15764	B down vs A	0.000539056	2.27438	2.27438	C up vs A	0.000714339	2.28454	2.28454	E up vs A	0.967414	1.00447	1.00447	E up vs C	0.000326234	2.64467	2.64467	E up vs B
Oas1g	0.987146	2.41721	2.41721	B up vs A	0.000209678	417.983	417.983	C up vs A	0.00100613	357.597	357.597	E up vs A	0.410926	0.855531	-1.16886	E down vs C	0.00103592	147.938	147.938	E up vs B
Gm14659	0.423044	2.24362	2.24362	B up vs A	0.000599039	7.35052	7.35052	C up vs A	9.97647e-05	9.28022	9.28022	E up vs A	0.144356	1.26253	1.26253	E up vs C	0.000381991	4.13626	4.13626	E up vs B
Setdb2	0.961006	1.05683	1.05683	B up vs A	0.000280387	6.31724	6.31724	C up vs A	0.000604388	6.04374	6.04374	E up vs A	0.775004	0.956705	-1.04525	E down vs C	0.00065895	5.71872	5.71872	E up vs B
Slc40a1	0.107206	1.22846	1.22846	B up vs A	0.00253996	0.547365	-1.82693	C down vs A	0.00279414	0.533357	-1.87492	E down vs A	0.898215	0.974408	-1.02626	E down vs C	0.000137138	0.434167	-2.30326	E down vs B
Hes5	0.34063	1.16242	1.16242	B up vs A	0.000386641	0.267018	-3.74507	C down vs A	0.00973012	0.523919	-1.90869	E down vs A	0.0814885	1.96211	1.96211	E up vs C	0.00152115	0.450713	-2.21871	E down vs B
Vwa5a	0.995462	1.00728	1.00728	B up vs A	0.000173039	7.20894	7.20894	C up vs A	0.00227498	5.62169	5.62169	E up vs A	0.150784	0.779822	-1.28234	E down vs C	0.00229939	5.58107	5.58107	E up vs B
Pnpt1	0.933079	1.06806	1.06806	B up vs A	0.000307642	4.66435	4.66435	C up vs A	0.000595986	4.52256	4.52256	E up vs A	0.831533	0.969603	-1.03135	E down vs C	0.000691466	4.23439	4.23439	E up vs B
Gpr182	0.547018	1.29944	1.29944	B up vs A	0.000240408	3.29818	3.29818	C up vs A	0.000318985	3.32087	3.32087	E up vs A	0.955332	1.00688	1.00688	E up vs C	0.000924925	2.55561	2.55561	E up vs B
Stard5	0.94543	0.961566	-1.03997	B down vs A	0.000415715	3.44449	3.44449	C up vs A	0.000584532	3.4468	3.4468	E up vs A	0.996001	1.00067	1.00067	E up vs C	0.000518369	3.58457	3.58457	E up vs B
Frem3	0.9969	0.998436	-1.00157	B down vs A	0.000389527	2.7672	2.7672	C up vs A	0.000578787	2.75659	2.75659	E up vs A	0.974418	0.996167	-1.00385	E down vs C	0.000574844	2.76091	2.76091	E up vs B
Gm37102	0.660548	0.803181	-1.24505	B down vs A	0.000499164	2.89751	2.89751	C up vs A	0.00108794	2.78936	2.78936	E up vs A	0.768419	0.962676	-1.03877	E down vs C	0.000495818	3.4729	3.4729	E up vs B
Gm7896	0.000149523	13.5512	13.5512	B up vs A	0.901975	0.749427	-1.33435	C down vs A	0.310918	3.20843	3.20843	E up vs A	0.205212	4.28118	4.28118	E up vs C	0.000419059	0.236764	-4.22362	E down vs B
Gm15381	0.000140102	?	?	No change between B and A	1	1	1	No change between C and A	0.236598	?	?	No change between E and A	0.181833	?	?	No change between E and C	0.000525847	0.20577	-4.85981	E down vs B
Flt3l	0.708557	1.82903	1.82903	B up vs A	0.000365427	10.783	10.783	C up vs A	0.000366003	11.2293	11.2293	E up vs A	0.806166	1.04139	1.04139	E up vs C	0.000704671	6.13946	6.13946	E up vs B
Oas1c	0.852737	0.847858	-1.17944	B down vs A	0.000353966	4.63884	4.63884	C up vs A	0.00127984	4.21168	4.21168	E up vs A	0.52938	0.907917	-1.10142	E down vs C	0.000913296	4.96744	4.96744	E up vs B
Plod3	0.572281	1.20393	1.20393	B up vs A	0.000433144	2.55241	2.55241	C up vs A	0.000259991	2.73076	2.73076	E up vs A	0.548162	1.06988	1.06988	E up vs C	0.000695392	2.2682	2.2682	E up vs B
Sele	0.974519	0.588147	-1.70025	B down vs A	0.000301541	59.4511	59.4511	C up vs A	0.00138102	51.0309	51.0309	E up vs A	0.433408	0.858369	-1.165	E down vs C	0.00130241	86.7656	86.7656	E up vs B
Bard1	0.982463	1.01522	1.01522	B up vs A	0.000268943	4.18386	4.18386	C up vs A	0.00152255	3.65016	3.65016	E up vs A	0.357843	0.872438	-1.14621	E down vs C	0.00158562	3.59543	3.59543	E up vs B
Mill2	0.979535	1.02994	1.02994	B up vs A	0.000235059	6.45693	6.45693	C up vs A	0.0021257	5.25798	5.25798	E up vs A	0.227275	0.814316	-1.22802	E down vs C	0.00223031	5.10511	5.10511	E up vs B
Ascc3	0.766942	0.889724	-1.12394	B down vs A	0.000969459	2.44659	2.44659	C up vs A	0.000570833	2.62319	2.62319	E up vs A	0.565692	1.07218	1.07218	E up vs C	0.000341146	2.94832	2.94832	E up vs B
Amotl2	0.959991	1.01386	1.01386	B up vs A	0.000316287	2.24543	2.24543	C up vs A	0.00112168	2.10382	2.10382	E up vs A	0.536536	0.936934	-1.06731	E down vs C	0.00122913	2.07505	2.07505	E up vs B
Tcirg1	0.722123	1.45936	1.45936	B up vs A	0.000209958	7.10389	7.10389	C up vs A	0.00118432	6.10525	6.10525	E up vs A	0.355041	0.859423	-1.16357	E down vs C	0.00229191	4.18352	4.18352	E up vs B
Col11a2	0.971946	1.02294	1.02294	B up vs A	0.000257839	4.01516	4.01516	C up vs A	0.00184799	3.42852	3.42852	E up vs A	0.286702	0.853893	-1.17111	E down vs C	0.00197312	3.35162	3.35162	E up vs B
Spsb1	0.926667	0.963298	-1.0381	B down vs A	0.000261129	2.83982	2.83982	C up vs A	0.00283247	2.39343	2.39343	E up vs A	0.190806	0.842809	-1.18651	E down vs C	0.00238116	2.48462	2.48462	E up vs B
Serpind1	0.676604	0.860593	-1.16199	B down vs A	0.000360765	2.47545	2.47545	C up vs A	0.00382366	2.11082	2.11082	E up vs A	0.199838	0.852701	-1.17274	E down vs C	0.00173692	2.45275	2.45275	E up vs B
Rtkn2	0.391468	0.828979	-1.2063	B down vs A	0.00112846	1.74836	1.74836	C up vs A	0.00193193	1.72542	1.72542	E up vs A	0.88683	0.986878	-1.0133	E down vs C	0.000403399	2.08138	2.08138	E up vs B
Rnf225	0.889069	0.871125	-1.14794	B down vs A	0.000380944	5.06573	5.06573	C up vs A	0.00168099	4.48513	4.48513	E up vs A	0.45029	0.885387	-1.12945	E down vs C	0.00129985	5.14867	5.14867	E up vs B
Retnla	0.0151027	1.98563	1.98563	B up vs A	0.0127354	0.0891946	-11.2114	C down vs A	0.0406238	0.256241	-3.90258	E down vs A	0.565112	2.87283	2.87283	E up vs C	0.000218984	0.129047	-7.74909	E down vs B
Sap30	0.9925	1.00434	1.00434	B up vs A	0.000377257	3.03313	3.03313	C up vs A	0.00123365	2.8182	2.8182	E up vs A	0.573483	0.929138	-1.07627	E down vs C	0.00125503	2.80603	2.80603	E up vs B
Herc6	0.978601	1.18933	1.18933	B up vs A	0.000367079	32.2207	32.2207	C up vs A	0.00128664	28.6617	28.6617	E up vs A	0.542965	0.889545	-1.12417	E down vs C	0.00135149	24.099	24.099	E up vs B
Tor1aip2	0.960367	0.97755	-1.02297	B down vs A	0.000356918	3.00518	3.00518	C up vs A	0.00172248	2.69884	2.69884	E up vs A	0.416467	0.898061	-1.11351	E down vs C	0.00157108	2.76082	2.76082	E up vs B
Olfr658	0.998438	1.00316	1.00316	B up vs A	0.000730553	7.52277	7.52277	C up vs A	0.000608822	7.9874	7.9874	E up vs A	0.72646	1.06176	1.06176	E up vs C	0.000610929	7.96228	7.96228	E up vs B
Zcchc2	0.977556	1.00743	1.00743	B up vs A	0.000487207	2.12673	2.12673	C up vs A	0.00109989	2.05761	2.05761	E up vs A	0.750649	0.967502	-1.03359	E down vs C	0.00115768	2.04244	2.04244	E up vs B
Arsj	0.991405	0.990618	-1.00947	B down vs A	0.000669623	4.56494	4.56494	C up vs A	0.000794683	4.64459	4.64459	E up vs A	0.911392	1.01745	1.01745	E up vs C	0.000779521	4.68857	4.68857	E up vs B
Rnasel	0.85513	1.09493	1.09493	B up vs A	0.000463301	3.23088	3.23088	C up vs A	0.000855918	3.15267	3.15267	E up vs A	0.854723	0.975792	-1.02481	E down vs C	0.0011915	2.87934	2.87934	E up vs B
Olfr1277	0.862167	1.2317	1.2317	B up vs A	0.000315445	7.01177	7.01177	C up vs A	0.00174674	6.00507	6.00507	E up vs A	0.367452	0.856426	-1.16764	E down vs C	0.0024166	4.87543	4.87543	E up vs B
Tnfsf10	0.998945	0.988322	-1.01182	B down vs A	0.00036824	40.0452	40.0452	C up vs A	0.00236601	32.7089	32.7089	E up vs A	0.32318	0.816798	-1.22429	E down vs C	0.00236014	33.0954	33.0954	E up vs B
Lgals8	0.953508	1.03851	1.03851	B up vs A	0.000391294	3.89785	3.89785	C up vs A	0.00182707	3.46282	3.46282	E up vs A	0.429569	0.888391	-1.12563	E down vs C	0.0020368	3.33441	3.33441	E up vs B
Parp8	0.832468	1.0654	1.0654	B up vs A	0.000388201	2.35633	2.35633	C up vs A	0.00132828	2.20487	2.20487	E up vs A	0.553839	0.935722	-1.06869	E down vs C	0.00196518	2.06952	2.06952	E up vs B
Ddx60	0.9868	1.32814	1.32814	B up vs A	0.00056244	84.0629	84.0629	C up vs A	0.00123277	79.1875	79.1875	E up vs A	0.765265	0.942002	-1.06157	E down vs C	0.00127064	59.6228	59.6228	E up vs B
Slfn9	0.976235	1.27466	1.27466	B up vs A	0.000462481	40.6	40.6	C up vs A	0.00172313	35.6698	35.6698	E up vs A	0.519249	0.878565	-1.13822	E down vs C	0.00182115	27.9839	27.9839	E up vs B
Piezo1	0.808969	0.880138	-1.13619	B down vs A	0.000493665	3.10883	3.10883	C up vs A	0.0032946	2.69101	2.69101	E up vs A	0.315922	0.865602	-1.15527	E down vs C	0.00208704	3.05748	3.05748	E up vs B
Mx2	0.949471	2.15351	2.15351	B up vs A	0.000605346	76.4979	76.4979	C up vs A	0.00108633	74.0137	74.0137	E up vs A	0.868139	0.967526	-1.03356	E down vs C	0.00121929	34.3689	34.3689	E up vs B
Rbm43	0.930251	0.908884	-1.10025	B down vs A	0.000561636	5.35969	5.35969	C up vs A	0.00173877	4.90869	4.90869	E up vs A	0.60027	0.915853	-1.09188	E down vs C	0.00147888	5.40079	5.40079	E up vs B
Il15	0.745403	1.50403	1.50403	B up vs A	0.000626555	7.394	7.394	C up vs A	0.000654459	7.64887	7.64887	E up vs A	0.841357	1.03447	1.03447	E up vs C	0.00117493	5.08559	5.08559	E up vs B
Nlrc5	0.990202	1.47016	1.47016	B up vs A	0.000432433	166.855	166.855	C up vs A	0.00253201	137.084	137.084	E up vs A	0.353735	0.821572	-1.21718	E down vs C	0.00259129	93.2438	93.2438	E up vs B
Marchf5	0.748033	0.895257	-1.117	B down vs A	0.000643475	2.33851	2.33851	C up vs A	0.00334043	2.10856	2.10856	E up vs A	0.39758	0.901672	-1.10905	E down vs C	0.0018226	2.35526	2.35526	E up vs B
Trim30e-ps1	0.959056	1.06963	1.06963	B up vs A	0.00649631	4.97032	4.97032	C up vs A	0.000290047	7.46058	7.46058	E up vs A	0.0430515	1.50103	1.50103	E up vs C	0.000316441	6.97494	6.97494	E up vs B
Cmpk2	0.986901	0.932069	-1.07288	B down vs A	0.000474134	18.715	18.715	C up vs A	0.00293761	15.3818	15.3818	E up vs A	0.337392	0.821893	-1.2167	E down vs C	0.00284773	16.5028	16.5028	E up vs B
Myh4	0.936109	0.978347	-1.02213	B down vs A	0.0817032	1.45246	1.45246	C up vs A	0.000267301	2.29971	2.29971	E up vs A	0.00245129	1.58332	1.58332	E up vs C	0.000233674	2.35061	2.35061	E up vs B
Abtb2	0.743505	0.923781	-1.08251	B down vs A	0.00194679	1.82083	1.82083	C up vs A	0.000963621	1.94744	1.94744	E up vs A	0.51148	1.06953	1.06953	E up vs C	0.000537481	2.10812	2.10812	E up vs B
Mcur1	0.712327	1.126	1.126	B up vs A	0.00071866	2.38142	2.38142	C up vs A	0.000789919	2.42668	2.42668	E up vs A	0.871616	1.019	1.019	E up vs C	0.00154751	2.15512	2.15512	E up vs B
Ildr1	0.719193	0.839014	-1.19188	B down vs A	0.000775511	2.79213	2.79213	C up vs A	0.00396159	2.48145	2.48145	E up vs A	0.404687	0.88873	-1.1252	E down vs C	0.00200351	2.95758	2.95758	E up vs B
Tent5a	0.994633	1.00755	1.00755	B up vs A	0.000685287	5.58297	5.58297	C up vs A	0.00189177	5.16639	5.16639	E up vs A	0.653168	0.925384	-1.08063	E down vs C	0.00191562	5.12766	5.12766	E up vs B
Igsf10	0.743573	1.15655	1.15655	B up vs A	0.000623207	2.97258	2.97258	C up vs A	0.00109363	2.91318	2.91318	E up vs A	0.87969	0.980019	-1.02039	E down vs C	0.00200115	2.51886	2.51886	E up vs B
Casz1	0.140166	0.629698	-1.58806	B down vs A	0.0185357	1.57509	1.57509	C up vs A	0.00277789	1.83518	1.83518	E up vs A	0.201303	1.16512	1.16512	E up vs C	0.000177195	2.91437	2.91437	E up vs B
Unc45b	0.569204	1.20232	1.20232	B up vs A	0.000988236	2.37058	2.37058	C up vs A	0.000510009	2.56459	2.56459	E up vs A	0.507606	1.08184	1.08184	E up vs C	0.00142761	2.13303	2.13303	E up vs B
Parp11	0.997189	0.997583	-1.00242	B down vs A	0.00115786	3.60887	3.60887	C up vs A	0.00143504	3.64802	3.64802	E up vs A	0.944645	1.01085	1.01085	E up vs C	0.00142576	3.65686	3.65686	E up vs B
Gm21560	0.88561	0.874695	-1.14326	B down vs A	0.310401	0.190555	-5.24782	C down vs A	0.00196527	4.21219	4.21219	E up vs A	0.000128057	22.1048	22.1048	E up vs C	0.00150482	4.81561	4.81561	E up vs B
Dcp2	0.905999	0.954823	-1.04731	B down vs A	0.00285319	2.2767	2.2767	C up vs A	0.000931509	2.56671	2.56671	E up vs A	0.365367	1.12738	1.12738	E up vs C	0.000753638	2.68815	2.68815	E up vs B
Fzd5	0.603223	0.875763	-1.14186	B down vs A	0.00164836	1.85939	1.85939	C up vs A	0.00374397	1.79522	1.79522	E up vs A	0.742873	0.965486	-1.03575	E down vs C	0.00140371	2.04989	2.04989	E up vs B
Bhlhe23	0.00619701	2.44225	2.44225	B up vs A	0.0684255	0.22795	-4.38694	C down vs A	0.361155	0.619131	-1.61517	E down vs A	0.28895	2.71609	2.71609	E up vs C	0.000815507	0.253508	-3.94465	E down vs B
Gm14654	0.914985	1.09152	1.09152	B up vs A	0.00369652	3.74941	3.74941	C up vs A	0.000646535	4.68617	4.68617	E up vs A	0.200782	1.24984	1.24984	E up vs C	0.000781778	4.29326	4.29326	E up vs B
Angpt1	0.705381	1.24232	1.24232	B up vs A	0.00118657	3.42065	3.42065	C up vs A	0.00116539	3.53789	3.53789	E up vs A	0.823441	1.03427	1.03427	E up vs C	0.00235216	2.84781	2.84781	E up vs B
Duox1	0.838903	1.29748	1.29748	B up vs A	0.204036	2.72598	2.72598	C up vs A	0.000452524	7.58488	7.58488	E up vs A	0.00164836	2.78245	2.78245	E up vs C	0.000646503	5.84585	5.84585	E up vs B
Prkcd	0.755729	0.905421	-1.10446	B down vs A	0.00531931	1.91803	1.91803	C up vs A	0.00152646	2.16048	2.16048	E up vs A	0.341024	1.1264	1.1264	E up vs C	0.000865062	2.38616	2.38616	E up vs B
Rfc3	0.318639	0.734268	-1.3619	B down vs A	0.00374222	1.83322	1.83322	C up vs A	0.0114381	1.72117	1.72117	E up vs A	0.602543	0.938875	-1.0651	E down vs C	0.00162404	2.34406	2.34406	E up vs B
Jun	0.491128	0.836012	-1.19616	B down vs A	0.00238158	1.8078	1.8078	C up vs A	0.00887738	1.68326	1.68326	E up vs A	0.523836	0.931112	-1.07398	E down vs C	0.00233576	2.01344	2.01344	E up vs B
Slc12a1	0.592264	1.38325	1.38325	B up vs A	0.334742	1.62694	1.62694	C up vs A	0.000484251	4.17392	4.17392	E up vs A	0.000959887	2.56551	2.56551	E up vs C	0.00126919	3.01748	3.01748	E up vs B
Olfr111	0.851932	0.851221	-1.17478	B down vs A	0.00212172	3.77859	3.77859	C up vs A	0.00286411	3.77893	3.77893	E up vs A	0.99959	1.00009	1.00009	E up vs C	0.00201597	4.43942	4.43942	E up vs B
Gm2974	0.927012	1.05728	1.05728	B up vs A	0.00296593	3.07483	3.07483	C up vs A	0.00174626	3.34647	3.34647	E up vs A	0.599303	1.08834	1.08834	E up vs C	0.00207121	3.16517	3.16517	E up vs B
2610042L04Rik	0.524292	0.51469	-1.94292	B down vs A	0.00303027	3.49709	3.49709	C up vs A	0.00962724	3.15862	3.15862	E up vs A	0.587856	0.903216	-1.10716	E down vs C	0.00279367	6.13695	6.13695	E up vs B
Zfp750	0.808596	0.769538	-1.29948	B down vs A	0.00403533	4.00609	4.00609	C up vs A	0.00261424	4.36091	4.36091	E up vs A	0.650998	1.08857	1.08857	E up vs C	0.00166118	5.66692	5.66692	E up vs B
Gm7488	0.0350041	0.0735653	-13.5934	B down vs A	0.0499678	1.75888	1.75888	C up vs A	0.0553986	1.77231	1.77231	E up vs A	0.966935	1.00763	1.00763	E up vs C	0.000637865	24.0916	24.0916	E up vs B
Perm1	0.937064	1.09798	1.09798	B up vs A	0.00899044	4.43401	4.43401	C up vs A	0.0010676	5.98914	5.98914	E up vs A	0.146902	1.35073	1.35073	E up vs C	0.00123277	5.45468	5.45468	E up vs B
Gm8113	0.929931	1.05127	1.05127	B up vs A	0.00440807	2.81864	2.81864	C up vs A	0.00161639	3.21204	3.21204	E up vs A	0.418619	1.13957	1.13957	E up vs C	0.00190305	3.05541	3.05541	E up vs B
Gm15539	0.941133	1.0363	1.0363	B up vs A	0.690709	1.17559	1.17559	C up vs A	0.00125936	2.93203	2.93203	E up vs A	0.000980069	2.49409	2.49409	E up vs C	0.00144215	2.82931	2.82931	E up vs B
Gm47932	0.613364	0.858992	-1.16416	B down vs A	0.00586991	1.82601	1.82601	C up vs A	0.00463402	1.89789	1.89789	E up vs A	0.753007	1.03937	1.03937	E up vs C	0.00177214	2.20944	2.20944	E up vs B
Gm5430	0.000708438	?	?	No change between B and A	0.546812	?	?	No change between C and A	0.387227	?	?	No change between E and A	0.734213	1.51457	1.51457	E up vs C	0.001859	0.18123	-5.51786	E down vs B
Gm20763	0.705583	0.758927	-1.31765	B down vs A	0.106623	1.97716	1.97716	C up vs A	0.00145884	3.44871	3.44871	E up vs A	0.0149427	1.74428	1.74428	E up vs C	0.00073397	4.5442	4.5442	E up vs B
Atp7a	0.567444	0.816717	-1.22441	B down vs A	0.0174735	1.77689	1.77689	C up vs A	0.00299659	2.10217	2.10217	E up vs A	0.229127	1.18307	1.18307	E up vs C	0.00102881	2.57393	2.57393	E up vs B
Gm28035	0.610866	0.84251	-1.18693	B down vs A	0.0101318	1.8334	1.8334	C up vs A	0.00377229	2.02879	2.02879	E up vs A	0.445754	1.10657	1.10657	E up vs C	0.00144321	2.40803	2.40803	E up vs B
Gm6627	0.42069	2.62976	2.62976	B up vs A	0.0203125	5.72161	5.72161	C up vs A	0.000584821	9.68544	9.68544	E up vs A	0.0307789	1.69278	1.69278	E up vs C	0.00260182	3.68302	3.68302	E up vs B
Slc25a45	0.586748	0.850522	-1.17575	B down vs A	0.00529422	1.82715	1.82715	C up vs A	0.00810337	1.80505	1.80505	E up vs A	0.921538	0.987902	-1.01225	E down vs C	0.00283116	2.12228	2.12228	E up vs B
Glra1	0.00944173	0.476422	-2.09898	B down vs A	0.140751	0.763118	-1.31041	C down vs A	0.155758	1.23784	1.23784	E up vs A	0.00530454	1.62208	1.62208	E up vs C	0.000488001	2.59819	2.59819	E up vs B
Gm15808	0.00082732	?	?	No change between B and A	0.477723	?	?	No change between C and A	0.406039	?	?	No change between E and A	0.857714	1.22938	1.22938	E up vs C	0.00207772	0.177543	-5.63244	E down vs B
Aoc3	0.00748376	1.74182	1.74182	B up vs A	0.237261	0.74627	-1.34	C down vs A	0.54588	0.867705	-1.15247	E down vs A	0.528251	1.16272	1.16272	E up vs C	0.00170808	0.49816	-2.00739	E down vs B
Bnip5	0.74717	1.1213	1.1213	B up vs A	0.00840006	2.05144	2.05144	C up vs A	0.00140643	2.45278	2.45278	E up vs A	0.210035	1.19564	1.19564	E up vs C	0.00256727	2.18744	2.18744	E up vs B
Pdzph1	0.894608	0.917752	-1.08962	B down vs A	0.0382745	2.27687	2.27687	C up vs A	0.00188578	3.30355	3.30355	E up vs A	0.063885	1.45092	1.45092	E up vs C	0.00147528	3.59961	3.59961	E up vs B
Muc13	0.96551	0.789106	-1.26726	B down vs A	0.0153362	13.2237	13.2237	C up vs A	0.00230026	18.5845	18.5845	E up vs A	0.198431	1.40539	1.40539	E up vs C	0.00212123	23.5513	23.5513	E up vs B
Grid2ip	0.174312	0.739861	-1.3516	B down vs A	0.779934	0.954127	-1.04808	C down vs A	0.011082	1.51071	1.51071	E up vs A	0.00303483	1.58334	1.58334	E up vs C	0.000763762	2.04188	2.04188	E up vs B
Gm20431	0.0570122	0.203073	-4.92434	B down vs A	0.0628746	0.30617	-3.26616	C down vs A	0.122217	1.58721	1.58721	E up vs A	0.00159233	5.18409	5.18409	E up vs C	0.00228533	7.81598	7.81598	E up vs B
Olfr173	0.289865	0.218004	-4.58707	B down vs A	0.214873	1.82791	1.82791	C up vs A	0.00706386	3.1716	3.1716	E up vs A	0.0401797	1.7351	1.7351	E up vs C	0.000916375	14.5483	14.5483	E up vs B
Phox2a	0.0369992	0.288701	-3.46379	B down vs A	0.37546	0.752284	-1.32928	C down vs A	0.0750552	1.55137	1.55137	E up vs A	0.00781991	2.06221	2.06221	E up vs C	0.000898205	5.37361	5.37361	E up vs B
Irs3	0.492055	1.18965	1.18965	B up vs A	0.0788948	0.537796	-1.85944	C down vs A	0.00752662	0.18495	-5.40688	E down vs A	0.135808	0.343903	-2.9078	E down vs C	0.00199839	0.155466	-6.43226	E down vs B
Cdcp3	0.00314671	6.59036	6.59036	B up vs A	0.157564	3.01606	3.01606	C up vs A	0.883821	1.20792	1.20792	E up vs A	0.166725	0.400496	-2.49691	E down vs C	0.00260072	0.183286	-5.45596	E down vs B
Fam177a2	0.00335128	26.6677	26.6677	B up vs A	0.175555	9.92286	9.92286	C up vs A	0.912638	1.72356	1.72356	E up vs A	0.175404	0.173696	-5.7572	E down vs C	0.00260725	0.0646308	-15.4725	E down vs B
Olfr1220	0.0105078	2.0135	2.0135	B up vs A	0.263416	1.34711	1.34711	C up vs A	0.463012	0.765801	-1.30582	E down vs A	0.0547557	0.568477	-1.75909	E down vs C	0.00191243	0.380333	-2.62928	E down vs B
Atp2a1	0.126922	0.556273	-1.79768	B down vs A	0.863314	1.04236	1.04236	C up vs A	0.0392916	1.58777	1.58777	E up vs A	0.0311	1.52325	1.52325	E up vs C	0.00174891	2.8543	2.8543	E up vs B
Apoa2	0.0333782	0.464707	-2.1519	B down vs A	0.461629	1.15026	1.15026	C up vs A	0.237154	1.25757	1.25757	E up vs A	0.565151	1.09329	1.09329	E up vs C	0.00270608	2.70615	2.70615	E up vs B
Gm49530	0.0431361	0.168836	-5.92292	B down vs A	0.522483	0.785111	-1.27371	C down vs A	0.194482	1.47008	1.47008	E up vs A	0.0426077	1.87244	1.87244	E up vs C	0.00281995	8.70715	8.70715	E up vs B
Erfe	0.0867136	1.62183	1.62183	B up vs A	0.615247	0.847054	-1.18056	C down vs A	0.0942451	0.433639	-2.30607	E down vs A	0.156225	0.511938	-1.95336	E down vs C	0.00273688	0.267376	-3.74005	E down vs B

## Sheet: D vs. A_pFDR0.05_FC_630
Probeset ID	p-value(B vs. A)	MeanRatio(B vs. A)	Fold-Change(B vs. A)	Fold-Change(B vs. A) (Description)	p-value(C vs. A)	MeanRatio(C vs. A)	Fold-Change(C vs. A)	Fold-Change(C vs. A) (Description)	p-value(E vs. A)	MeanRatio(E vs. A)	Fold-Change(E vs. A)	Fold-Change(E vs. A) (Description)	p-value(E vs. C)	MeanRatio(E vs. C)	Fold-Change(E vs. C)	Fold-Change(E vs. C) (Description)	p-value(E vs. B)	MeanRatio(E vs. B)	Fold-Change(E vs. B)	Fold-Change(E vs. B) (Description)
Gm21188	0.938973	0.891594	-1.12159	B down vs A	3.16404e-09	21.9597	21.9597	C up vs A	7.30034e-06	11.2363	11.2363	E up vs A	1.32358e-06	0.511677	-1.95436	E down vs C	6.60567e-06	12.6024	12.6024	E up vs B
Sting1	0.592129	1.18775	1.18775	B up vs A	3.40953e-09	6.11678	6.11678	C up vs A	7.27321e-07	4.18797	4.18797	E up vs A	2.58821e-05	0.684669	-1.46056	E down vs C	1.32959e-06	3.52598	3.52598	E up vs B
Syngr2	0.7355	0.942574	-1.06092	B down vs A	6.5175e-09	3.34443	3.34443	C up vs A	9.3369e-07	2.51437	2.51437	E up vs A	7.77907e-05	0.751809	-1.33013	E down vs C	6.4391e-07	2.66756	2.66756	E up vs B
Irf9	0.672461	1.43385	1.43385	B up vs A	2.76222e-08	13.3173	13.3173	C up vs A	2.94542e-08	13.8028	13.8028	E up vs A	0.566144	1.03645	1.03645	E up vs C	4.21834e-08	9.62635	9.62635	E up vs B
Naip2	0.96518	1.05133	1.05133	B up vs A	1.37857e-08	16.1444	16.1444	C up vs A	1.5909e-05	8.82279	8.82279	E up vs A	8.7885e-06	0.546493	-1.82985	E down vs C	1.69067e-05	8.39202	8.39202	E up vs B
Ifi27l2a	0.925554	1.65613	1.65613	B up vs A	1.68855e-08	89.6952	89.6952	C up vs A	3.26025e-06	56.2142	56.2142	E up vs A	9.76094e-05	0.626726	-1.59559	E down vs C	3.65978e-06	33.9432	33.9432	E up vs B
Lcp2	0.810978	1.2314	1.2314	B up vs A	1.76688e-08	13.1547	13.1547	C up vs A	2.00832e-06	8.9869	8.9869	E up vs A	0.000226572	0.68317	-1.46377	E down vs C	2.67596e-06	7.29809	7.29809	E up vs B
Myo1f	0.970711	0.974708	-1.02595	B down vs A	1.69825e-08	9.69751	9.69751	C up vs A	1.71659e-05	5.54523	5.54523	E up vs A	1.1915e-05	0.57182	-1.7488	E down vs C	1.63085e-05	5.68912	5.68912	E up vs B
Spata13	0.850869	0.964397	-1.03692	B down vs A	5.26061e-08	3.14382	3.14382	C up vs A	4.57238e-07	2.81506	2.81506	E up vs A	0.0533884	0.895427	-1.11679	E down vs C	3.75835e-07	2.91898	2.91898	E up vs B
Bcl2a1b	0.993009	1.01376	1.01376	B up vs A	2.40595e-08	20.1787	20.1787	C up vs A	7.37745e-06	12.3406	12.3406	E up vs A	6.57466e-05	0.611566	-1.63515	E down vs C	7.46279e-06	12.1731	12.1731	E up vs B
Arpc1b	0.767594	0.940046	-1.06378	B down vs A	3.52763e-08	3.38375	3.38375	C up vs A	3.76154e-05	2.22552	2.22552	E up vs A	1.93461e-05	0.657709	-1.52043	E down vs C	2.44325e-05	2.36746	2.36746	E up vs B
Capg	0.940125	1.09624	1.09624	B up vs A	3.23012e-08	16.2119	16.2119	C up vs A	0.000627392	6.53167	6.53167	E up vs A	1.35524e-06	0.402894	-2.48204	E down vs C	0.000716797	5.95826	5.95826	E up vs B
Lyn	0.871504	1.05704	1.05704	B up vs A	4.3621e-08	5.06547	5.06547	C up vs A	5.43933e-06	3.62796	3.62796	E up vs A	0.000355544	0.716213	-1.39623	E down vs C	6.70429e-06	3.4322	3.4322	E up vs B
Hcls1	0.938503	0.935078	-1.06943	B down vs A	4.41712e-08	10.6947	10.6947	C up vs A	0.000111781	5.49659	5.49659	E up vs A	9.46402e-06	0.513953	-1.9457	E down vs C	9.88925e-05	5.87821	5.87821	E up vs B
Fcer1g	0.957069	1.03892	1.03892	B up vs A	4.29703e-08	9.35185	9.35185	C up vs A	0.000121992	4.82395	4.82395	E up vs A	8.31709e-06	0.515829	-1.93863	E down vs C	0.000133021	4.64324	4.64324	E up vs B
Ptprc	0.970487	1.07373	1.07373	B up vs A	4.64795e-08	23.8503	23.8503	C up vs A	8.05706e-05	12.0642	12.0642	E up vs A	1.42332e-05	0.505832	-1.97694	E down vs C	8.53667e-05	11.2358	11.2358	E up vs B
B2m	0.913143	1.17737	1.17737	B up vs A	4.87166e-08	19.5566	19.5566	C up vs A	3.8301e-05	10.8211	10.8211	E up vs A	3.4204e-05	0.553324	-1.80726	E down vs C	4.50632e-05	9.19089	9.19089	E up vs B
Pik3ap1	0.990532	0.97962	-1.0208	B down vs A	8.06877e-08	19.6701	19.6701	C up vs A	5.09246e-06	13.8952	13.8952	E up vs A	0.00151862	0.706409	-1.41561	E down vs C	5.01603e-06	14.1842	14.1842	E up vs B
Sh3bp2	0.848349	1.10258	1.10258	B up vs A	7.2876e-08	6.88446	6.88446	C up vs A	9.41124e-06	4.77229	4.77229	E up vs A	0.000466538	0.693197	-1.44259	E down vs C	1.21851e-05	4.3283	4.3283	E up vs B
Erap1	0.915493	1.06883	1.06883	B up vs A	1.38824e-07	7.68756	7.68756	C up vs A	1.90054e-06	6.39027	6.39027	E up vs A	0.0299837	0.831247	-1.20301	E down vs C	2.15539e-06	5.97877	5.97877	E up vs B
Rnf114	0.924448	1.02066	1.02066	B up vs A	1.19574e-07	3.27884	3.27884	C up vs A	3.27198e-06	2.7121	2.7121	E up vs A	0.0078705	0.827154	-1.20897	E down vs C	3.67944e-06	2.65721	2.65721	E up vs B
Clec5a	0.729176	1.39316	1.39316	B up vs A	6.76655e-08	13.522	13.522	C up vs A	0.000117419	7.01689	7.01689	E up vs A	1.86205e-05	0.518922	-1.92707	E down vs C	0.000206667	5.03666	5.03666	E up vs B
Cybb	0.994389	0.961046	-1.04053	B down vs A	8.96354e-08	60.6079	60.6079	C up vs A	2.52194e-05	36.0479	36.0479	E up vs A	0.000180524	0.594772	-1.68132	E down vs C	2.49657e-05	37.509	37.509	E up vs B
Bcl2a1a	0.954928	0.895889	-1.11621	B down vs A	9.19506e-08	20.7725	20.7725	C up vs A	0.000176897	10.3213	10.3213	E up vs A	2.086e-05	0.496871	-2.0126	E down vs C	0.000161265	11.5207	11.5207	E up vs B
BC147527	0.797393	0.412022	-2.42705	B down vs A	1.07945e-07	25.1684	25.1684	C up vs A	5.63545e-05	14.2265	14.2265	E up vs A	9.48671e-05	0.565254	-1.76912	E down vs C	3.83018e-05	34.5286	34.5286	E up vs B
Ctss	0.814019	1.11598	1.11598	B up vs A	8.2252e-08	6.34311	6.34311	C up vs A	8.52757e-05	3.71587	3.71587	E up vs A	3.64319e-05	0.585812	-1.70703	E down vs C	0.000123876	3.32968	3.32968	E up vs B
Treml2	0.987332	1.03801	1.03801	B up vs A	1.12309e-07	26.2001	26.2001	C up vs A	1.13306e-05	17.5167	17.5167	E up vs A	0.000876418	0.668575	-1.49572	E down vs C	1.15773e-05	16.8754	16.8754	E up vs B
Fyb	0.989087	1.0074	1.0074	B up vs A	9.26109e-08	6.8029	6.8029	C up vs A	0.000114607	3.88255	3.88255	E up vs A	3.27896e-05	0.57072	-1.75217	E down vs C	0.000117139	3.85404	3.85404	E up vs B
Plek	0.986228	1.00882	1.00882	B up vs A	9.70532e-08	6.45852	6.45852	C up vs A	9.2724e-05	3.79215	3.79215	E up vs A	4.45936e-05	0.587154	-1.70313	E down vs C	9.5281e-05	3.75898	3.75898	E up vs B
Cyba	0.851194	1.1464	1.1464	B up vs A	8.99134e-08	9.3884	9.3884	C up vs A	0.000280698	4.72972	4.72972	E up vs A	1.29472e-05	0.503783	-1.98498	E down vs C	0.000386577	4.12573	4.12573	E up vs B
Ifitm3	0.962958	1.13565	1.13565	B up vs A	1.30303e-07	31.3092	31.3092	C up vs A	1.01376e-05	21.3956	21.3956	E up vs A	0.0014218	0.683364	-1.46335	E down vs C	1.07922e-05	18.8399	18.8399	E up vs B
Dapp1	0.802857	0.937614	-1.06654	B down vs A	1.42869e-07	3.56617	3.56617	C up vs A	1.87752e-05	2.63058	2.63058	E up vs A	0.00068417	0.737648	-1.35566	E down vs C	1.32656e-05	2.80561	2.80561	E up vs B
Smpdl3b	0.9582	1.01556	1.01556	B up vs A	1.04172e-07	4.14812	4.14812	C up vs A	0.000226476	2.45786	2.45786	E up vs A	2.01949e-05	0.592523	-1.6877	E down vs C	0.000247212	2.4202	2.4202	E up vs B
Itgam	0.199722	1.36127	1.36127	B up vs A	7.4366e-08	3.96814	3.96814	C up vs A	7.60433e-06	2.95004	2.95004	E up vs A	0.000671722	0.743432	-1.34511	E down vs C	4.98094e-05	2.16713	2.16713	E up vs B
Cd48	0.730797	1.74633	1.74633	B up vs A	1.00817e-07	24.0138	24.0138	C up vs A	9.54744e-05	12.7755	12.7755	E up vs A	4.62076e-05	0.532006	-1.87968	E down vs C	0.00016618	7.31561	7.31561	E up vs B
Tes	0.425365	1.26491	1.26491	B up vs A	8.72657e-08	4.53193	4.53193	C up vs A	0.0012357	2.29008	2.29008	E up vs A	3.54377e-06	0.505321	-1.97894	E down vs C	0.00567549	1.81046	1.81046	E up vs B
Tgif2	0.248551	1.28418	1.28418	B up vs A	1.22561e-07	3.4907	3.4907	C up vs A	1.75747e-06	2.99919	2.99919	E up vs A	0.0262861	0.859195	-1.16388	E down vs C	7.71656e-06	2.33549	2.33549	E up vs B
H2-Q6	0.992043	1.14957	1.14957	B up vs A	1.20407e-07	157.835	157.835	C up vs A	0.0001544	78.1464	78.1464	E up vs A	3.78293e-05	0.495115	-2.01973	E down vs C	0.000156928	67.9786	67.9786	E up vs B
Csf2rb2	0.914628	1.12348	1.12348	B up vs A	1.14845e-07	13.0972	13.0972	C up vs A	0.000285905	6.4956	6.4956	E up vs A	1.89766e-05	0.495954	-2.01632	E down vs C	0.000343065	5.78168	5.78168	E up vs B
Cd86	0.986598	0.983178	-1.01711	B down vs A	1.45434e-07	11.2813	11.2813	C up vs A	5.00136e-05	6.87116	6.87116	E up vs A	0.000191035	0.609077	-1.64183	E down vs C	4.87623e-05	6.98873	6.98873	E up vs B
Lcp1	0.99536	0.996603	-1.00341	B down vs A	1.39735e-07	7.01983	7.01983	C up vs A	0.000289799	3.78281	3.78281	E up vs A	2.58588e-05	0.538875	-1.85572	E down vs C	0.000286962	3.79571	3.79571	E up vs B
Lgals3bp	0.856227	1.43244	1.43244	B up vs A	2.21079e-07	24.5023	24.5023	C up vs A	3.94619e-06	19.3902	19.3902	E up vs A	0.0218401	0.791362	-1.26364	E down vs C	4.96001e-06	13.5365	13.5365	E up vs B
Mpeg1	0.903236	1.14428	1.14428	B up vs A	1.51835e-07	13.1282	13.1282	C up vs A	0.000101669	7.41089	7.41089	E up vs A	8.91828e-05	0.564502	-1.77147	E down vs C	0.000123422	6.47649	6.47649	E up vs B
Il10ra	0.887905	0.896386	-1.11559	B down vs A	2.14607e-07	8.26146	8.26146	C up vs A	1.99782e-05	5.76902	5.76902	E up vs A	0.0014274	0.698305	-1.43204	E down vs C	1.63907e-05	6.43587	6.43587	E up vs B
Cst7	0.983375	1.12271	1.12271	B up vs A	1.61231e-07	60.852	60.852	C up vs A	0.000396215	27.9785	27.9785	E up vs A	2.42117e-05	0.459779	-2.17496	E down vs C	0.000410714	24.9205	24.9205	E up vs B
Tspo	0.981791	1.0847	1.0847	B up vs A	1.76009e-07	38.3944	38.3944	C up vs A	8.38302e-05	21.5087	21.5087	E up vs A	0.000145423	0.560205	-1.78506	E down vs C	8.68802e-05	19.8292	19.8292	E up vs B
Nckap1l	0.531859	1.1552	1.1552	B up vs A	1.39054e-07	3.53632	3.53632	C up vs A	0.000329675	2.15325	2.15325	E up vs A	2.26628e-05	0.608894	-1.64232	E down vs C	0.000999459	1.86396	1.86396	E up vs B
Psme1	0.930435	0.948811	-1.05395	B down vs A	2.37891e-07	6.73572	6.73572	C up vs A	2.94646e-05	4.6464	4.6464	E up vs A	0.000999443	0.689815	-1.44966	E down vs C	2.5966e-05	4.89708	4.89708	E up vs B
Apobec1	0.875966	0.679071	-1.4726	B down vs A	2.21478e-07	21.2463	21.2463	C up vs A	9.34293e-05	12.2149	12.2149	E up vs A	0.000194206	0.574917	-1.73938	E down vs C	7.31994e-05	17.9876	17.9876	E up vs B
AB124611	0.971415	1.16299	1.16299	B up vs A	1.90951e-07	46.4695	46.4695	C up vs A	0.000822236	19.9484	19.9484	E up vs A	1.6233e-05	0.42928	-2.32948	E down vs C	0.000876865	17.1527	17.1527	E up vs B
Calhm2	0.205643	1.3206	1.3206	B up vs A	8.64866e-07	3.09849	3.09849	C up vs A	3.16155e-07	3.42574	3.42574	E up vs A	0.122851	1.10562	1.10562	E up vs C	1.30749e-06	2.59407	2.59407	E up vs B
Vav1	0.846234	1.17905	1.17905	B up vs A	1.85513e-07	10.248	10.248	C up vs A	0.00023436	5.51166	5.51166	E up vs A	5.13127e-05	0.537825	-1.85934	E down vs C	0.000325151	4.67465	4.67465	E up vs B
Bcl2a1d	0.949657	0.697031	-1.43466	B down vs A	2.21342e-07	48.2761	48.2761	C up vs A	0.000122942	26.3571	26.3571	E up vs A	0.000140671	0.545966	-1.83162	E down vs C	0.000111137	37.8134	37.8134	E up vs B
Axl	0.556738	1.19638	1.19638	B up vs A	2.28977e-07	4.25477	4.25477	C up vs A	7.1077e-06	3.40308	3.40308	E up vs A	0.00846104	0.799828	-1.25027	E down vs C	1.58008e-05	2.84449	2.84449	E up vs B
Irf5	0.880892	1.21254	1.21254	B up vs A	2.04414e-07	15.0782	15.0782	C up vs A	7.98285e-05	8.87948	8.87948	E up vs A	0.00020265	0.588894	-1.6981	E down vs C	0.00010103	7.32305	7.32305	E up vs B
Tnfsf8	0.916716	?	?	No change between B and A	2.40291e-07	94.4425	94.4425	C up vs A	7.16151e-05	54.804	54.804	E up vs A	0.000312188	0.58029	-1.72328	E down vs C	6.09671e-05	?	?	No change between E and B
Milr1	0.545864	4.30123	4.30123	B up vs A	1.65056e-07	55.9497	55.9497	C up vs A	0.00058398	24.6188	24.6188	E up vs A	1.75501e-05	0.440016	-2.27265	E down vs C	0.00175861	5.72366	5.72366	E up vs B
Gfap	0.94166	1.03369	1.03369	B up vs A	2.42956e-07	5.49398	5.49398	C up vs A	4.6536e-05	3.72057	3.72057	E up vs A	0.000555895	0.677209	-1.47665	E down vs C	5.19664e-05	3.59931	3.59931	E up vs B
Lacc1	0.823725	1.1389	1.1389	B up vs A	2.38067e-07	7.093	7.093	C up vs A	2.84646e-05	4.88863	4.88863	E up vs A	0.00105122	0.689218	-1.45092	E down vs C	3.94874e-05	4.29241	4.29241	E up vs B
Cxcl16	0.949244	1.24097	1.24097	B up vs A	2.58774e-07	37.7273	37.7273	C up vs A	5.47787e-05	22.9637	22.9637	E up vs A	0.000505574	0.608677	-1.64291	E down vs C	6.03611e-05	18.5047	18.5047	E up vs B
Cxcl13	0.979184	2.00085	2.00085	B up vs A	2.52524e-07	374.086	374.086	C up vs A	0.000135392	201.417	201.417	E up vs A	0.000159165	0.538424	-1.85727	E down vs C	0.000141224	100.666	100.666	E up vs B
Msn	0.944617	1.03737	1.03737	B up vs A	2.41352e-07	6.2544	6.2544	C up vs A	0.000239971	3.62276	3.62276	E up vs A	7.82105e-05	0.579234	-1.72642	E down vs C	0.000269658	3.49226	3.49226	E up vs B
H2-M3	0.888851	0.8317	-1.20236	B down vs A	3.33292e-07	12.3915	12.3915	C up vs A	4.66987e-05	8.11153	8.11153	E up vs A	0.00101614	0.654605	-1.52764	E down vs C	3.79082e-05	9.75295	9.75295	E up vs B
Grn	0.81554	1.12145	1.12145	B up vs A	3.55847e-07	5.88889	5.88889	C up vs A	1.01486e-05	4.63017	4.63017	E up vs A	0.0117746	0.786255	-1.27185	E down vs C	1.39447e-05	4.12875	4.12875	E up vs B
H2-D1	0.959704	1.08958	1.08958	B up vs A	2.79194e-07	18.0743	18.0743	C up vs A	0.000118107	10.4138	10.4138	E up vs A	0.000223378	0.576169	-1.7356	E down vs C	0.000128078	9.55764	9.55764	E up vs B
Epsti1	0.99521	0.978353	-1.02213	B down vs A	2.94564e-07	35.5437	35.5437	C up vs A	0.000126725	19.988	19.988	E up vs A	0.000226272	0.562349	-1.77826	E down vs C	0.000125509	20.4302	20.4302	E up vs B
Il21r	0.611317	1.68698	1.68698	B up vs A	2.46034e-07	14.1016	14.1016	C up vs A	5.4067e-05	8.80784	8.80784	E up vs A	0.000467298	0.624597	-1.60103	E down vs C	0.000120004	5.22107	5.22107	E up vs B
Tagap	0.754725	1.6407	1.6407	B up vs A	2.71187e-07	20.7617	20.7617	C up vs A	9.77575e-05	12.1077	12.1077	E up vs A	0.000265851	0.583176	-1.71475	E down vs C	0.000161648	7.37962	7.37962	E up vs B
Cd52	0.966963	0.913601	-1.09457	B down vs A	3.33442e-07	20.7409	20.7409	C up vs A	0.000666173	9.93641	9.93641	E up vs A	4.7481e-05	0.479074	-2.08736	E down vs C	0.000619098	10.8761	10.8761	E up vs B
Tagln2	0.872294	1.13003	1.13003	B up vs A	3.01417e-07	8.72747	8.72747	C up vs A	0.000750427	4.4093	4.4093	E up vs A	3.60899e-05	0.505221	-1.97933	E down vs C	0.0010019	3.90192	3.90192	E up vs B
H2-Q4	0.970402	1.44134	1.44134	B up vs A	3.30011e-07	113.676	113.676	C up vs A	0.000213512	59.8364	59.8364	E up vs A	0.000151931	0.526377	-1.89978	E down vs C	0.000227112	41.5145	41.5145	E up vs B
Ehd4	0.57717	0.870192	-1.14917	B down vs A	5.95092e-07	3.06513	3.06513	C up vs A	5.88232e-05	2.33032	2.33032	E up vs A	0.00223973	0.760268	-1.31533	E down vs C	2.55806e-05	2.67794	2.67794	E up vs B
Tnfrsf1a	0.660618	1.22136	1.22136	B up vs A	3.60117e-07	5.71348	5.71348	C up vs A	2.24488e-05	4.21627	4.21627	E up vs A	0.00341437	0.737952	-1.3551	E down vs C	4.27278e-05	3.45213	3.45213	E up vs B
Adap2	0.981142	1.01183	1.01183	B up vs A	3.53951e-07	5.70791	5.70791	C up vs A	0.000320877	3.35418	3.35418	E up vs A	0.000109865	0.587637	-1.70173	E down vs C	0.000334066	3.31497	3.31497	E up vs B
Il12rb2	0.821598	0.695041	-1.43876	B down vs A	4.08675e-07	13.5288	13.5288	C up vs A	0.00136619	6.24938	6.24938	E up vs A	3.33193e-05	0.461931	-2.16483	E down vs C	0.00090613	8.99138	8.99138	E up vs B
Nat1	0.763901	1.02544	1.02544	B up vs A	6.0239e-07	0.245718	-4.0697	C down vs A	4.42579e-05	0.497608	-2.00961	E down vs A	0.00343703	2.02512	2.02512	E up vs C	2.84033e-05	0.485263	-2.06074	E down vs B
S1pr3	0.928605	1.06239	1.06239	B up vs A	4.14287e-07	7.44794	7.44794	C up vs A	9.85511e-05	4.7756	4.7756	E up vs A	0.000571623	0.641197	-1.55958	E down vs C	0.000113626	4.49517	4.49517	E up vs B
Aim2	0.38107	1.52665	1.52665	B up vs A	2.67139e-07	6.7108	6.7108	C up vs A	7.88375e-05	4.28616	4.28616	E up vs A	0.000336959	0.638695	-1.56569	E down vs C	0.000338015	2.80755	2.80755	E up vs B
Oasl2	0.972947	1.43799	1.43799	B up vs A	1.05002e-06	110.016	110.016	C up vs A	4.36909e-06	99.5385	99.5385	E up vs A	0.334166	0.904766	-1.10526	E down vs C	4.56014e-06	69.2204	69.2204	E up vs B
Irf7	0.986847	1.25214	1.25214	B up vs A	5.51195e-07	138.71	138.71	C up vs A	2.93821e-05	96.161	96.161	E up vs A	0.0052983	0.693253	-1.44247	E down vs C	3.00954e-05	76.7973	76.7973	E up vs B
Evi2b	0.896372	0.737685	-1.35559	B down vs A	4.56176e-07	19.4701	19.4701	C up vs A	0.000305977	10.5273	10.5273	E up vs A	0.000177786	0.540689	-1.84949	E down vs C	0.00024562	14.2707	14.2707	E up vs B
H2-Q7	0.957846	2.4046	2.4046	B up vs A	4.13138e-07	247.191	247.191	C up vs A	0.00046191	120.377	120.377	E up vs A	9.70062e-05	0.486982	-2.05346	E down vs C	0.000506475	50.0613	50.0613	E up vs B
Ncf1	0.71223	1.20301	1.20301	B up vs A	5.38629e-07	5.95077	5.95077	C up vs A	1.3404e-05	4.71803	4.71803	E up vs A	0.017343	0.792844	-1.26128	E down vs C	2.24953e-05	3.92185	3.92185	E up vs B
Dhx58	0.972148	0.849726	-1.17685	B down vs A	6.17259e-07	39.3167	39.3167	C up vs A	2.43724e-05	28.3353	28.3353	E up vs A	0.00881117	0.720694	-1.38755	E down vs C	2.31839e-05	33.3464	33.3464	E up vs B
Il1r1	0.530142	1.19062	1.19062	B up vs A	3.24113e-07	3.85479	3.85479	C up vs A	0.000112207	2.60695	2.60695	E up vs A	0.00031095	0.676288	-1.47866	E down vs C	0.000318777	2.18957	2.18957	E up vs B
Tlr4	0.173541	1.66889	1.66889	B up vs A	2.35196e-07	5.60535	5.60535	C up vs A	0.00166364	2.77701	2.77701	E up vs A	1.21566e-05	0.495422	-2.01848	E down vs C	0.0257143	1.66399	1.66399	E up vs B
Tlr9	0.965342	1.15784	1.15784	B up vs A	5.29341e-07	33.8367	33.8367	C up vs A	5.39977e-05	22.1118	22.1118	E up vs A	0.00201961	0.653488	-1.53025	E down vs C	5.76877e-05	19.0975	19.0975	E up vs B
Rtp4	0.979281	1.12541	1.12541	B up vs A	8.04347e-07	42.8645	42.8645	C up vs A	1.18483e-05	34.1609	34.1609	E up vs A	0.0463521	0.796951	-1.25478	E down vs C	1.22748e-05	30.3543	30.3543	E up vs B
Ogfr	0.984062	0.993472	-1.00657	B down vs A	8.71569e-07	3.81062	3.81062	C up vs A	1.09677e-05	3.2629	3.2629	E up vs A	0.0609755	0.856265	-1.16786	E down vs C	1.06757e-05	3.28435	3.28435	E up vs B
Gna13	0.6988	1.08731	1.08731	B up vs A	4.11271e-07	3.08406	3.08406	C up vs A	0.000161023	2.15072	2.15072	E up vs A	0.000309134	0.697367	-1.43397	E down vs C	0.000307363	1.97803	1.97803	E up vs B
Tnfrsf14	0.364087	1.60183	1.60183	B up vs A	5.50517e-07	6.85529	6.85529	C up vs A	6.39714e-06	5.76728	5.76728	E up vs A	0.0613445	0.841289	-1.18865	E down vs C	2.25352e-05	3.60044	3.60044	E up vs B
Oas3	0.974924	1.49694	1.49694	B up vs A	5.87201e-07	142.443	142.443	C up vs A	7.90433e-05	88.9651	88.9651	E up vs A	0.00145617	0.624567	-1.60111	E down vs C	8.30169e-05	59.4312	59.4312	E up vs B
Pdpn	0.894999	1.06528	1.06528	B up vs A	4.81942e-07	5.51125	5.51125	C up vs A	0.000953265	3.01903	3.01903	E up vs A	6.0333e-05	0.547794	-1.8255	E down vs C	0.00121154	2.83403	2.83403	E up vs B
H2-T10	0.881117	0.613101	-1.63105	B down vs A	6.43282e-07	23.9244	23.9244	C up vs A	0.000271444	13.4195	13.4195	E up vs A	0.000367109	0.560911	-1.78281	E down vs C	0.000211342	21.8879	21.8879	E up vs B
Ly6a	0.938257	1.29317	1.29317	B up vs A	5.44176e-07	35.1149	35.1149	C up vs A	0.000901415	16.5711	16.5711	E up vs A	7.72216e-05	0.471912	-2.11904	E down vs C	0.00103683	12.8144	12.8144	E up vs B
Slamf8	0.99709	0.982488	-1.01782	B down vs A	8.10512e-07	42.6031	42.6031	C up vs A	3.04851e-05	30.7562	30.7562	E up vs A	0.0106284	0.721923	-1.38519	E down vs C	3.03235e-05	31.3043	31.3043	E up vs B
Apod	0.732069	0.833697	-1.19948	B down vs A	8.40789e-07	5.18107	5.18107	C up vs A	0.000244423	3.35687	3.35687	E up vs A	0.000661821	0.64791	-1.54342	E down vs C	0.000138922	4.02648	4.02648	E up vs B
P2ry12	0.0380154	1.1842	1.1842	B up vs A	1.29931e-05	0.480199	-2.08247	C down vs A	2.6056e-05	0.495971	-2.01625	E down vs A	0.810476	1.03285	1.03285	E up vs C	1.34645e-06	0.418824	-2.38764	E down vs B
Scgb3a1	0.87432	2.27675	2.27675	B up vs A	6.16751e-07	72.8233	72.8233	C up vs A	0.000276287	39.663	39.663	E up vs A	0.000334452	0.544647	-1.83605	E down vs C	0.000361616	17.4209	17.4209	E up vs B
Fcgr1	0.933914	1.18317	1.18317	B up vs A	7.93424e-07	20.1749	20.1749	C up vs A	5.93626e-05	13.6992	13.6992	E up vs A	0.0038161	0.679021	-1.47271	E down vs C	6.74185e-05	11.5784	11.5784	E up vs B
Bst2	0.95683	1.5511	1.5511	B up vs A	1.02281e-06	87.1565	87.1565	C up vs A	2.34848e-05	65.9187	65.9187	E up vs A	0.0248024	0.756326	-1.32218	E down vs C	2.53814e-05	42.498	42.498	E up vs B
Mvp	0.933499	0.938238	-1.06583	B down vs A	7.21421e-07	7.48647	7.48647	C up vs A	0.000793643	4.09762	4.09762	E up vs A	0.000137852	0.547336	-1.82703	E down vs C	0.000683963	4.36735	4.36735	E up vs B
Stat1	0.94523	1.26077	1.26077	B up vs A	3.61269e-06	29.2407	29.2407	C up vs A	2.81339e-06	31.307	31.307	E up vs A	0.511862	1.07067	1.07067	E up vs C	3.0596e-06	24.8317	24.8317	E up vs B
Irf8	0.938443	1.08809	1.08809	B up vs A	7.61541e-07	10.9429	10.9429	C up vs A	0.00010375	7.14895	7.14895	E up vs A	0.00163926	0.653298	-1.5307	E down vs C	0.00011733	6.57017	6.57017	E up vs B
S100a4	0.687361	1.43339	1.43339	B up vs A	5.57739e-07	10.6476	10.6476	C up vs A	0.000950783	5.38257	5.38257	E up vs A	7.62021e-05	0.505518	-1.97817	E down vs C	0.0019965	3.75514	3.75514	E up vs B
Gm43802	0.989482	0.879837	-1.13657	B down vs A	1.90069e-06	73.448	73.448	C up vs A	8.57718e-06	65.7894	65.7894	E up vs A	0.317929	0.895727	-1.11641	E down vs C	8.42852e-06	74.7745	74.7745	E up vs B
H2-K1	0.95198	1.31407	1.31407	B up vs A	7.31329e-07	46.6453	46.6453	C up vs A	0.000413303	24.7628	24.7628	E up vs A	0.000283423	0.530875	-1.88368	E down vs C	0.000458751	18.8444	18.8444	E up vs B
H2-T23	0.990585	1.06262	1.06262	B up vs A	8.48962e-07	46.7582	46.7582	C up vs A	0.00012233	29.0599	29.0599	E up vs A	0.00160894	0.621494	-1.60903	E down vs C	0.000124668	27.3475	27.3475	E up vs B
Ms4a6c	0.98618	0.751645	-1.33042	B down vs A	8.12272e-07	125.189	125.189	C up vs A	0.00234837	52.5382	52.5382	E up vs A	5.7653e-05	0.419673	-2.38281	E down vs C	0.00227324	69.8976	69.8976	E up vs B
Kdr	0.022456	1.52729	1.52729	B up vs A	2.96983e-07	2.94603	2.94603	C up vs A	1.47085e-05	2.36409	2.36409	E up vs A	0.00444062	0.802466	-1.24616	E down vs C	0.000899255	1.54789	1.54789	E up vs B
Tent5c	0.733555	1.25577	1.25577	B up vs A	6.79032e-07	7.60764	7.60764	C up vs A	0.00204746	3.74828	3.74828	E up vs A	4.99085e-05	0.4927	-2.02963	E down vs C	0.00390381	2.98486	2.98486	E up vs B
Neurl3	0.799673	0.650589	-1.53707	B down vs A	9.77354e-07	12.6885	12.6885	C up vs A	0.00145608	6.29494	6.29494	E up vs A	0.000120966	0.496113	-2.01567	E down vs C	0.000916399	9.67576	9.67576	E up vs B
Ccl5	0.981338	1.56939	1.56939	B up vs A	8.33018e-07	211.305	211.305	C up vs A	0.00164638	93.1326	93.1326	E up vs A	8.37369e-05	0.44075	-2.26886	E down vs C	0.00171931	59.3432	59.3432	E up vs B
Tnfrsf1b	0.946684	1.10691	1.10691	B up vs A	8.20821e-07	14.8311	14.8311	C up vs A	0.00150204	7.12968	7.12968	E up vs A	8.94314e-05	0.480727	-2.08018	E down vs C	0.00169975	6.44109	6.44109	E up vs B
Tuba1c	0.978792	0.976522	-1.02404	B down vs A	8.85584e-07	8.58356	8.58356	C up vs A	0.00348635	3.99012	3.99012	E up vs A	4.57651e-05	0.464855	-2.15121	E down vs C	0.00331435	4.08605	4.08605	E up vs B
Anxa1	0.664367	1.26311	1.26311	B up vs A	7.09629e-07	6.30022	6.30022	C up vs A	0.000863603	3.4985	3.4985	E up vs A	0.000123137	0.555299	-1.80083	E down vs C	0.00191783	2.76975	2.76975	E up vs B
Psmb8	0.987527	0.880153	-1.13617	B down vs A	1.04458e-06	65.7454	65.7454	C up vs A	0.000174113	39.8709	39.8709	E up vs A	0.00147989	0.606444	-1.64896	E down vs C	0.000169709	45.3	45.3	E up vs B
Sp110	0.864147	1.95096	1.95096	B up vs A	9.41977e-07	48.3971	48.3971	C up vs A	0.000150532	29.6562	29.6562	E up vs A	0.00148246	0.612768	-1.63194	E down vs C	0.000199312	15.2008	15.2008	E up vs B
Itgb2	0.971444	1.04993	1.04993	B up vs A	9.56991e-07	12.8826	12.8826	C up vs A	0.0023188	6.02252	6.02252	E up vs A	7.47332e-05	0.467494	-2.13907	E down vs C	0.00248021	5.73613	5.73613	E up vs B
Gbp3	0.954047	1.56801	1.56801	B up vs A	1.46613e-06	81.4348	81.4348	C up vs A	3.3575e-05	61.4222	61.4222	E up vs A	0.0280664	0.75425	-1.32582	E down vs C	3.65482e-05	39.1722	39.1722	E up vs B
Vmn1r65	0.937659	1.45053	1.45053	B up vs A	9.7728e-07	49.9676	49.9676	C up vs A	0.000322295	28.08	28.08	E up vs A	0.000617614	0.561965	-1.77947	E down vs C	0.000368399	19.3585	19.3585	E up vs B
Ccdc88b	0.882027	0.912223	-1.09622	B down vs A	1.13177e-06	5.95255	5.95255	C up vs A	0.000396252	3.70835	3.70835	E up vs A	0.000622814	0.622985	-1.60518	E down vs C	0.000307382	4.06518	4.06518	E up vs B
Elf1	0.992291	0.996205	-1.00381	B down vs A	1.32667e-06	4.23779	4.23779	C up vs A	8.63098e-05	3.16325	3.16325	E up vs A	0.0058609	0.746438	-1.3397	E down vs C	8.50135e-05	3.1753	3.1753	E up vs B
Rhoh	0.94872	0.952649	-1.0497	B down vs A	1.20002e-06	7.13084	7.13084	C up vs A	0.000252568	4.56755	4.56755	E up vs A	0.00118397	0.640534	-1.5612	E down vs C	0.000226807	4.79458	4.79458	E up vs B
Hck	0.941863	1.18667	1.18667	B up vs A	1.45144e-06	21.9079	21.9079	C up vs A	5.66798e-05	15.7936	15.7936	E up vs A	0.0126418	0.720907	-1.38714	E down vs C	6.33654e-05	13.3091	13.3091	E up vs B
H2-T22	0.97672	0.921251	-1.08548	B down vs A	1.72715e-06	22.6595	22.6595	C up vs A	4.10092e-05	17.1785	17.1785	E up vs A	0.0280307	0.758115	-1.31906	E down vs C	3.92682e-05	18.6469	18.6469	E up vs B
Card6	0.350185	1.24746	1.24746	B up vs A	1.14799e-06	3.17039	3.17039	C up vs A	1.36861e-05	2.75442	2.75442	E up vs A	0.0712641	0.868797	-1.15102	E down vs C	5.431e-05	2.20802	2.20802	E up vs B
Zbp1	0.992334	1.50187	1.50187	B up vs A	1.20347e-06	435.876	435.876	C up vs A	0.000251926	254.208	254.208	E up vs A	0.00119369	0.583212	-1.71464	E down vs C	0.000256022	169.26	169.26	E up vs B
Nfkb1	0.508835	1.15363	1.15363	B up vs A	1.03257e-06	2.94603	2.94603	C up vs A	4.01578e-05	2.38307	2.38307	E up vs A	0.0111373	0.80891	-1.23623	E down vs C	0.000112256	2.06571	2.06571	E up vs B
Anxa4	0.993682	0.995768	-1.00425	B down vs A	1.13604e-06	5.47497	5.47497	C up vs A	0.0012994	3.09126	3.09126	E up vs A	0.000171711	0.564616	-1.77111	E down vs C	0.00128069	3.1044	3.1044	E up vs B
Dock2	0.976527	1.02593	1.02593	B up vs A	1.12614e-06	8.38643	8.38643	C up vs A	0.00116577	4.50114	4.50114	E up vs A	0.000189255	0.536717	-1.86318	E down vs C	0.00123009	4.38737	4.38737	E up vs B
Hcar2	0.995079	1.0382	1.0382	B up vs A	1.33207e-06	52.0415	52.0415	C up vs A	0.000153496	32.883	32.883	E up vs A	0.00269377	0.63186	-1.58263	E down vs C	0.000155045	31.673	31.673	E up vs B
Stat2	0.90703	1.20103	1.20103	B up vs A	3.93777e-06	13.6905	13.6905	C up vs A	7.01368e-06	13.4947	13.4947	E up vs A	0.889923	0.985701	-1.01451	E down vs C	8.17792e-06	11.2359	11.2359	E up vs B
Plscr1	0.649269	1.21024	1.21024	B up vs A	9.17021e-07	4.93644	4.93644	C up vs A	0.000878012	2.89969	2.89969	E up vs A	0.000182778	0.587406	-1.7024	E down vs C	0.00202968	2.39596	2.39596	E up vs B
Psmb10	0.854438	0.844904	-1.18357	B down vs A	2.22411e-06	7.6072	7.6072	C up vs A	4.38271e-05	6.02664	6.02664	E up vs A	0.0398908	0.792228	-1.26226	E down vs C	3.33894e-05	7.13293	7.13293	E up vs B
Elf4	0.932404	1.15038	1.15038	B up vs A	1.26556e-06	15.6828	15.6828	C up vs A	0.00284187	7.19219	7.19219	E up vs A	9.3998e-05	0.458602	-2.18054	E down vs C	0.00333803	6.25203	6.25203	E up vs B
Phf11a	0.958238	3.90425	3.90425	B up vs A	1.48214e-06	453.088	453.088	C up vs A	0.000182445	280.61	280.61	E up vs A	0.00259745	0.619328	-1.61465	E down vs C	0.000198904	71.873	71.873	E up vs B
Ptpn6	0.96177	0.950149	-1.05247	B down vs A	1.40991e-06	9.52065	9.52065	C up vs A	0.000668885	5.45283	5.45283	E up vs A	0.000494507	0.572737	-1.746	E down vs C	0.000614497	5.73892	5.73892	E up vs B
Iqgap1	0.0138282	1.6695	1.6695	B up vs A	3.67324e-07	3.1952	3.1952	C up vs A	0.000137074	2.22183	2.22183	E up vs A	0.00030611	0.695365	-1.43809	E down vs C	0.0256277	1.33084	1.33084	E up vs B
Tgfbr2	0.420999	1.22992	1.22992	B up vs A	1.54941e-06	3.28343	3.28343	C up vs A	1.73279e-05	2.85481	2.85481	E up vs A	0.0844285	0.869461	-1.15014	E down vs C	5.71456e-05	2.32113	2.32113	E up vs B
Ciita	0.876648	1.60722	1.60722	B up vs A	1.61197e-06	32.6016	32.6016	C up vs A	0.000104207	22.0678	22.0678	E up vs A	0.00642545	0.676893	-1.47734	E down vs C	0.000133595	13.7304	13.7304	E up vs B
Xaf1	0.942786	1.3881	1.3881	B up vs A	1.79575e-06	44.225	44.225	C up vs A	9.28988e-05	30.528	30.528	E up vs A	0.00917414	0.690287	-1.44867	E down vs C	0.00010406	21.9927	21.9927	E up vs B
Was	0.946899	1.03561	1.03561	B up vs A	1.46994e-06	5.36184	5.36184	C up vs A	0.000394903	3.45029	3.45029	E up vs A	0.000975678	0.64349	-1.55402	E down vs C	0.000443084	3.33165	3.33165	E up vs B
Itpripl2	0.606366	1.17815	1.17815	B up vs A	1.29671e-06	3.83896	3.83896	C up vs A	9.59927e-05	2.86917	2.86917	E up vs A	0.00484524	0.747382	-1.338	E down vs C	0.00022252	2.43532	2.43532	E up vs B
Hmox1	0.853641	0.821669	-1.21703	B down vs A	1.6456e-06	8.79083	8.79083	C up vs A	0.00191137	4.57832	4.57832	E up vs A	0.000206991	0.520807	-1.9201	E down vs C	0.00135846	5.57198	5.57198	E up vs B
Sp100	0.97918	0.910379	-1.09844	B down vs A	1.95196e-06	28.2215	28.2215	C up vs A	0.000102859	19.5331	19.5331	E up vs A	0.00924026	0.692134	-1.44481	E down vs C	9.86957e-05	21.456	21.456	E up vs B
Cast	0.718575	0.909823	-1.09912	B down vs A	2.0178e-06	2.97081	2.97081	C up vs A	0.000446652	2.12562	2.12562	E up vs A	0.00144052	0.715501	-1.39762	E down vs C	0.000241241	2.3363	2.3363	E up vs B
Lgals9	0.958898	1.22088	1.22088	B up vs A	1.87124e-06	35.1176	35.1176	C up vs A	0.000100056	24.203	24.203	E up vs A	0.0089026	0.689198	-1.45096	E down vs C	0.000108583	19.8242	19.8242	E up vs B
Ly6e	0.958175	1.02624	1.02624	B up vs A	2.17962e-06	4.92075	4.92075	C up vs A	5.4257e-05	3.90581	3.90581	E up vs A	0.0281621	0.793744	-1.25985	E down vs C	5.87669e-05	3.80596	3.80596	E up vs B
Isg15	0.98884	1.36093	1.36093	B up vs A	2.10309e-06	203.984	203.984	C up vs A	7.05639e-05	146.464	146.464	E up vs A	0.0180477	0.718017	-1.39272	E down vs C	7.21075e-05	107.62	107.62	E up vs B
Hap1	0.661434	0.90608	-1.10366	B down vs A	5.549e-06	2.51912	2.51912	C up vs A	2.11336e-05	2.37725	2.37725	E up vs A	0.425586	0.943681	-1.05968	E down vs C	1.14766e-05	2.62366	2.62366	E up vs B
Gadd45b	0.900847	0.931702	-1.0733	B down vs A	1.71868e-06	5.40031	5.40031	C up vs A	0.00103849	3.21185	3.21185	E up vs A	0.000420319	0.594753	-1.68137	E down vs C	0.000829486	3.44729	3.44729	E up vs B
Trex1	0.940971	0.894804	-1.11756	B down vs A	2.69373e-06	11.894	11.894	C up vs A	5.25534e-05	9.28106	9.28106	E up vs A	0.0427482	0.780316	-1.28153	E down vs C	4.69964e-05	10.3722	10.3722	E up vs B
Unc93b1	0.977034	1.01128	1.01128	B up vs A	2.37896e-06	4.04506	4.04506	C up vs A	6.82212e-05	3.21846	3.21846	E up vs A	0.0235955	0.79565	-1.25683	E down vs C	7.13232e-05	3.18254	3.18254	E up vs B
Ctsc	0.727824	1.49154	1.49154	B up vs A	1.60179e-06	12.3906	12.3906	C up vs A	0.000144543	8.30153	8.30153	E up vs A	0.00406132	0.669986	-1.49257	E down vs C	0.000257123	5.56574	5.56574	E up vs B
Vasp	0.992991	0.997093	-1.00292	B down vs A	1.89131e-06	3.63106	3.63106	C up vs A	0.000503531	2.47004	2.47004	E up vs A	0.00111897	0.680252	-1.47004	E down vs C	0.000495868	2.47724	2.47724	E up vs B
Lpcat2	0.945994	1.01425	1.01425	B up vs A	6.45606e-06	2.47321	2.47321	C up vs A	1.05247e-05	2.46302	2.46302	E up vs A	0.95298	0.995879	-1.00414	E down vs C	1.15346e-05	2.42841	2.42841	E up vs B
Tifab	0.965279	1.02045	1.02045	B up vs A	2.56366e-06	4.62123	4.62123	C up vs A	0.000112452	3.50884	3.50884	E up vs A	0.0132481	0.759286	-1.31703	E down vs C	0.000120554	3.43852	3.43852	E up vs B
Plcg2	0.845008	1.07214	1.07214	B up vs A	2.09833e-06	3.90105	3.90105	C up vs A	0.000171391	2.87295	2.87295	E up vs A	0.00522215	0.736455	-1.35786	E down vs C	0.000236932	2.67963	2.67963	E up vs B
Prdm1	0.574566	0.760248	-1.31536	B down vs A	2.90631e-06	4.22605	4.22605	C up vs A	0.00285145	2.48019	2.48019	E up vs A	0.00032954	0.586882	-1.70392	E down vs C	0.00100033	3.26235	3.26235	E up vs B
Epha2	0.313874	1.35874	1.35874	B up vs A	1.35483e-06	3.8604	3.8604	C up vs A	8.60751e-05	2.91577	2.91577	E up vs A	0.00611463	0.755304	-1.32397	E down vs C	0.00047382	2.14595	2.14595	E up vs B
Slfn3	0.672043	1.42132	1.42132	B up vs A	2.13341e-06	8.78436	8.78436	C up vs A	7.95742e-05	6.50993	6.50993	E up vs A	0.0155833	0.741083	-1.34938	E down vs C	0.00015668	4.58021	4.58021	E up vs B
Zmynd15	0.758443	1.82065	1.82065	B up vs A	1.89841e-06	22.1657	22.1657	C up vs A	0.000248778	13.9272	13.9272	E up vs A	0.00268787	0.628324	-1.59154	E down vs C	0.000420462	7.64958	7.64958	E up vs B
Map3k14	0.578984	0.807665	-1.23814	B down vs A	3.11732e-06	3.59979	3.59979	C up vs A	0.00145697	2.32523	2.32523	E up vs A	0.000750474	0.645936	-1.54814	E down vs C	0.000533501	2.87896	2.87896	E up vs B
H2-T24	0.800005	1.61411	1.61411	B up vs A	3.21073e-06	19.2304	19.2304	C up vs A	3.90291e-05	15.5911	15.5911	E up vs A	0.0879944	0.810752	-1.23342	E down vs C	5.71575e-05	9.65922	9.65922	E up vs B
Pros1	0.139509	1.37913	1.37913	B up vs A	1.0962e-06	3.04635	3.04635	C up vs A	6.69005e-05	2.38104	2.38104	E up vs A	0.0059065	0.781604	-1.27942	E down vs C	0.000901268	1.72649	1.72649	E up vs B
Nfatc1	0.871989	1.03549	1.03549	B up vs A	2.18094e-06	2.72522	2.72522	C up vs A	0.000300264	2.04418	2.04418	E up vs A	0.0026895	0.750097	-1.33316	E down vs C	0.000395533	1.97412	1.97412	E up vs B
Cndp1	0.762312	1.16218	1.16218	B up vs A	4.66689e-06	4.87693	4.87693	C up vs A	1.88798e-05	4.49455	4.49455	E up vs A	0.392634	0.921594	-1.08508	E down vs C	2.91259e-05	3.86733	3.86733	E up vs B
Hs3st3b1	0.883756	1.05757	1.05757	B up vs A	2.48546e-06	4.04331	4.04331	C up vs A	0.000213183	2.9471	2.9471	E up vs A	0.00525634	0.728883	-1.37196	E down vs C	0.000272303	2.78667	2.78667	E up vs B
Il23a	0.688032	1.03733	1.03733	B up vs A	6.02327e-06	0.346575	-2.88538	C down vs A	5.33576e-05	0.460943	-2.16947	E down vs A	0.152444	1.32999	1.32999	E up vs C	2.93274e-05	0.444354	-2.25046	E down vs B
Ifit1	0.991957	1.19965	1.19965	B up vs A	5.21636e-06	142.842	142.842	C up vs A	3.00106e-05	123.936	123.936	E up vs A	0.259631	0.867641	-1.15255	E down vs C	3.04546e-05	103.31	103.31	E up vs B
Psmb9	0.995641	1.04275	1.04275	B up vs A	2.67457e-06	61.059	61.059	C up vs A	0.000302215	38.0889	38.0889	E up vs A	0.0037883	0.623806	-1.60306	E down vs C	0.00030503	36.5274	36.5274	E up vs B
Ly9	0.907663	1.4992	1.4992	B up vs A	2.21485e-06	34.668	34.668	C up vs A	0.00194559	16.8985	16.8985	E up vs A	0.000322136	0.487437	-2.05155	E down vs C	0.00241769	11.2716	11.2716	E up vs B
Dock8	0.915072	1.05311	1.05311	B up vs A	2.86426e-06	4.79454	4.79454	C up vs A	0.000153157	3.56355	3.56355	E up vs A	0.0105013	0.743251	-1.34544	E down vs C	0.000182355	3.38383	3.38383	E up vs B
Nod2	0.789451	1.30634	1.30634	B up vs A	2.2554e-06	9.94542	9.94542	C up vs A	0.000328126	6.37301	6.37301	E up vs A	0.00254718	0.640799	-1.56055	E down vs C	0.000520778	4.87852	4.87852	E up vs B
Irgm1	0.99916	1.0082	1.0082	B up vs A	2.72974e-06	60.6734	60.6734	C up vs A	0.000346016	37.309	37.309	E up vs A	0.00330157	0.614916	-1.62624	E down vs C	0.000346639	37.0056	37.0056	E up vs B
Aoah	0.891639	1.50542	1.50542	B up vs A	2.22963e-06	29.9985	29.9985	C up vs A	0.00264343	14.0968	14.0968	E up vs A	0.000237764	0.469916	-2.12804	E down vs C	0.00342253	9.36404	9.36404	E up vs B
Bcl3	0.823449	2.42251	2.42251	B up vs A	2.93508e-06	49.4121	49.4121	C up vs A	9.70835e-05	35.6002	35.6002	E up vs A	0.0206403	0.720475	-1.38797	E down vs C	0.000138725	14.6956	14.6956	E up vs B
Slfn2	0.98217	0.833057	-1.2004	B down vs A	2.58967e-06	58.5216	58.5216	C up vs A	0.000737925	32.571	32.571	E up vs A	0.00120337	0.556563	-1.79674	E down vs C	0.000709138	39.0981	39.0981	E up vs B
Ifi204	0.980335	1.73582	1.73582	B up vs A	2.48876e-06	231.81	231.81	C up vs A	0.000864571	124.523	124.523	E up vs A	0.000939109	0.537177	-1.86159	E down vs C	0.000903765	71.7372	71.7372	E up vs B
Tap1	0.971061	1.53272	1.53272	B up vs A	3.31953e-06	111.223	111.223	C up vs A	0.000130284	78.0747	78.0747	E up vs A	0.0169475	0.701963	-1.42458	E down vs C	0.000138136	50.9385	50.9385	E up vs B
Spidr	0.87312	1.04963	1.04963	B up vs A	2.29942e-06	3.42098	3.42098	C up vs A	0.00162489	2.17773	2.17773	E up vs A	0.000412732	0.636581	-1.57089	E down vs C	0.00218792	2.07476	2.07476	E up vs B
Casp1	0.916143	0.863096	-1.15862	B down vs A	3.54326e-06	10.6915	10.6915	C up vs A	0.000181763	7.55673	7.55673	E up vs A	0.0120223	0.706797	-1.41483	E down vs C	0.000153001	8.75538	8.75538	E up vs B
Aif1	0.929622	1.04691	1.04691	B up vs A	2.49464e-06	5.10497	5.10497	C up vs A	0.00132818	3.07181	3.07181	E up vs A	0.000583375	0.60173	-1.66188	E down vs C	0.00156268	2.93417	2.93417	E up vs B
Gm8995	0.923176	1.60107	1.60107	B up vs A	2.72857e-06	48.7302	48.7302	C up vs A	0.000642016	27.8265	27.8265	E up vs A	0.0015453	0.571032	-1.75122	E down vs C	0.000762074	17.3799	17.3799	E up vs B
Fcgr2b	0.964149	1.05491	1.05491	B up vs A	2.75642e-06	10.3469	10.3469	C up vs A	0.00191906	5.5229	5.5229	E up vs A	0.00045918	0.533773	-1.87346	E down vs C	0.00208702	5.23542	5.23542	E up vs B
Siglec1	0.971775	1.39113	1.39113	B up vs A	5.02131e-06	80.4815	80.4815	C up vs A	5.82401e-05	64.6968	64.6968	E up vs A	0.103028	0.803872	-1.24398	E down vs C	6.14767e-05	46.5068	46.5068	E up vs B
Cmklr1	0.415841	1.40636	1.40636	B up vs A	1.92377e-06	4.90286	4.90286	C up vs A	0.000259687	3.37438	3.37438	E up vs A	0.00260368	0.688248	-1.45296	E down vs C	0.00110349	2.39938	2.39938	E up vs B
Ncf2	0.731606	1.14508	1.14508	B up vs A	2.41259e-06	4.27179	4.27179	C up vs A	0.000960171	2.72083	2.72083	E up vs A	0.000792621	0.636931	-1.57003	E down vs C	0.00180347	2.37612	2.37612	E up vs B
Hk3	0.842809	1.37693	1.37693	B up vs A	2.70498e-06	15.5583	15.5583	C up vs A	0.000901395	8.81408	8.81408	E up vs A	0.00102535	0.56652	-1.76516	E down vs C	0.00129262	6.40126	6.40126	E up vs B
Shisa5	0.953482	0.971059	-1.0298	B down vs A	6.14318e-06	4.49254	4.49254	C up vs A	5.1765e-05	3.89714	3.89714	E up vs A	0.163205	0.867469	-1.15278	E down vs C	4.74036e-05	4.01329	4.01329	E up vs B
Jak3	0.902537	1.05199	1.05199	B up vs A	4.85562e-06	4.06243	4.06243	C up vs A	6.01478e-05	3.43671	3.43671	E up vs A	0.0935655	0.845974	-1.18207	E down vs C	7.26265e-05	3.26686	3.26686	E up vs B
Serpinb9	0.941261	1.04568	1.04568	B up vs A	3.35808e-06	5.64706	5.64706	C up vs A	0.000334036	3.90138	3.90138	E up vs A	0.00491266	0.690869	-1.44745	E down vs C	0.000378964	3.73096	3.73096	E up vs B
Apol9b	0.970681	0.540535	-1.85002	B down vs A	3.8164e-06	93.4879	93.4879	C up vs A	0.00026298	61.2791	61.2791	E up vs A	0.00833439	0.655477	-1.52561	E down vs C	0.000247242	113.368	113.368	E up vs B
Casp7	0.984427	1.01001	1.01001	B up vs A	3.22948e-06	4.8598	4.8598	C up vs A	0.000787513	3.1485	3.1485	E up vs A	0.00160166	0.647866	-1.54353	E down vs C	0.000815511	3.1173	3.1173	E up vs B
Mthfr	0.713746	1.09625	1.09625	B up vs A	4.95964e-06	2.88304	2.88304	C up vs A	3.6728e-05	2.58744	2.58744	E up vs A	0.186996	0.897472	-1.11424	E down vs C	6.39317e-05	2.36027	2.36027	E up vs B
Phf11d	0.992894	1.25498	1.25498	B up vs A	3.95703e-06	212.028	212.028	C up vs A	0.000241238	140.528	140.528	E up vs A	0.00993433	0.662779	-1.5088	E down vs C	0.000244862	111.976	111.976	E up vs B
Sdc3	0.955194	1.01113	1.01113	B up vs A	1.20977e-05	2.2977	2.2977	C up vs A	1.72171e-05	2.30653	2.30653	E up vs A	0.956755	1.00384	1.00384	E up vs C	1.86288e-05	2.28114	2.28114	E up vs B
Runx1	0.858363	0.841094	-1.18893	B down vs A	4.24552e-06	7.51059	7.51059	C up vs A	0.000475682	4.98238	4.98238	E up vs A	0.00465014	0.66338	-1.50743	E down vs C	0.000349513	5.92369	5.92369	E up vs B
Stat6	0.791317	1.06027	1.06027	B up vs A	3.802e-06	2.68297	2.68297	C up vs A	0.000132439	2.19116	2.19116	E up vs A	0.0209154	0.816692	-1.22445	E down vs C	0.00020422	2.06662	2.06662	E up vs B
Cmtr1	0.76096	0.943019	-1.06042	B down vs A	1.68179e-05	2.18183	2.18183	C up vs A	2.28533e-05	2.19539	2.19539	E up vs A	0.929626	1.00622	1.00622	E up vs C	1.48886e-05	2.32805	2.32805	E up vs B
Naip6	0.627564	1.54436	1.54436	B up vs A	2.9358e-06	9.48215	9.48215	C up vs A	0.000300937	6.29134	6.29134	E up vs A	0.00446834	0.663493	-1.50718	E down vs C	0.000702247	4.07375	4.07375	E up vs B
Rab20	0.909113	0.800367	-1.24943	B down vs A	3.8706e-06	13.9154	13.9154	C up vs A	0.00177969	7.54351	7.54351	E up vs A	0.000846446	0.542098	-1.84469	E down vs C	0.00144092	9.42507	9.42507	E up vs B
A2m	0.651942	0.864384	-1.15689	B down vs A	5.29238e-06	3.13968	3.13968	C up vs A	0.00100245	2.2136	2.2136	E up vs A	0.00268267	0.70504	-1.41836	E down vs C	0.000448841	2.5609	2.5609	E up vs B
Trim34a	0.997957	1.00948	1.00948	B up vs A	8.37355e-06	26.2349	26.2349	C up vs A	4.18268e-05	23.1535	23.1535	E up vs A	0.322458	0.882547	-1.13308	E down vs C	4.19868e-05	22.936	22.936	E up vs B
Lag3	0.447156	1.16329	1.16329	B up vs A	4.39798e-06	2.54474	2.54474	C up vs A	3.63312e-05	2.2876	2.2876	E up vs A	0.158967	0.898953	-1.11241	E down vs C	0.000118812	1.96649	1.96649	E up vs B
Trim25	0.947446	1.1245	1.1245	B up vs A	8.59458e-06	13.8336	13.8336	C up vs A	3.82074e-05	12.4127	12.4127	E up vs A	0.369001	0.897285	-1.11447	E down vs C	4.21412e-05	11.0384	11.0384	E up vs B
Ahnak	0.363249	1.85724	1.85724	B up vs A	2.26016e-06	8.21947	8.21947	C up vs A	0.00046106	5.15456	5.15456	E up vs A	0.00167881	0.627116	-1.5946	E down vs C	0.00247549	2.77539	2.77539	E up vs B
Zfpm1	0.957702	0.985654	-1.01456	B down vs A	1.88096e-05	2.68972	2.68972	C up vs A	1.6585e-05	2.79145	2.79145	E up vs A	0.648709	1.03782	1.03782	E up vs C	1.54056e-05	2.83208	2.83208	E up vs B
Serpina3g	0.994256	0.977649	-1.02286	B down vs A	4.06237e-06	23.8239	23.8239	C up vs A	0.00139306	13.0333	13.0333	E up vs A	0.00120047	0.547071	-1.82792	E down vs C	0.00137475	13.3313	13.3313	E up vs B
Plac8	0.997694	0.843136	-1.18605	B down vs A	4.09244e-06	399.733	399.733	C up vs A	0.00158241	207.63	207.63	E up vs A	0.00105242	0.519421	-1.92522	E down vs C	0.00157399	246.259	246.259	E up vs B
Tapbp	0.974534	0.914407	-1.09361	B down vs A	6.40816e-06	19.7931	19.7931	C up vs A	0.000121063	15.1959	15.1959	E up vs A	0.0561144	0.76774	-1.30252	E down vs C	0.000115036	16.6184	16.6184	E up vs B
Ggta1	0.382963	1.36635	1.36635	B up vs A	3.04017e-06	4.12368	4.12368	C up vs A	0.000122442	3.18047	3.18047	E up vs A	0.0158601	0.77127	-1.29656	E down vs C	0.000543922	2.32771	2.32771	E up vs B
Fermt3	0.913779	1.10842	1.10842	B up vs A	3.79617e-06	8.4107	8.4107	C up vs A	0.00252516	4.5598	4.5598	E up vs A	0.000562717	0.542143	-1.84453	E down vs C	0.0030989	4.11378	4.11378	E up vs B
Idnk	0.754871	0.894456	-1.118	B down vs A	9.19577e-06	3.27536	3.27536	C up vs A	0.000101423	2.8231	2.8231	E up vs A	0.123169	0.86192	-1.1602	E down vs C	6.22821e-05	3.15622	3.15622	E up vs B
Tmem184b	0.92736	1.02748	1.02748	B up vs A	2.06419e-05	2.86394	2.86394	C up vs A	1.4595e-05	3.02402	3.02402	E up vs A	0.522013	1.0559	1.0559	E up vs C	1.6564e-05	2.94314	2.94314	E up vs B
Trim12c	0.928486	1.16844	1.16844	B up vs A	7.24291e-06	13.9834	13.9834	C up vs A	7.39103e-05	11.5221	11.5221	E up vs A	0.130694	0.823982	-1.21362	E down vs C	8.50053e-05	9.86106	9.86106	E up vs B
Trim47	0.788633	0.802625	-1.24591	B down vs A	5.26092e-06	6.25915	6.25915	C up vs A	0.00186825	3.73184	3.73184	E up vs A	0.00129575	0.596221	-1.67723	E down vs C	0.00113941	4.64954	4.64954	E up vs B
Bdh2	0.582346	0.863139	-1.15856	B down vs A	2.53241e-05	2.4942	2.4942	C up vs A	3.52789e-05	2.5064	2.5064	E up vs A	0.952084	1.00489	1.00489	E up vs C	1.59658e-05	2.90382	2.90382	E up vs B
Slc15a3	0.948184	1.30803	1.30803	B up vs A	4.39741e-06	35.5519	35.5519	C up vs A	0.00103151	20.1476	20.1476	E up vs A	0.00192543	0.566709	-1.76458	E down vs C	0.00116084	15.403	15.403	E up vs B
Mmp25	0.906721	0.808986	-1.23612	B down vs A	1.39327e-05	11.5165	11.5165	C up vs A	3.81505e-05	10.849	10.849	E up vs A	0.620128	0.94204	-1.06153	E down vs C	3.21037e-05	13.4107	13.4107	E up vs B
Trim12a	0.94219	1.31777	1.31777	B up vs A	6.57387e-06	31.6268	31.6268	C up vs A	0.000123871	24.1344	24.1344	E up vs A	0.0566619	0.763101	-1.31044	E down vs C	0.000139222	18.3146	18.3146	E up vs B
Plekha2	0.735847	0.868302	-1.15167	B down vs A	7.5871e-06	3.68069	3.68069	C up vs A	0.000302077	2.84542	2.84542	E up vs A	0.0217469	0.773068	-1.29355	E down vs C	0.000171858	3.277	3.277	E up vs B
Tlr1	0.487364	1.56579	1.56579	B up vs A	3.28364e-06	7.05229	7.05229	C up vs A	0.000409213	4.67473	4.67473	E up vs A	0.00365413	0.662867	-1.5086	E down vs C	0.00143316	2.98554	2.98554	E up vs B
Slc25a22	0.731587	0.941608	-1.06201	B down vs A	2.29452e-05	2.03777	2.03777	C up vs A	3.31349e-05	2.04222	2.04222	E up vs A	0.974542	1.00218	1.00218	E up vs C	2.01882e-05	2.16886	2.16886	E up vs B
Rhbdf2	0.932119	1.12719	1.12719	B up vs A	5.17272e-06	11.7013	11.7013	C up vs A	0.000482234	7.67019	7.67019	E up vs A	0.00634147	0.655497	-1.52556	E down vs C	0.000559732	6.80471	6.80471	E up vs B
Pf4	0.00153759	0.532472	-1.87803	B down vs A	1.15726e-06	0.0435533	-22.9604	C down vs A	1.82962e-05	0.250138	-3.99779	E down vs A	0.0460608	5.74326	5.74326	E up vs C	0.0207207	0.469768	-2.12871	E down vs B
Il18bp	0.856257	1.53864	1.53864	B up vs A	4.92949e-06	22.406	22.406	C up vs A	0.000666055	13.7296	13.7296	E up vs A	0.00391682	0.612762	-1.63196	E down vs C	0.000920977	8.92316	8.92316	E up vs B
Tgif1	0.952834	1.07162	1.07162	B up vs A	5.05121e-06	9.70074	9.70074	C up vs A	0.00311111	5.17191	5.17191	E up vs A	0.000696998	0.533146	-1.87566	E down vs C	0.00348141	4.82624	4.82624	E up vs B
Fam129a	0.473151	1.35981	1.35981	B up vs A	4.60342e-06	4.59527	4.59527	C up vs A	0.000128283	3.60553	3.60553	E up vs A	0.0301947	0.784618	-1.27451	E down vs C	0.000431275	2.65149	2.65149	E up vs B
Tor1aip1	0.955711	1.02704	1.02704	B up vs A	1.02238e-05	4.24771	4.24771	C up vs A	8.07011e-05	3.70247	3.70247	E up vs A	0.190712	0.87164	-1.14726	E down vs C	8.80271e-05	3.60499	3.60499	E up vs B
Ltbr	0.961318	0.987123	-1.01304	B down vs A	7.277e-06	2.83607	2.83607	C up vs A	0.000317601	2.25059	2.25059	E up vs A	0.0190332	0.793559	-1.26015	E down vs C	0.000292507	2.27995	2.27995	E up vs B
C1ra	0.993611	0.945604	-1.05752	B down vs A	6.08738e-06	48.8725	48.8725	C up vs A	0.000776951	29.5162	29.5162	E up vs A	0.00457116	0.603944	-1.65578	E down vs C	0.000765917	31.2142	31.2142	E up vs B
Trafd1	0.796928	1.19709	1.19709	B up vs A	9.16207e-06	6.16123	6.16123	C up vs A	6.87225e-05	5.32414	5.32414	E up vs A	0.20015	0.864135	-1.15723	E down vs C	0.000102842	4.44756	4.44756	E up vs B
Ube2l6	0.988094	1.10055	1.10055	B up vs A	8.24997e-06	46.9873	46.9873	C up vs A	0.000175945	35.1228	35.1228	E up vs A	0.0507661	0.747496	-1.3378	E down vs C	0.00018031	31.9138	31.9138	E up vs B
9930111J21Rik1	0.918324	1.45395	1.45395	B up vs A	6.49042e-06	31.9784	31.9784	C up vs A	0.000378148	21.3957	21.3957	E up vs A	0.0125816	0.669068	-1.49462	E down vs C	0.000451437	14.7155	14.7155	E up vs B
Fgl2	0.921943	1.47443	1.47443	B up vs A	5.76077e-06	35.3095	35.3095	C up vs A	0.00108996	20.41	20.41	E up vs A	0.00278285	0.578032	-1.73001	E down vs C	0.00130341	13.8426	13.8426	E up vs B
Vcam1	0.735511	1.2246	1.2246	B up vs A	5.68191e-06	5.70658	5.70658	C up vs A	0.000370012	4.06417	4.06417	E up vs A	0.0103965	0.71219	-1.40412	E down vs C	0.000668159	3.31878	3.31878	E up vs B
Apol9a	0.96669	0.599588	-1.66781	B down vs A	8.93518e-06	65.884	65.884	C up vs A	0.000213578	48.4276	48.4276	E up vs A	0.0445509	0.735043	-1.36047	E down vs C	0.000199294	80.7681	80.7681	E up vs B
Ctsz	0.973814	0.983397	-1.01688	B down vs A	6.34808e-06	4.54866	4.54866	C up vs A	0.00157342	2.92683	2.92683	E up vs A	0.00211362	0.643449	-1.55413	E down vs C	0.00148094	2.97624	2.97624	E up vs B
Olfr510	0.918902	1.08922	1.08922	B up vs A	5.60069e-06	7.2279	7.2279	C up vs A	0.00286031	4.05749	4.05749	E up vs A	0.000892697	0.561366	-1.78137	E down vs C	0.00347036	3.72513	3.72513	E up vs B
Gm11549	0.891381	1.04093	1.04093	B up vs A	1.16357e-05	2.97135	2.97135	C up vs A	7.39261e-05	2.6801	2.6801	E up vs A	0.251536	0.901982	-1.10867	E down vs C	9.15102e-05	2.57471	2.57471	E up vs B
Pycard	0.603528	0.563772	-1.77377	B down vs A	1.1612e-05	6.49257	6.49257	C up vs A	0.000549244	4.66695	4.66695	E up vs A	0.0198093	0.718814	-1.39118	E down vs C	0.000224649	8.27808	8.27808	E up vs B
Sptlc2	0.92283	0.978726	-1.02174	B down vs A	1.53078e-05	2.40266	2.40266	C up vs A	7.6102e-05	2.2271	2.2271	E up vs A	0.34086	0.926929	-1.07883	E down vs C	6.55156e-05	2.27551	2.27551	E up vs B
Relb	0.908109	0.938877	-1.0651	B down vs A	8.58257e-06	4.59777	4.59777	C up vs A	0.000432577	3.39836	3.39836	E up vs A	0.0166388	0.739133	-1.35294	E down vs C	0.000354588	3.6196	3.6196	E up vs B
Spi1	0.772078	0.717355	-1.39401	B down vs A	9.15674e-06	7.57311	7.57311	C up vs A	0.000772274	5.09116	5.09116	E up vs A	0.00886737	0.672269	-1.4875	E down vs C	0.000463042	7.09713	7.09713	E up vs B
Ly6c1	0.886107	1.10629	1.10629	B up vs A	5.84499e-06	6.24929	6.24929	C up vs A	0.00311067	3.55577	3.55577	E up vs A	0.000870045	0.568988	-1.75751	E down vs C	0.00408767	3.21413	3.21413	E up vs B
Esyt1	0.556446	0.801163	-1.24819	B down vs A	1.23229e-05	3.19273	3.19273	C up vs A	0.000729737	2.41937	2.41937	E up vs A	0.0151989	0.757773	-1.31966	E down vs C	0.000261353	3.01982	3.01982	E up vs B
Sertad3	0.999652	1.00011	1.00011	B up vs A	1.05795e-05	2.69326	2.69326	C up vs A	0.000159949	2.3049	2.3049	E up vs A	0.0842242	0.855803	-1.16849	E down vs C	0.000160063	2.30465	2.30465	E up vs B
Slfn5	0.95605	0.956038	-1.04598	B down vs A	8.80837e-06	6.40603	6.40603	C up vs A	0.000400002	4.64988	4.64988	E up vs A	0.0191876	0.725859	-1.37768	E down vs C	0.00036384	4.86369	4.86369	E up vs B
Tlr7	0.974649	0.963235	-1.03817	B down vs A	1.04353e-05	8.70055	8.70055	C up vs A	0.000206093	6.74737	6.74737	E up vs A	0.0593801	0.77551	-1.28947	E down vs C	0.000195536	7.0049	7.0049	E up vs B
Ifi35	0.983026	1.14293	1.14293	B up vs A	1.12912e-05	45.3427	45.3427	C up vs A	0.000143303	35.865	35.865	E up vs A	0.106755	0.790977	-1.26426	E down vs C	0.000148334	31.3799	31.3799	E up vs B
Trim5	0.114824	2.2746	2.2746	B up vs A	2.99955e-06	6.7753	6.7753	C up vs A	0.000178225	4.84971	4.84971	E up vs A	0.00926107	0.715793	-1.39705	E down vs C	0.00351041	2.13211	2.13211	E up vs B
Filip1l	0.996486	1.00254	1.00254	B up vs A	7.17414e-06	4.98823	4.98823	C up vs A	0.00168102	3.17298	3.17298	E up vs A	0.00237196	0.636095	-1.57209	E down vs C	0.00169479	3.16496	3.16496	E up vs B
Aldh1a2	0.700957	0.881198	-1.13482	B down vs A	1.27499e-05	3.00852	3.00852	C up vs A	0.000383695	2.41808	2.41808	E up vs A	0.0362	0.803745	-1.24418	E down vs C	0.000200272	2.74408	2.74408	E up vs B
Adar	0.978992	0.994981	-1.00504	B down vs A	3.99692e-05	2.09567	2.09567	C up vs A	2.48131e-05	2.20806	2.20806	E up vs A	0.478138	1.05363	1.05363	E up vs C	2.38934e-05	2.2192	2.2192	E up vs B
Plekho2	0.789488	1.06876	1.06876	B up vs A	6.18269e-06	2.8089	2.8089	C up vs A	0.00120042	2.01734	2.01734	E up vs A	0.00277904	0.718197	-1.39238	E down vs C	0.00196645	1.88756	1.88756	E up vs B
Nlrp3	0.99912	0.998577	-1.00143	B down vs A	1.34573e-05	9.3536	9.3536	C up vs A	0.000117196	7.85402	7.85402	E up vs A	0.175569	0.83968	-1.19093	E down vs C	0.000116989	7.86522	7.86522	E up vs B
Tap2	0.986088	1.06676	1.06676	B up vs A	1.17126e-05	26.1737	26.1737	C up vs A	0.000163827	20.5558	20.5558	E up vs A	0.0949546	0.785363	-1.2733	E down vs C	0.000168566	19.2694	19.2694	E up vs B
Timeless	0.910834	1.0681	1.0681	B up vs A	8.03848e-06	5.16039	5.16039	C up vs A	0.000545863	3.67311	3.67311	E up vs A	0.0111259	0.71179	-1.40491	E down vs C	0.000665074	3.43892	3.43892	E up vs B
Acod1	0.995935	0.311864	-3.20653	B down vs A	7.44451e-06	932.739	932.739	C up vs A	0.00332466	461.607	461.607	E up vs A	0.00116778	0.494894	-2.02064	E down vs C	0.00329261	1480.16	1480.16	E up vs B
Birc3	0.905077	0.721484	-1.38603	B down vs A	8.2109e-06	16.942	16.942	C up vs A	0.00258467	9.27346	9.27346	E up vs A	0.00179099	0.547365	-1.82694	E down vs C	0.00206614	12.8533	12.8533	E up vs B
Sp140	0.943214	1.63671	1.63671	B up vs A	7.30628e-06	62.7839	62.7839	C up vs A	0.00187389	34.2051	34.2051	E up vs A	0.0021539	0.544807	-1.83551	E down vs C	0.00214039	20.8987	20.8987	E up vs B
Ccl12	0.990946	1.10792	1.10792	B up vs A	3.34926e-05	56.7597	56.7597	C up vs A	3.11269e-05	59.7907	59.7907	E up vs A	0.699066	1.0534	1.0534	E up vs C	3.16472e-05	53.9668	53.9668	E up vs B
Ifit3	0.981047	1.43463	1.43463	B up vs A	1.43188e-05	118.721	118.721	C up vs A	0.000111516	98.8054	98.8054	E up vs A	0.202476	0.832247	-1.20157	E down vs C	0.000115825	68.8715	68.8715	E up vs B
Pik3ip1	0.744422	0.936758	-1.06751	B down vs A	2.14189e-05	2.19187	2.19187	C up vs A	0.000113284	2.03254	2.03254	E up vs A	0.327277	0.927308	-1.07839	E down vs C	6.78494e-05	2.16976	2.16976	E up vs B
Ifi211	0.99842	1.07935	1.07935	B up vs A	7.83436e-06	275.931	275.931	C up vs A	0.00207542	147.658	147.658	E up vs A	0.00213563	0.535126	-1.86872	E down vs C	0.00208312	136.802	136.802	E up vs B
Gsdmd	0.984725	0.942096	-1.06146	B down vs A	7.85044e-06	21.7485	21.7485	C up vs A	0.00297271	11.493	11.493	E up vs A	0.00143119	0.528451	-1.89232	E down vs C	0.00286688	12.1994	12.1994	E up vs B
Cd180	0.915245	1.22579	1.22579	B up vs A	7.76111e-06	15.5691	15.5691	C up vs A	0.00106016	9.53723	9.53723	E up vs A	0.00462574	0.612575	-1.63245	E down vs C	0.00128722	7.78047	7.78047	E up vs B
Traf1	0.940894	1.08441	1.08441	B up vs A	7.82409e-06	8.81156	8.81156	C up vs A	0.00125897	5.47399	5.47399	E up vs A	0.00381406	0.621228	-1.60971	E down vs C	0.0014425	5.04792	5.04792	E up vs B
Itga4	0.580039	1.12928	1.12928	B up vs A	6.59896e-06	2.62073	2.62073	C up vs A	0.000369348	2.07211	2.07211	E up vs A	0.0133286	0.79066	-1.26477	E down vs C	0.000986529	1.8349	1.8349	E up vs B
Apobec3	0.984761	1.04173	1.04173	B up vs A	9.94061e-06	15.6192	15.6192	C up vs A	0.000440595	10.8756	10.8756	E up vs A	0.0205415	0.6963	-1.43616	E down vs C	0.000455441	10.4399	10.4399	E up vs B
Osmr	0.963562	1.19118	1.19118	B up vs A	8.84804e-06	29.3483	29.3483	C up vs A	0.000741849	18.6744	18.6744	E up vs A	0.00882625	0.636302	-1.57158	E down vs C	0.000804937	15.6771	15.6771	E up vs B
Pqlc3	0.580359	1.26631	1.26631	B up vs A	5.75275e-06	4.39008	4.39008	C up vs A	0.00127121	2.87726	2.87726	E up vs A	0.00231717	0.655401	-1.52578	E down vs C	0.00360188	2.27216	2.27216	E up vs B
Themis2	0.990182	0.935873	-1.06852	B down vs A	8.4623e-06	36.4693	36.4693	C up vs A	0.0018413	20.4101	20.4101	E up vs A	0.00276106	0.559652	-1.78682	E down vs C	0.00179965	21.8086	21.8086	E up vs B
Il2rg	0.968735	1.41788	1.41788	B up vs A	7.9394e-06	74.0541	74.0541	C up vs A	0.0028544	38.218	38.218	E up vs A	0.00152295	0.516082	-1.93768	E down vs C	0.0030744	26.9544	26.9544	E up vs B
Il10rb	0.517616	1.18569	1.18569	B up vs A	5.54819e-06	3.02202	3.02202	C up vs A	0.000929874	2.16437	2.16437	E up vs A	0.00316586	0.716197	-1.39626	E down vs C	0.00311996	1.8254	1.8254	E up vs B
Aldh1b1	0.58117	0.860218	-1.1625	B down vs A	1.73168e-05	2.58572	2.58572	C up vs A	0.000476028	2.12581	2.12581	E up vs A	0.0438182	0.822136	-1.21634	E down vs C	0.000185728	2.47125	2.47125	E up vs B
I830077J02Rik	0.644788	1.47901	1.47901	B up vs A	6.65716e-06	8.2171	8.2171	C up vs A	0.000659455	5.43489	5.43489	E up vs A	0.00646879	0.661412	-1.51192	E down vs C	0.00152487	3.67468	3.67468	E up vs B
Plce1	0.371783	1.22111	1.22111	B up vs A	1.26882e-05	2.58353	2.58353	C up vs A	3.12741e-05	2.50101	2.50101	E up vs A	0.680474	0.968059	-1.033	E down vs C	0.000126173	2.04814	2.04814	E up vs B
Scarf1	0.728359	1.24403	1.24403	B up vs A	8.09102e-06	5.79145	5.79145	C up vs A	0.000367655	4.24031	4.24031	E up vs A	0.0186716	0.732168	-1.36581	E down vs C	0.00067514	3.40852	3.40852	E up vs B
Tmem243	0.600329	0.834569	-1.19822	B down vs A	1.31725e-05	3.03673	3.03673	C up vs A	0.00224652	2.13505	2.13505	E up vs A	0.00432802	0.703074	-1.42233	E down vs C	0.000852991	2.55826	2.55826	E up vs B
Syde1	0.757337	0.931699	-1.07331	B down vs A	1.46724e-05	2.41541	2.41541	C up vs A	0.000417002	2.00389	2.00389	E up vs A	0.0403513	0.829626	-1.20536	E down vs C	0.000246188	2.15079	2.15079	E up vs B
Nfkb2	0.962444	1.07669	1.07669	B up vs A	1.08578e-05	11.7952	11.7952	C up vs A	0.000375016	8.51348	8.51348	E up vs A	0.0290476	0.721777	-1.38547	E down vs C	0.000406684	7.90706	7.90706	E up vs B
Rhoc	0.928589	0.954965	-1.04716	B down vs A	1.10965e-05	4.32238	4.32238	C up vs A	0.000687522	3.14343	3.14343	E up vs A	0.013895	0.727246	-1.37505	E down vs C	0.000586743	3.29167	3.29167	E up vs B
Tmem140	0.98434	0.905994	-1.10376	B down vs A	9.19275e-06	33.3126	33.3126	C up vs A	0.00328429	17.3654	17.3654	E up vs A	0.00162786	0.521286	-1.91833	E down vs C	0.00316407	19.1672	19.1672	E up vs B
Ankfy1	0.594303	1.14417	1.14417	B up vs A	2.55931e-05	2.6241	2.6241	C up vs A	2.82833e-05	2.67992	2.67992	E up vs A	0.800789	1.02127	1.02127	E up vs C	6.29278e-05	2.34224	2.34224	E up vs B
Lrg1	0.800357	1.32286	1.32286	B up vs A	8.85727e-06	9.63458	9.63458	C up vs A	0.000704586	6.42092	6.42092	E up vs A	0.00942738	0.666445	-1.5005	E down vs C	0.00111112	4.85382	4.85382	E up vs B
Ifi44	0.98426	1.58337	1.58337	B up vs A	1.64678e-05	188.409	188.409	C up vs A	0.000160387	152.409	152.409	E up vs A	0.157741	0.808925	-1.23621	E down vs C	0.000165639	96.2556	96.2556	E up vs B
Phf11b	0.99466	1.09783	1.09783	B up vs A	9.98111e-06	98.7721	98.7721	C up vs A	0.00188018	55.2869	55.2869	E up vs A	0.00347962	0.559742	-1.78654	E down vs C	0.00190375	50.36	50.36	E up vs B
Islr	0.360141	1.21796	1.21796	B up vs A	6.76218e-06	2.62732	2.62732	C up vs A	0.000257774	2.12869	2.12869	E up vs A	0.0222294	0.810214	-1.23424	E down vs C	0.00133074	1.74775	1.74775	E up vs B
Gvin1	0.935923	0.748191	-1.33656	B down vs A	1.31593e-05	21.3341	21.3341	C up vs A	0.000629412	14.5165	14.5165	E up vs A	0.0202689	0.680435	-1.46965	E down vs C	0.000546318	19.4021	19.4021	E up vs B
Isg20	0.991328	1.21471	1.21471	B up vs A	1.29564e-05	129.489	129.489	C up vs A	0.000468312	89.598	89.598	E up vs A	0.0287721	0.691933	-1.44523	E down vs C	0.000477253	73.7607	73.7607	E up vs B
Gm4070	0.862027	3.26384	3.26384	B up vs A	9.54375e-06	88.4713	88.4713	C up vs A	0.00154232	50.7271	50.7271	E up vs A	0.00409471	0.573374	-1.74406	E down vs C	0.00213096	15.5421	15.5421	E up vs B
Tmem106a	0.976354	1.13118	1.13118	B up vs A	1.03857e-05	30.4744	30.4744	C up vs A	0.00219352	17.0695	17.0695	E up vs A	0.00309396	0.560126	-1.78531	E down vs C	0.0023189	15.0899	15.0899	E up vs B
Nfe2l2	0.948516	1.02711	1.02711	B up vs A	1.12446e-05	3.77204	3.77204	C up vs A	0.000895052	2.72898	2.72898	E up vs A	0.0102173	0.723476	-1.38222	E down vs C	0.0010057	2.65695	2.65695	E up vs B
Stx11	0.953594	1.40704	1.40704	B up vs A	1.32886e-05	46.3655	46.3655	C up vs A	0.000443049	32.5897	32.5897	E up vs A	0.0321077	0.702886	-1.42271	E down vs C	0.000490231	23.1618	23.1618	E up vs B
Nmi	0.907027	1.37139	1.37139	B up vs A	1.41453e-05	21.4817	21.4817	C up vs A	0.000291711	16.1338	16.1338	E up vs A	0.0601592	0.751047	-1.33147	E down vs C	0.000355905	11.7645	11.7645	E up vs B
Tapbpl	0.983339	0.979504	-1.02093	B down vs A	1.39878e-05	7.33119	7.33119	C up vs A	0.000541891	5.31966	5.31966	E up vs A	0.0269086	0.725621	-1.37813	E down vs C	0.000522428	5.43098	5.43098	E up vs B
Slc7a7	0.7588	1.2851	1.2851	B up vs A	5.31237e-05	6.15808	6.15808	C up vs A	2.57651e-05	6.84808	6.84808	E up vs A	0.373644	1.11205	1.11205	E up vs C	4.04248e-05	5.32883	5.32883	E up vs B
Icam1	0.943034	1.39577	1.39577	B up vs A	1.07099e-05	37.7601	37.7601	C up vs A	0.00209682	21.2409	21.2409	E up vs A	0.00341694	0.562522	-1.77771	E down vs C	0.00239747	15.2181	15.2181	E up vs B
Ifit1bl2	0.804864	0.493369	-2.02688	B down vs A	1.53757e-05	14.075	14.075	C up vs A	0.00103059	9.27405	9.27405	E up vs A	0.013958	0.658904	-1.51767	E down vs C	0.000661452	18.7974	18.7974	E up vs B
Gpr84	0.923184	1.27291	1.27291	B up vs A	4.77734e-05	16.9453	16.9453	C up vs A	3.93526e-05	18.0431	18.0431	E up vs A	0.63854	1.06478	1.06478	E up vs C	4.54433e-05	14.1747	14.1747	E up vs B
Ifi207	0.987651	1.43706	1.43706	B up vs A	1.17014e-05	186.675	186.675	C up vs A	0.0022108	103.41	103.41	E up vs A	0.00368045	0.553958	-1.80519	E down vs C	0.0022759	71.9595	71.9595	E up vs B
Oas1a	0.982352	1.50556	1.50556	B up vs A	1.839e-05	144.13	144.13	C up vs A	0.000246221	112.104	112.104	E up vs A	0.108863	0.777794	-1.28569	E down vs C	0.000255528	74.4599	74.4599	E up vs B
Atp10a	0.594404	1.35273	1.35273	B up vs A	4.17282e-05	4.76469	4.76469	C up vs A	2.7012e-05	5.13217	5.13217	E up vs A	0.501259	1.07713	1.07713	E up vs C	5.99259e-05	3.79394	3.79394	E up vs B
P2ry6	0.887063	1.07143	1.07143	B up vs A	1.22847e-05	4.28819	4.28819	C up vs A	0.00101215	3.03619	3.03619	E up vs A	0.0100848	0.708035	-1.41236	E down vs C	0.00131119	2.83378	2.83378	E up vs B
Parp9	0.955117	1.35092	1.35092	B up vs A	2.59099e-05	38.6075	38.6075	C up vs A	0.000120399	34.0295	34.0295	E up vs A	0.380172	0.881422	-1.13453	E down vs C	0.000131794	25.1899	25.1899	E up vs B
Snx20	0.870172	1.29814	1.29814	B up vs A	1.09833e-05	13.0683	13.0683	C up vs A	0.00287211	7.3581	7.3581	E up vs A	0.00247626	0.56305	-1.77604	E down vs C	0.0039202	5.6682	5.6682	E up vs B
Gm6548	0.993845	1.03242	1.03242	B up vs A	3.17595e-05	25.7856	25.7856	C up vs A	9.73985e-05	23.8234	23.8234	E up vs A	0.572716	0.923905	-1.08236	E down vs C	9.8593e-05	23.0754	23.0754	E up vs B
Nampt	0.966803	0.979263	-1.02118	B down vs A	1.71331e-05	4.1443	4.1443	C up vs A	0.000509553	3.21033	3.21033	E up vs A	0.0395899	0.774639	-1.29092	E down vs C	0.000473877	3.27831	3.27831	E up vs B
Eif2ak2	0.951757	1.39681	1.39681	B up vs A	2.87513e-05	40.1093	40.1093	C up vs A	0.000105763	36.2777	36.2777	E up vs A	0.482151	0.904471	-1.10562	E down vs C	0.000116466	25.9718	25.9718	E up vs B
Ifi206	0.95882	2.97331	2.97331	B up vs A	1.28302e-05	249.809	249.809	C up vs A	0.00172106	144.726	144.726	E up vs A	0.00568509	0.579346	-1.72608	E down vs C	0.00189442	48.6749	48.6749	E up vs B
H2-Q10	0.965077	0.849156	-1.17764	B down vs A	1.98745e-05	22.3936	22.3936	C up vs A	0.00034391	17.0672	17.0672	E up vs A	0.0804633	0.762147	-1.31208	E down vs C	0.000319167	20.0991	20.0991	E up vs B
Ch25h	0.978815	1.48739	1.48739	B up vs A	1.71386e-05	116.825	116.825	C up vs A	0.000452148	83.6831	83.6831	E up vs A	0.0460294	0.716314	-1.39604	E down vs C	0.000473507	56.2617	56.2617	E up vs B
Mafk	0.907302	1.05098	1.05098	B up vs A	1.33047e-05	3.83879	3.83879	C up vs A	0.0010514	2.76383	2.76383	E up vs A	0.0108951	0.719973	-1.38894	E down vs C	0.00130014	2.62975	2.62975	E up vs B
Fam111a	0.960219	1.0565	1.0565	B up vs A	1.41198e-05	8.29937	8.29937	C up vs A	0.00108391	5.54542	5.54542	E up vs A	0.0115072	0.668174	-1.49662	E down vs C	0.00118695	5.24885	5.24885	E up vs B
Sbno2	0.779651	1.15944	1.15944	B up vs A	1.15741e-05	4.74477	4.74477	C up vs A	0.00131048	3.22351	3.22351	E up vs A	0.00671415	0.679382	-1.47192	E down vs C	0.00220327	2.78023	2.78023	E up vs B
Slc25a28	0.781438	1.06721	1.06721	B up vs A	2.52144e-05	2.463	2.463	C up vs A	9.98569e-05	2.30948	2.30948	E up vs A	0.445957	0.937671	-1.06647	E down vs C	0.000156016	2.16404	2.16404	E up vs B
Nfkbia	0.921604	0.936204	-1.06814	B down vs A	1.57492e-05	5.1275	5.1275	C up vs A	0.00153297	3.47804	3.47804	E up vs A	0.00893643	0.678311	-1.47425	E down vs C	0.00127923	3.71504	3.71504	E up vs B
Itprid2	0.444759	1.23263	1.23263	B up vs A	1.43797e-05	2.93094	2.93094	C up vs A	0.000118063	2.59427	2.59427	E up vs A	0.190194	0.885134	-1.12977	E down vs C	0.000428979	2.10466	2.10466	E up vs B
Apof	0.856839	1.30096	1.30096	B up vs A	0.000306627	8.54144	8.54144	C up vs A	1.61253e-05	12.075	12.075	E up vs A	0.0230268	1.41369	1.41369	E up vs C	2.078e-05	9.28157	9.28157	E up vs B
Bid	0.686506	0.808591	-1.23672	B down vs A	3.31795e-05	3.77294	3.77294	C up vs A	0.000334215	3.21123	3.21123	E up vs A	0.166833	0.851122	-1.17492	E down vs C	0.000169771	3.97139	3.97139	E up vs B
H2-Q5	0.988697	0.812594	-1.23063	B down vs A	1.54684e-05	85.4157	85.4157	C up vs A	0.00160899	51.2359	51.2359	E up vs A	0.00820376	0.599842	-1.66711	E down vs C	0.00156741	63.0523	63.0523	E up vs B
Dnase1l3	0.966533	1.55182	1.55182	B up vs A	1.47519e-05	85.3506	85.3506	C up vs A	0.00184072	49.9869	49.9869	E up vs A	0.00650035	0.585665	-1.70746	E down vs C	0.00199039	32.2117	32.2117	E up vs B
Ccl7	0.986484	2.05123	2.05123	B up vs A	1.51238e-05	397.921	397.921	C up vs A	0.0021306	227.269	227.269	E up vs A	0.00568096	0.571141	-1.75088	E down vs C	0.00219926	110.796	110.796	E up vs B
Pgghg	0.875256	0.951974	-1.05045	B down vs A	4.99601e-05	2.71416	2.71416	C up vs A	0.000103847	2.64817	2.64817	E up vs A	0.793094	0.975685	-1.02492	E down vs C	8.11072e-05	2.78176	2.78176	E up vs B
Sct	0.992543	0.885395	-1.12944	B down vs A	1.79365e-05	78.0064	78.0064	C up vs A	0.000960584	51.0273	51.0273	E up vs A	0.0192569	0.654143	-1.52872	E down vs C	0.000944513	57.6323	57.6323	E up vs B
Aff1	0.984158	0.990718	-1.00937	B down vs A	1.85242e-05	3.92524	3.92524	C up vs A	0.000992904	2.89849	2.89849	E up vs A	0.0194137	0.738425	-1.35423	E down vs C	0.000957903	2.92565	2.92565	E up vs B
Csf3r	0.781046	1.18482	1.18482	B up vs A	1.44216e-05	5.26724	5.26724	C up vs A	0.000974011	3.70249	3.70249	E up vs A	0.0135573	0.702928	-1.42262	E down vs C	0.00162089	3.12495	3.12495	E up vs B
C2	0.875774	1.15645	1.15645	B up vs A	1.44006e-05	7.43187	7.43187	C up vs A	0.00284854	4.49286	4.49286	E up vs A	0.00376404	0.60454	-1.65415	E down vs C	0.00383513	3.88504	3.88504	E up vs B
Cd72	0.964366	0.69494	-1.43897	B down vs A	1.88404e-05	43.6484	43.6484	C up vs A	0.00120508	28.0024	28.0024	E up vs A	0.0157098	0.641545	-1.55874	E down vs C	0.00111085	40.2947	40.2947	E up vs B
Adm	0.344606	1.35975	1.35975	B up vs A	8.42759e-06	3.53753	3.53753	C up vs A	0.0022068	2.35188	2.35188	E up vs A	0.00222873	0.664838	-1.50413	E down vs C	0.0141524	1.72964	1.72964	E up vs B
Ifi47	0.999201	1.03339	1.03339	B up vs A	1.84297e-05	209.795	209.795	C up vs A	0.00130944	131.366	131.366	E up vs A	0.0137328	0.626163	-1.59703	E down vs C	0.00131185	127.121	127.121	E up vs B
Fbxw17	0.560876	0.8286	-1.20685	B down vs A	8.16388e-05	2.54983	2.54983	C up vs A	0.000160039	2.49754	2.49754	E up vs A	0.827881	0.979494	-1.02094	E down vs C	6.32899e-05	3.01417	3.01417	E up vs B
AW011738	0.994237	1.01219	1.01219	B up vs A	0.000123324	9.52716	9.52716	C up vs A	3.99458e-05	11.15	11.15	E up vs A	0.256473	1.17034	1.17034	E up vs C	4.0377e-05	11.0157	11.0157	E up vs B
Mcm6	0.978873	0.96545	-1.03579	B down vs A	3.25156e-05	8.67475	8.67475	C up vs A	0.000232522	7.38679	7.38679	E up vs A	0.244647	0.851528	-1.17436	E down vs C	0.000222478	7.65114	7.65114	E up vs B
Gm5431	0.98622	1.13711	1.13711	B up vs A	1.77263e-05	50.9138	50.9138	C up vs A	0.00212174	29.9648	29.9648	E up vs A	0.00725941	0.588539	-1.69912	E down vs C	0.00219146	26.3516	26.3516	E up vs B
Tgtp1	0.980577	1.81352	1.81352	B up vs A	1.72227e-05	211.763	211.763	C up vs A	0.00284215	117.731	117.731	E up vs A	0.00493794	0.555956	-1.7987	E down vs C	0.0029762	64.9185	64.9185	E up vs B
Ltc4s	0.326653	0.879544	-1.13695	B down vs A	1.95219e-05	0.253187	-3.94965	C down vs A	7.38682e-05	0.326903	-3.05901	E down vs A	0.460546	1.29115	1.29115	E up vs C	0.000380853	0.371674	-2.69053	E down vs B
C1qb	0.929207	0.966321	-1.03485	B down vs A	2.53946e-05	3.29135	3.29135	C up vs A	0.000660189	2.62565	2.62565	E up vs A	0.0512463	0.797743	-1.25354	E down vs C	0.000564379	2.71716	2.71716	E up vs B
Pim1	0.894628	0.895745	-1.11639	B down vs A	2.21406e-05	5.82868	5.82868	C up vs A	0.00170941	3.96204	3.96204	E up vs A	0.0131169	0.67975	-1.47113	E down vs C	0.00133875	4.42318	4.42318	E up vs B
Nlrp1a	0.668938	?	?	No change between B and A	8.38585e-05	13.3044	13.3044	C up vs A	0.000151105	13.0084	13.0084	E up vs A	0.877091	0.977749	-1.02276	E down vs C	7.63494e-05	?	?	No change between E and B
Icosl	0.903569	1.13524	1.13524	B up vs A	3.53883e-05	7.50282	7.50282	C up vs A	0.000190091	6.5982	6.5982	E up vs A	0.334476	0.879429	-1.1371	E down vs C	0.000232434	5.81217	5.81217	E up vs B
Dnase2a	0.287908	1.31925	1.31925	B up vs A	1.04804e-05	2.94571	2.94571	C up vs A	0.000687995	2.24753	2.24753	E up vs A	0.0126874	0.762984	-1.31064	E down vs C	0.00522833	1.70364	1.70364	E up vs B
Gm17334	0.98437	1.03264	1.03264	B up vs A	3.19071e-05	10.8225	10.8225	C up vs A	0.000346612	8.76332	8.76332	E up vs A	0.152125	0.809732	-1.23498	E down vs C	0.000358431	8.48631	8.48631	E up vs B
Hpse	0.941185	0.918815	-1.08836	B down vs A	2.26128e-05	7.73663	7.73663	C up vs A	0.00204872	5.03496	5.03496	E up vs A	0.010902	0.650795	-1.53658	E down vs C	0.00178557	5.47984	5.47984	E up vs B
Myh7	0.679794	0.874403	-1.14364	B down vs A	7.62151e-05	2.61928	2.61928	C up vs A	0.000190457	2.52014	2.52014	E up vs A	0.691607	0.96215	-1.03934	E down vs C	9.7554e-05	2.88213	2.88213	E up vs B
Tgtp2	0.991581	0.628991	-1.58985	B down vs A	2.15009e-05	217.466	217.466	C up vs A	0.00263958	125.196	125.196	E up vs A	0.0074967	0.575703	-1.73701	E down vs C	0.00258757	199.042	199.042	E up vs B
Parp10	0.957757	1.7175	1.7175	B up vs A	3.62299e-05	79.7274	79.7274	C up vs A	0.000265174	66.2468	66.2468	E up vs A	0.241061	0.830916	-1.20349	E down vs C	0.000289969	38.5716	38.5716	E up vs B
Glp2r	0.716082	1.27526	1.27526	B up vs A	1.66542e-05	5.77598	5.77598	C up vs A	0.00178616	3.82247	3.82247	E up vs A	0.00810292	0.661787	-1.51106	E down vs C	0.00354996	2.99741	2.99741	E up vs B
Igtp	0.989824	1.25666	1.25666	B up vs A	2.3648e-05	123.617	123.617	C up vs A	0.00136153	79.2429	79.2429	E up vs A	0.0190441	0.641033	-1.55998	E down vs C	0.00139381	63.0583	63.0583	E up vs B
Oas1b	0.998736	0.982796	-1.01751	B down vs A	8.11212e-05	58.5962	58.5962	C up vs A	9.13735e-05	60.4107	60.4107	E up vs A	0.838969	1.03097	1.03097	E up vs C	9.1146e-05	61.4682	61.4682	E up vs B
Irf1	0.997109	1.03101	1.03101	B up vs A	2.43961e-05	52.9705	52.9705	C up vs A	0.00180281	32.9755	32.9755	E up vs A	0.0142192	0.622527	-1.60636	E down vs C	0.00181499	31.9838	31.9838	E up vs B
Endou	0.939596	0.950927	-1.05161	B down vs A	2.92963e-05	4.85334	4.85334	C up vs A	0.00105368	3.60844	3.60844	E up vs A	0.0356189	0.743496	-1.345	E down vs C	0.000918745	3.79465	3.79465	E up vs B
Lmo2	0.755736	1.10049	1.10049	B up vs A	5.3744e-05	2.79203	2.79203	C up vs A	9.90256e-05	2.747	2.747	E up vs A	0.865065	0.983873	-1.01639	E down vs C	0.000163457	2.49617	2.49617	E up vs B
Cebpd	0.997208	0.993164	-1.00688	B down vs A	2.52285e-05	12.8191	12.8191	C up vs A	0.00171674	8.35019	8.35019	E up vs A	0.0158479	0.651386	-1.53519	E down vs C	0.00170563	8.40766	8.40766	E up vs B
Clec7a	0.968684	0.852764	-1.17266	B down vs A	2.51109e-05	23.7003	23.7003	C up vs A	0.00241287	14.4263	14.4263	E up vs A	0.0104902	0.608698	-1.64285	E down vs C	0.0022414	16.9172	16.9172	E up vs B
Gm12573	0.920086	1.26928	1.26928	B up vs A	0.000327999	13.0379	13.0379	C up vs A	3.28283e-05	17.4918	17.4918	E up vs A	0.0631455	1.34161	1.34161	E up vs C	3.80588e-05	13.7809	13.7809	E up vs B
Il3ra	0.96755	0.973697	-1.02701	B down vs A	2.8535e-05	4.85879	4.85879	C up vs A	0.0013638	3.51315	3.51315	E up vs A	0.0250752	0.723051	-1.38303	E down vs C	0.0012658	3.60806	3.60806	E up vs B
Ifi208	0.991736	1.05037	1.05037	B up vs A	2.54996e-05	30.3853	30.3853	C up vs A	0.00244462	18.3758	18.3758	E up vs A	0.0105664	0.60476	-1.65355	E down vs C	0.00249274	17.4946	17.4946	E up vs B
Stat3	0.958182	1.03592	1.03592	B up vs A	2.74842e-05	5.10532	5.10532	C up vs A	0.00127711	3.6872	3.6872	E up vs A	0.0256983	0.722228	-1.3846	E down vs C	0.00140608	3.55935	3.55935	E up vs B
Fcgr4	0.964254	1.60189	1.60189	B up vs A	2.74972e-05	81.4825	81.4825	C up vs A	0.00139999	53.0114	53.0114	E up vs A	0.0230097	0.650586	-1.53708	E down vs C	0.00152044	33.093	33.093	E up vs B
Naip5	0.587973	2.01098	2.01098	B up vs A	1.69043e-05	12.7119	12.7119	C up vs A	0.00270172	7.52323	7.52323	E up vs A	0.0050923	0.591824	-1.68969	E down vs C	0.00769521	3.74108	3.74108	E up vs B
Tor3a	0.961285	1.30012	1.30012	B up vs A	5.32131e-05	35.415	35.415	C up vs A	0.00021313	31.5889	31.5889	E up vs A	0.457206	0.891966	-1.12112	E down vs C	0.000231071	24.297	24.297	E up vs B
Itgax	0.890869	1.9858	1.9858	B up vs A	2.34281e-05	44.803	44.803	C up vs A	0.00345364	25.3504	25.3504	E up vs A	0.00622435	0.565819	-1.76735	E down vs C	0.00449009	12.7658	12.7658	E up vs B
Rab29	0.854675	1.08683	1.08683	B up vs A	3.04874e-05	3.80665	3.80665	C up vs A	0.000656149	3.03344	3.03344	E up vs A	0.0669838	0.796879	-1.2549	E down vs C	0.00091036	2.79108	2.79108	E up vs B
Tlr2	0.975737	1.29342	1.29342	B up vs A	3.44653e-05	57.3874	57.3874	C up vs A	0.000735473	41.7932	41.7932	E up vs A	0.0692936	0.728264	-1.37313	E down vs C	0.000776492	32.3121	32.3121	E up vs B
Gdnf	0.771203	1.11441	1.11441	B up vs A	0.000225178	2.84525	2.84525	C up vs A	3.8139e-05	3.37322	3.37322	E up vs A	0.122263	1.18556	1.18556	E up vs C	5.91169e-05	3.0269	3.0269	E up vs B
Gpr34	0.151498	1.2221	1.2221	B up vs A	0.000540108	0.379423	-2.63558	C down vs A	0.000352831	0.314756	-3.17707	E down vs A	0.595806	0.829565	-1.20545	E down vs C	3.23596e-05	0.257554	-3.88268	E down vs B
Rnf213	0.982051	1.27528	1.27528	B up vs A	6.92075e-05	67.101	67.101	C up vs A	0.000179825	62.7969	62.7969	E up vs A	0.669872	0.935857	-1.06854	E down vs C	0.000186607	49.2417	49.2417	E up vs B
Psme2	0.981458	0.980714	-1.01966	B down vs A	4.42635e-05	5.7162	5.7162	C up vs A	0.000483885	4.70585	4.70585	E up vs A	0.157714	0.823247	-1.2147	E down vs C	0.000464702	4.79838	4.79838	E up vs B
Trib1	0.517329	1.18991	1.18991	B up vs A	1.77981e-05	2.82523	2.82523	C up vs A	0.00188496	2.07805	2.07805	E up vs A	0.00840419	0.735533	-1.35956	E down vs C	0.00654296	1.74639	1.74639	E up vs B
Baz1a	0.248808	2.12669	2.12669	B up vs A	1.42479e-05	7.09333	7.09333	C up vs A	0.000597531	5.11301	5.11301	E up vs A	0.0244699	0.720819	-1.38731	E down vs C	0.00542381	2.40421	2.40421	E up vs B
Hvcn1	0.947863	0.958638	-1.04315	B down vs A	3.06636e-05	4.74495	4.74495	C up vs A	0.00309555	3.18091	3.18091	E up vs A	0.0104906	0.670379	-1.49169	E down vs C	0.00273508	3.31816	3.31816	E up vs B
Zc3hav1	0.968695	1.18389	1.18389	B up vs A	5.51788e-05	26.976	26.976	C up vs A	0.000276849	23.4512	23.4512	E up vs A	0.36905	0.869335	-1.1503	E down vs C	0.000295842	19.8085	19.8085	E up vs B
C4b	0.892366	1.50127	1.50127	B up vs A	4.73629e-05	21.8861	21.8861	C up vs A	0.000310044	18.4951	18.4951	E up vs A	0.278422	0.845063	-1.18334	E down vs C	0.00039081	12.3197	12.3197	E up vs B
Csf2rb	0.835717	1.74838	1.74838	B up vs A	2.93952e-05	22.4465	22.4465	C up vs A	0.00108625	15.4627	15.4627	E up vs A	0.0344948	0.688869	-1.45165	E down vs C	0.00158917	8.844	8.844	E up vs B
Mov10	0.650454	1.52539	1.52539	B up vs A	7.23798e-05	7.20158	7.20158	C up vs A	9.39775e-05	7.2929	7.2929	E up vs A	0.92328	1.01268	1.01268	E up vs C	0.00019596	4.781	4.781	E up vs B
Csf1	0.950178	1.05499	1.05499	B up vs A	4.85924e-05	5.94923	5.94923	C up vs A	0.000418229	5.00398	5.00398	E up vs A	0.208083	0.841114	-1.1889	E down vs C	0.00046608	4.74315	4.74315	E up vs B
Ifit3b	0.98675	1.24265	1.24265	B up vs A	7.30461e-05	79.4487	79.4487	C up vs A	0.000217476	73.1162	73.1162	E up vs A	0.600212	0.920295	-1.08661	E down vs C	0.000223571	58.8391	58.8391	E up vs B
Oasl1	0.997348	1.10404	1.10404	B up vs A	4.0093e-05	180.863	180.863	C up vs A	0.00095566	128.767	128.767	E up vs A	0.0624956	0.711956	-1.40458	E down vs C	0.000961415	116.632	116.632	E up vs B
Map3k8	0.855071	0.866286	-1.15435	B down vs A	4.39556e-05	5.1607	5.1607	C up vs A	0.00143406	3.82337	3.82337	E up vs A	0.043818	0.740863	-1.34978	E down vs C	0.00102704	4.41352	4.41352	E up vs B
9930111J21Rik2	0.932542	1.25583	1.25583	B up vs A	3.23071e-05	18.7893	18.7893	C up vs A	0.00200143	12.1201	12.1201	E up vs A	0.0189604	0.645053	-1.55026	E down vs C	0.00234522	9.65102	9.65102	E up vs B
Pnp	0.975741	1.0335	1.0335	B up vs A	4.54959e-05	7.24245	7.24245	C up vs A	0.000789108	5.61512	5.61512	E up vs A	0.0930284	0.775307	-1.28981	E down vs C	0.000833274	5.4331	5.4331	E up vs B
Arid5a	0.975666	1.04192	1.04192	B up vs A	4.04578e-05	8.88906	8.88906	C up vs A	0.00125032	6.4065	6.4065	E up vs A	0.0459344	0.720717	-1.38751	E down vs C	0.00132215	6.14877	6.14877	E up vs B
Nrros	0.711967	0.894384	-1.11809	B down vs A	6.87395e-05	2.5416	2.5416	C up vs A	0.000913171	2.17121	2.17121	E up vs A	0.134084	0.854268	-1.17059	E down vs C	0.000473828	2.42761	2.42761	E up vs B
Irf2	0.912047	1.04765	1.04765	B up vs A	7.23376e-05	3.31826	3.31826	C up vs A	0.000231871	3.11215	3.11215	E up vs A	0.563879	0.937886	-1.06623	E down vs C	0.000279126	2.97059	2.97059	E up vs B
Vmn1r77	0.0793935	10.56	10.56	B up vs A	0.00285847	17.8851	17.8851	C up vs A	9.43529e-06	36.6005	36.6005	E up vs A	0.000757766	2.04643	2.04643	E up vs C	0.000153631	3.46596	3.46596	E up vs B
Il17ra	0.82312	0.918284	-1.08899	B down vs A	4.32189e-05	3.08081	3.08081	C up vs A	0.00349374	2.23581	2.23581	E up vs A	0.0149324	0.725721	-1.37794	E down vs C	0.00228822	2.43477	2.43477	E up vs B
Parp3	0.96408	1.12105	1.12105	B up vs A	4.86965e-05	16.1129	16.1129	C up vs A	0.000655571	12.5391	12.5391	E up vs A	0.126033	0.778199	-1.28502	E down vs C	0.000710129	11.1851	11.1851	E up vs B
Inpp1	0.809982	0.909569	-1.09942	B down vs A	8.89217e-05	2.97121	2.97121	C up vs A	0.000385153	2.72681	2.72681	E up vs A	0.434996	0.917745	-1.08963	E down vs C	0.000255793	2.99792	2.99792	E up vs B
Pced1b	0.297039	1.17774	1.17774	B up vs A	0.000109431	1.85089	1.85089	C up vs A	3.86548e-05	2.00236	2.00236	E up vs A	0.280303	1.08184	1.08184	E up vs C	0.000207202	1.70017	1.70017	E up vs B
Sfxn2	0.836605	1.08879	1.08879	B up vs A	9.70001e-05	3.23458	3.23458	C up vs A	0.00014417	3.23045	3.23045	E up vs A	0.990664	0.998722	-1.00128	E down vs C	0.000202175	2.96701	2.96701	E up vs B
Ifih1	0.972057	1.43529	1.43529	B up vs A	8.91581e-05	66.199	66.199	C up vs A	0.000231278	61.8728	61.8728	E up vs A	0.673042	0.934648	-1.06992	E down vs C	0.00024523	43.1083	43.1083	E up vs B
Trim21	0.996536	0.960527	-1.0411	B down vs A	8.86876e-05	48.7327	48.7327	C up vs A	0.00027824	44.5368	44.5368	E up vs A	0.577106	0.913898	-1.09421	E down vs C	0.000276209	46.367	46.367	E up vs B
Pygl	0.517743	0.835946	-1.19625	B down vs A	0.00013718	2.25268	2.25268	C up vs A	0.000694239	2.07001	2.07001	E up vs A	0.38452	0.918911	-1.08824	E down vs C	0.000225427	2.47625	2.47625	E up vs B
Rubcnl	0.789457	1.2581	1.2581	B up vs A	4.75362e-05	6.44057	6.44057	C up vs A	0.000586979	5.2031	5.2031	E up vs A	0.138638	0.807864	-1.23783	E down vs C	0.000945642	4.13569	4.13569	E up vs B
Cflar	0.652241	1.33733	1.33733	B up vs A	3.26129e-05	5.38085	5.38085	C up vs A	0.00133846	3.90328	3.90328	E up vs A	0.0311436	0.725402	-1.37855	E down vs C	0.00311751	2.91872	2.91872	E up vs B
Gm49342	0.812693	0.71772	-1.3933	B down vs A	6.90785e-05	7.42866	7.42866	C up vs A	0.00114497	5.73827	5.73827	E up vs A	0.10456	0.77245	-1.29458	E down vs C	0.000746551	7.99515	7.99515	E up vs B
Fut10	0.848178	1.04033	1.04033	B up vs A	0.000117103	2.06972	2.06972	C up vs A	0.000158652	2.07915	2.07915	E up vs A	0.956486	1.00456	1.00456	E up vs C	0.000217505	1.99855	1.99855	E up vs B
Cd69	0.958445	39.1056	39.1056	B up vs A	4.51864e-05	4147.53	4147.53	C up vs A	0.00221506	2652.34	2652.34	E up vs A	0.027197	0.639497	-1.56373	E down vs C	0.00244274	67.8251	67.8251	E up vs B
Oas2	0.97574	1.88357	1.88357	B up vs A	0.000105627	150.461	150.461	C up vs A	0.000257643	141.455	141.455	E up vs A	0.706885	0.940142	-1.06367	E down vs C	0.00027117	75.0991	75.0991	E up vs B
Igf2bp3	0.602986	2.14719	2.14719	B up vs A	3.40293e-05	13.8276	13.8276	C up vs A	0.00110833	9.7677	9.7677	E up vs A	0.0415539	0.706393	-1.41564	E down vs C	0.00293038	4.54905	4.54905	E up vs B
Aida	0.922424	0.940908	-1.0628	B down vs A	9.40966e-05	4.16328	4.16328	C up vs A	0.000424703	3.75498	3.75498	E up vs A	0.419891	0.901929	-1.10873	E down vs C	0.000359137	3.99081	3.99081	E up vs B
Pax5	0.838523	0.905255	-1.10466	B down vs A	0.000211426	3.19957	3.19957	C up vs A	0.000177373	3.34977	3.34977	E up vs A	0.694924	1.04694	1.04694	E up vs C	0.000127337	3.70036	3.70036	E up vs B
Gm4841	0.981396	1.34432	1.34432	B up vs A	4.64887e-05	84.4588	84.4588	C up vs A	0.0026257	53.1997	53.1997	E up vs A	0.0231622	0.62989	-1.58758	E down vs C	0.00274386	39.5738	39.5738	E up vs B
Abca1	0.246209	1.37605	1.37605	B up vs A	2.00265e-05	2.94869	2.94869	C up vs A	0.0014119	2.21487	2.21487	E up vs A	0.0142096	0.751138	-1.33131	E down vs C	0.0139179	1.60958	1.60958	E up vs B
Rasa4	0.948874	1.06887	1.06887	B up vs A	7.66197e-05	6.73434	6.73434	C up vs A	0.00045122	5.83925	5.83925	E up vs A	0.321658	0.867086	-1.15329	E down vs C	0.000504519	5.46303	5.46303	E up vs B
Irgm2	0.991831	1.10541	1.10541	B up vs A	6.41708e-05	57.1004	57.1004	C up vs A	0.000821181	43.8958	43.8958	E up vs A	0.13857	0.768747	-1.30082	E down vs C	0.000836395	39.7099	39.7099	E up vs B
Ldlrap1	0.645795	1.1443	1.1443	B up vs A	4.49112e-05	2.77264	2.77264	C up vs A	0.000590944	2.35952	2.35952	E up vs A	0.127902	0.851003	-1.17508	E down vs C	0.00135665	2.06198	2.06198	E up vs B
Mef2b	0.519037	1.48092	1.48092	B up vs A	3.12566e-05	5.36343	5.36343	C up vs A	0.00131101	3.88649	3.88649	E up vs A	0.0300296	0.724628	-1.38002	E down vs C	0.00445541	2.62438	2.62438	E up vs B
Ip6k3	0.504257	0.711334	-1.40581	B down vs A	0.000118689	3.17037	3.17037	C up vs A	0.00164504	2.61908	2.61908	E up vs A	0.136839	0.826113	-1.21049	E down vs C	0.000488673	3.68193	3.68193	E up vs B
Samd9l	0.987729	1.17868	1.17868	B up vs A	8.86155e-05	62.0013	62.0013	C up vs A	0.000425546	53.7451	53.7451	E up vs A	0.395188	0.866839	-1.15362	E down vs C	0.00043703	45.5976	45.5976	E up vs B
Gbp6	0.99234	1.25902	1.25902	B up vs A	5.44839e-05	150.778	150.778	C up vs A	0.00179866	101.825	101.825	E up vs A	0.0451514	0.675333	-1.48075	E down vs C	0.00183106	80.8765	80.8765	E up vs B
Cox18	0.910802	1.0429	1.0429	B up vs A	0.000118608	2.94261	2.94261	C up vs A	0.000228181	2.87833	2.87833	E up vs A	0.838211	0.978156	-1.02233	E down vs C	0.000275364	2.75993	2.75993	E up vs B
Daxx	0.975089	1.03612	1.03612	B up vs A	6.4088e-05	7.30422	7.30422	C up vs A	0.000961974	5.71791	5.71791	E up vs A	0.115757	0.782823	-1.27743	E down vs C	0.00101787	5.51858	5.51858	E up vs B
Iqcn	0.829541	1.46602	1.46602	B up vs A	5.35541e-05	13.0276	13.0276	C up vs A	0.000938369	9.84885	9.84885	E up vs A	0.0943846	0.756	-1.32275	E down vs C	0.00138938	6.71811	6.71811	E up vs B
Uba7	0.992243	0.918156	-1.08914	B down vs A	0.000105928	44.2922	44.2922	C up vs A	0.000360348	40.0325	40.0325	E up vs A	0.541554	0.903828	-1.10641	E down vs C	0.000354397	43.601	43.601	E up vs B
Dtx3l	0.995723	1.03458	1.03458	B up vs A	0.000100654	34.3708	34.3708	C up vs A	0.000388073	30.6298	30.6298	E up vs A	0.485304	0.891157	-1.12214	E down vs C	0.00039167	29.6061	29.6061	E up vs B
Cebpb	0.680462	0.782835	-1.27741	B down vs A	8.02471e-05	3.78945	3.78945	C up vs A	0.00283863	2.83503	2.83503	E up vs A	0.0448824	0.748137	-1.33665	E down vs C	0.00131382	3.62148	3.62148	E up vs B
Tent4a	0.908031	1.02336	1.02336	B up vs A	0.000586439	1.84209	1.84209	C up vs A	6.71592e-05	2.14618	2.14618	E up vs A	0.0879009	1.16508	1.16508	E up vs C	8.03336e-05	2.09718	2.09718	E up vs B
Trim30d	0.976696	1.23341	1.23341	B up vs A	6.56719e-05	44.4272	44.4272	C up vs A	0.00107244	33.111	33.111	E up vs A	0.105561	0.745286	-1.34177	E down vs C	0.00113093	26.845	26.845	E up vs B
Isoc1	0.99372	1.00211	1.00211	B up vs A	0.000103257	2.38211	2.38211	C up vs A	0.000406471	2.22363	2.22363	E up vs A	0.476914	0.933472	-1.07127	E down vs C	0.000412031	2.21895	2.21895	E up vs B
Uaca	0.712766	1.17286	1.17286	B up vs A	4.32138e-05	3.66725	3.66725	C up vs A	0.00182906	2.74494	2.74494	E up vs A	0.0320395	0.7485	-1.33601	E down vs C	0.00366871	2.34039	2.34039	E up vs B
Slfn8	0.976757	1.4005	1.4005	B up vs A	8.50254e-05	73.5227	73.5227	C up vs A	0.000630208	60.3208	60.3208	E up vs A	0.256922	0.820438	-1.21886	E down vs C	0.000663561	43.0709	43.0709	E up vs B
Edem1	0.829311	1.09246	1.09246	B up vs A	6.60859e-05	3.32667	3.32667	C up vs A	0.000742374	2.8092	2.8092	E up vs A	0.16075	0.844448	-1.18421	E down vs C	0.00109487	2.57145	2.57145	E up vs B
Usp18	0.987299	1.41985	1.41985	B up vs A	0.000128995	133.524	133.524	C up vs A	0.000324264	124.916	124.916	E up vs A	0.69225	0.935528	-1.06891	E down vs C	0.000333183	87.9779	87.9779	E up vs B
Etv6	0.739483	1.14367	1.14367	B up vs A	5.60713e-05	3.38458	3.38458	C up vs A	0.000880264	2.77882	2.77882	E up vs A	0.107874	0.821025	-1.21799	E down vs C	0.00161732	2.42974	2.42974	E up vs B
Pml	0.922935	1.2129	1.2129	B up vs A	0.000167185	11.7194	11.7194	C up vs A	0.000205369	11.9357	11.9357	E up vs A	0.904789	1.01846	1.01846	E up vs C	0.000241274	9.84069	9.84069	E up vs B
Gm44524	0.856234	0.883452	-1.13192	B down vs A	0.684292	0.765305	-1.30667	C down vs A	0.000151513	4.31395	4.31395	E up vs A	2.67913e-05	5.6369	5.6369	E up vs C	0.000113146	4.88306	4.88306	E up vs B
Gm12216	0.959357	1.14354	1.14354	B up vs A	0.000107693	15.456	15.456	C up vs A	0.000474589	13.6098	13.6098	E up vs A	0.431735	0.880551	-1.13565	E down vs C	0.000518725	11.9015	11.9015	E up vs B
Mocos	0.962656	0.94869	-1.05409	B down vs A	7.58479e-05	6.85813	6.85813	C up vs A	0.00160468	5.16286	5.16286	E up vs A	0.0803051	0.752809	-1.32836	E down vs C	0.00147181	5.4421	5.4421	E up vs B
Asap3	0.958511	0.963808	-1.03755	B down vs A	0.000104898	4.58158	4.58158	C up vs A	0.00067503	3.9751	3.9751	E up vs A	0.30093	0.867627	-1.15257	E down vs C	0.000615655	4.12437	4.12437	E up vs B
Crybg1	0.975973	0.870411	-1.14888	B down vs A	7.30025e-05	24.1023	24.1023	C up vs A	0.00196345	16.8773	16.8773	E up vs A	0.0605569	0.700236	-1.42809	E down vs C	0.00185632	19.39	19.39	E up vs B
Cdh24	0.815067	1.05297	1.05297	B up vs A	0.00142789	1.83519	1.83519	C up vs A	5.34517e-05	2.31599	2.31599	E up vs A	0.0227085	1.26199	1.26199	E up vs C	7.65839e-05	2.19949	2.19949	E up vs B
Znfx1	0.99508	0.991731	-1.00834	B down vs A	0.000122506	7.77873	7.77873	C up vs A	0.000494766	6.97123	6.97123	E up vs A	0.469101	0.896191	-1.11583	E down vs C	0.000489473	7.02935	7.02935	E up vs B
Ddx58	0.980127	1.24154	1.24154	B up vs A	0.000191864	47.4628	47.4628	C up vs A	0.000251701	48.01	48.01	E up vs A	0.945245	1.01153	1.01153	E up vs C	0.000262456	38.6697	38.6697	E up vs B
Gadd45g	0.831662	0.869575	-1.14999	B down vs A	8.30138e-05	4.24254	4.24254	C up vs A	0.00358264	3.06633	3.06633	E up vs A	0.0358979	0.722759	-1.38359	E down vs C	0.00239455	3.52624	3.52624	E up vs B
Gm4951	0.994737	0.751267	-1.33109	B down vs A	7.82067e-05	201.872	201.872	C up vs A	0.00189163	140.904	140.904	E up vs A	0.0692298	0.697987	-1.43269	E down vs C	0.00186854	187.555	187.555	E up vs B
Stom	0.480335	1.22802	1.22802	B up vs A	3.98805e-05	2.83601	2.83601	C up vs A	0.00213899	2.16359	2.16359	E up vs A	0.0237344	0.762897	-1.31079	E down vs C	0.0083885	1.76186	1.76186	E up vs B
Rnf31	0.926691	0.955782	-1.04626	B down vs A	0.000180278	3.31973	3.31973	C up vs A	0.000403269	3.19634	3.19634	E up vs A	0.755152	0.962831	-1.0386	E down vs C	0.000344329	3.34421	3.34421	E up vs B
Cdk6	0.961546	0.970147	-1.03077	B down vs A	0.000124176	4.12508	4.12508	C up vs A	0.000693964	3.63823	3.63823	E up vs A	0.348605	0.881979	-1.13381	E down vs C	0.000637116	3.75019	3.75019	E up vs B
Apbb1ip	0.925839	0.969671	-1.03128	B down vs A	7.886e-05	2.73372	2.73372	C up vs A	0.0034838	2.10308	2.10308	E up vs A	0.0345952	0.76931	-1.29987	E down vs C	0.00291922	2.16886	2.16886	E up vs B
N4bp1	0.893511	1.03861	1.03861	B up vs A	0.000131983	2.44479	2.44479	C up vs A	0.000445168	2.30145	2.30145	E up vs A	0.548509	0.941368	-1.06228	E down vs C	0.000562409	2.21589	2.21589	E up vs B
Cldn23	0.870522	1.08249	1.08249	B up vs A	0.000251481	3.34479	3.34479	C up vs A	0.000186606	3.54302	3.54302	E up vs A	0.635131	1.05926	1.05926	E up vs C	0.000244668	3.27303	3.27303	E up vs B
Prkd2	0.0020749	2.97811	2.97811	B up vs A	1.41939e-05	4.25552	4.25552	C up vs A	0.000212675	3.50164	3.50164	E up vs A	0.0902737	0.822847	-1.21529	E down vs C	0.281448	1.17579	1.17579	E up vs B
Mitd1	0.94979	1.06341	1.06341	B up vs A	0.000216768	5.75376	5.75376	C up vs A	0.000271126	5.837	5.837	E up vs A	0.919864	1.01447	1.01447	E up vs C	0.000301585	5.48895	5.48895	E up vs B
Aspg	0.635685	0.58032	-1.72319	B down vs A	0.000154758	5.33293	5.33293	C up vs A	0.00189455	4.26866	4.26866	E up vs A	0.160798	0.800435	-1.24932	E down vs C	0.000793832	7.35571	7.35571	E up vs B
Blnk	0.632016	0.848274	-1.17886	B down vs A	0.000158236	2.54534	2.54534	C up vs A	0.00184511	2.17334	2.17334	E up vs A	0.169619	0.853853	-1.17116	E down vs C	0.000766724	2.56208	2.56208	E up vs B
Npr1	0.8454	1.17066	1.17066	B up vs A	0.000103075	5.51128	5.51128	C up vs A	0.000687784	4.73047	4.73047	E up vs A	0.289951	0.858326	-1.16506	E down vs C	0.000975699	4.04084	4.04084	E up vs B
Klf2	0.545784	1.19374	1.19374	B up vs A	4.57628e-05	2.80034	2.80034	C up vs A	0.0034299	2.07921	2.07921	E up vs A	0.0165511	0.742485	-1.34683	E down vs C	0.0111361	1.74177	1.74177	E up vs B
A530064D06Rik	0.989859	1.3155	1.3155	B up vs A	0.000120949	126.678	126.678	C up vs A	0.000804034	104.721	104.721	E up vs A	0.294253	0.826669	-1.20967	E down vs C	0.000822549	79.6052	79.6052	E up vs B
Gm11627	0.908478	1.01998	1.01998	B up vs A	0.000109145	0.109728	-9.11341	C down vs A	0.00162279	0.341094	-2.93175	E down vs A	0.125493	3.10853	3.10853	E up vs C	0.00131307	0.334413	-2.99032	E down vs B
Cgas	0.901569	0.875015	-1.14284	B down vs A	0.000112375	6.15902	6.15902	C up vs A	0.00156607	4.85081	4.85081	E up vs A	0.135166	0.787595	-1.26969	E down vs C	0.00124751	5.54369	5.54369	E up vs B
Scml4	0.981355	1.00936	1.00936	B up vs A	0.000359823	2.7751	2.7751	C up vs A	0.000196716	3.00007	3.00007	E up vs A	0.498632	1.08107	1.08107	E up vs C	0.000204472	2.97227	2.97227	E up vs B
Socs1	0.977783	0.888666	-1.12528	B down vs A	0.000365664	18.6912	18.6912	C up vs A	0.00021172	20.7964	20.7964	E up vs A	0.525523	1.11263	1.11263	E up vs C	0.000202168	23.4019	23.4019	E up vs B
Lap3	0.773213	0.921504	-1.08518	B down vs A	0.000175394	2.31683	2.31683	C up vs A	0.000962229	2.10878	2.10878	E up vs A	0.361139	0.910203	-1.09866	E down vs C	0.000575072	2.28841	2.28841	E up vs B
Pttg1	0.640393	0.86255	-1.15935	B down vs A	0.000263909	2.34905	2.34905	C up vs A	0.000780474	2.22797	2.22797	E up vs A	0.616718	0.948455	-1.05435	E down vs C	0.000343406	2.58301	2.58301	E up vs B
Trim14	0.971698	1.15855	1.15855	B up vs A	0.000325795	21.0637	21.0637	C up vs A	0.000222852	22.9906	22.9906	E up vs A	0.602045	1.09148	1.09148	E up vs C	0.000236442	19.8443	19.8443	E up vs B
Robo3	0.785814	1.22518	1.22518	B up vs A	0.000634719	4.40997	4.40997	C up vs A	0.00010141	5.47139	5.47139	E up vs A	0.138415	1.24069	1.24069	E up vs C	0.000157042	4.4658	4.4658	E up vs B
Plekha4	0.94756	1.57828	1.57828	B up vs A	0.000164059	43.9274	43.9274	C up vs A	0.000499318	40.1037	40.1037	E up vs A	0.598933	0.912954	-1.09535	E down vs C	0.00056027	25.4097	25.4097	E up vs B
Helz2	0.936797	1.65466	1.65466	B up vs A	0.000155075	41.5788	41.5788	C up vs A	0.000532435	37.4128	37.4128	E up vs A	0.542584	0.899806	-1.11135	E down vs C	0.000612107	22.6106	22.6106	E up vs B
P2ry2	0.876712	1.27542	1.27542	B up vs A	0.000186538	9.53087	9.53087	C up vs A	0.000350816	9.25434	9.25434	E up vs A	0.849672	0.970986	-1.02988	E down vs C	0.00045847	7.25592	7.25592	E up vs B
Timd4	0.846618	1.72792	1.72792	B up vs A	0.000253115	18.4172	18.4172	C up vs A	0.000229541	19.435	19.435	E up vs A	0.742415	1.05526	1.05526	E up vs C	0.00031807	11.2476	11.2476	E up vs B
Kcnn3	0.318171	1.1994	1.1994	B up vs A	0.00103476	1.75327	1.75327	C up vs A	4.17008e-05	2.1673	2.1673	E up vs A	0.0228854	1.23615	1.23615	E up vs C	0.00020825	1.80699	1.80699	E up vs B
Myd88	0.964232	1.0899	1.0899	B up vs A	0.000120929	11.1497	11.1497	C up vs A	0.00113274	8.99572	8.99572	E up vs A	0.207938	0.80681	-1.23945	E down vs C	0.00122929	8.25372	8.25372	E up vs B
Pvr	0.630527	1.15677	1.15677	B up vs A	6.50405e-05	2.76367	2.76367	C up vs A	0.00221715	2.17509	2.17509	E up vs A	0.045028	0.787031	-1.2706	E down vs C	0.00556823	1.88032	1.88032	E up vs B
Tnfrsf10b	0.638732	1.16713	1.16713	B up vs A	6.21054e-05	2.93711	2.93711	C up vs A	0.00354179	2.19611	2.19611	E up vs A	0.024468	0.74771	-1.33742	E down vs C	0.00880243	1.88163	1.88163	E up vs B
Dpep2nb	0.000548291	?	?	No change between B and A	0.683667	1.07788	1.07788	C up vs A	0.00125083	0.162546	-6.15211	E down vs A	0.00023235	0.150801	-6.63125	E down vs C	0.421438	?	?	No change between E and B
Kmo	0.977026	1.14758	1.14758	B up vs A	0.000115966	27.0748	27.0748	C up vs A	0.00202338	19.8281	19.8281	E up vs A	0.106026	0.732345	-1.36548	E down vs C	0.00213529	17.2782	17.2782	E up vs B
Parp12	0.954336	1.35218	1.35218	B up vs A	0.000256936	29.436	29.436	C up vs A	0.0003951	29.1836	29.1836	E up vs A	0.960163	0.991426	-1.00865	E down vs C	0.000436187	21.5827	21.5827	E up vs B
Zfp324	0.737873	1.11612	1.11612	B up vs A	0.000789534	2.38594	2.38594	C up vs A	0.000109349	2.85416	2.85416	E up vs A	0.120172	1.19624	1.19624	E up vs C	0.000188311	2.55722	2.55722	E up vs B
Gm6871	0.385081	2.12398	2.12398	B up vs A	6.38282e-05	7.93083	7.93083	C up vs A	0.000949076	6.19395	6.19395	E up vs A	0.116934	0.780996	-1.28042	E down vs C	0.00495641	2.9162	2.9162	E up vs B
Rnf135	0.933378	0.907604	-1.1018	B down vs A	0.000220925	6.20534	6.20534	C up vs A	0.000713719	5.69137	5.69137	E up vs A	0.574197	0.917173	-1.09031	E down vs C	0.000615422	6.27076	6.27076	E up vs B
Junb	0.854625	1.07451	1.07451	B up vs A	0.000100503	3.10258	3.10258	C up vs A	0.00237852	2.45791	2.45791	E up vs A	0.0738588	0.792214	-1.26229	E down vs C	0.00336437	2.28746	2.28746	E up vs B
Parp14	0.983004	1.41591	1.41591	B up vs A	0.000164337	96.3099	96.3099	C up vs A	0.00103607	79.8292	79.8292	E up vs A	0.315773	0.828879	-1.20645	E down vs C	0.0010769	56.3802	56.3802	E up vs B
Cysltr1	0.897335	1.09146	1.09146	B up vs A	0.000149667	4.4978	4.4978	C up vs A	0.00107759	3.84546	3.84546	E up vs A	0.275971	0.854966	-1.16964	E down vs C	0.00136404	3.52324	3.52324	E up vs B
Trim26	0.801022	0.87947	-1.13705	B down vs A	0.000590847	2.98713	2.98713	C up vs A	0.000378681	3.20027	3.20027	E up vs A	0.589512	1.07135	1.07135	E up vs C	0.000246739	3.63887	3.63887	E up vs B
Gbp7	0.988313	1.22799	1.22799	B up vs A	0.000192853	75.5336	75.5336	C up vs A	0.000980784	64.3162	64.3162	E up vs A	0.388748	0.851491	-1.17441	E down vs C	0.00100712	52.3753	52.3753	E up vs B
Grrp1	0.962566	0.97698	-1.02356	B down vs A	0.000194322	3.34642	3.34642	C up vs A	0.00116339	2.94898	2.94898	E up vs A	0.334658	0.881235	-1.13477	E down vs C	0.00106819	3.01847	3.01847	E up vs B
Trim56	0.965797	1.19955	1.19955	B up vs A	0.000272918	22.3581	22.3581	C up vs A	0.000534271	21.5184	21.5184	E up vs A	0.826356	0.962444	-1.03902	E down vs C	0.000576045	17.9387	17.9387	E up vs B
Usp25	0.993631	0.996894	-1.00312	B down vs A	0.000171342	2.88991	2.88991	C up vs A	0.00144284	2.50043	2.50043	E up vs A	0.238505	0.865227	-1.15577	E down vs C	0.0014218	2.50822	2.50822	E up vs B
Cd274	0.99726	1.07699	1.07699	B up vs A	0.000151307	111.538	111.538	C up vs A	0.00194558	83.8431	83.8431	E up vs A	0.152293	0.751702	-1.33031	E down vs C	0.00195808	77.8494	77.8494	E up vs B
Il1a	0.834905	1.38498	1.38498	B up vs A	0.000201773	9.78836	9.78836	C up vs A	0.000601186	9.01249	9.01249	E up vs A	0.611002	0.920735	-1.08609	E down vs C	0.000871609	6.50729	6.50729	E up vs B
Cenpe	0.961422	0.955197	-1.0469	B down vs A	0.000467052	4.9732	4.9732	C up vs A	0.000349751	5.31057	5.31057	E up vs A	0.658985	1.06784	1.06784	E up vs C	0.000322038	5.55966	5.55966	E up vs B
Plcb2	0.344961	1.21698	1.21698	B up vs A	0.000178585	2.08721	2.08721	C up vs A	0.00018646	2.13113	2.13113	E up vs A	0.812392	1.02104	1.02104	E up vs C	0.000987967	1.75116	1.75116	E up vs B
Igsf9	0.335774	1.28351	1.28351	B up vs A	0.000606844	2.19479	2.19479	C up vs A	7.70477e-05	2.60794	2.60794	E up vs A	0.101764	1.18824	1.18824	E up vs C	0.000385828	2.03188	2.03188	E up vs B
Pcgf5	0.969761	0.979234	-1.02121	B down vs A	0.000350873	3.43659	3.43659	C up vs A	0.000489445	3.4427	3.4427	E up vs A	0.989178	1.00178	1.00178	E up vs C	0.000458195	3.5157	3.5157	E up vs B
Ltbp1	0.896844	1.08825	1.08825	B up vs A	0.00015209	4.35268	4.35268	C up vs A	0.00143651	3.62565	3.62565	E up vs A	0.210318	0.83297	-1.20052	E down vs C	0.00182607	3.33163	3.33163	E up vs B
Dll1	0.654261	0.863828	-1.15764	B down vs A	0.000539056	2.27438	2.27438	C up vs A	0.000714339	2.28454	2.28454	E up vs A	0.967414	1.00447	1.00447	E up vs C	0.000326234	2.64467	2.64467	E up vs B
Oas1g	0.987146	2.41721	2.41721	B up vs A	0.000209678	417.983	417.983	C up vs A	0.00100613	357.597	357.597	E up vs A	0.410926	0.855531	-1.16886	E down vs C	0.00103592	147.938	147.938	E up vs B
Il27	0.951168	1.76005	1.76005	B up vs A	0.000129638	63.3185	63.3185	C up vs A	0.00350348	42.9834	42.9834	E up vs A	0.0660752	0.678845	-1.47309	E down vs C	0.0039379	24.4218	24.4218	E up vs B
Gm14659	0.423044	2.24362	2.24362	B up vs A	0.000599039	7.35052	7.35052	C up vs A	9.97647e-05	9.28022	9.28022	E up vs A	0.144356	1.26253	1.26253	E up vs C	0.000381991	4.13626	4.13626	E up vs B
Setdb2	0.961006	1.05683	1.05683	B up vs A	0.000280387	6.31724	6.31724	C up vs A	0.000604388	6.04374	6.04374	E up vs A	0.775004	0.956705	-1.04525	E down vs C	0.00065895	5.71872	5.71872	E up vs B
Vwa5a	0.995462	1.00728	1.00728	B up vs A	0.000173039	7.20894	7.20894	C up vs A	0.00227498	5.62169	5.62169	E up vs A	0.150784	0.779822	-1.28234	E down vs C	0.00229939	5.58107	5.58107	E up vs B
Pnpt1	0.933079	1.06806	1.06806	B up vs A	0.000307642	4.66435	4.66435	C up vs A	0.000595986	4.52256	4.52256	E up vs A	0.831533	0.969603	-1.03135	E down vs C	0.000691466	4.23439	4.23439	E up vs B
Gpr182	0.547018	1.29944	1.29944	B up vs A	0.000240408	3.29818	3.29818	C up vs A	0.000318985	3.32087	3.32087	E up vs A	0.955332	1.00688	1.00688	E up vs C	0.000924925	2.55561	2.55561	E up vs B
Trim30a	0.973699	2.01294	2.01294	B up vs A	0.000162397	151.199	151.199	C up vs A	0.00284986	108.28	108.28	E up vs A	0.109836	0.716141	-1.39637	E down vs C	0.00303348	53.7918	53.7918	E up vs B
Stard5	0.94543	0.961566	-1.03997	B down vs A	0.000415715	3.44449	3.44449	C up vs A	0.000584532	3.4468	3.4468	E up vs A	0.996001	1.00067	1.00067	E up vs C	0.000518369	3.58457	3.58457	E up vs B
Frem3	0.9969	0.998436	-1.00157	B down vs A	0.000389527	2.7672	2.7672	C up vs A	0.000578787	2.75659	2.75659	E up vs A	0.974418	0.996167	-1.00385	E down vs C	0.000574844	2.76091	2.76091	E up vs B
Gm37102	0.660548	0.803181	-1.24505	B down vs A	0.000499164	2.89751	2.89751	C up vs A	0.00108794	2.78936	2.78936	E up vs A	0.768419	0.962676	-1.03877	E down vs C	0.000495818	3.4729	3.4729	E up vs B
Flt3l	0.708557	1.82903	1.82903	B up vs A	0.000365427	10.783	10.783	C up vs A	0.000366003	11.2293	11.2293	E up vs A	0.806166	1.04139	1.04139	E up vs C	0.000704671	6.13946	6.13946	E up vs B
Nfkbiz	0.654511	1.58036	1.58036	B up vs A	0.000122739	7.52387	7.52387	C up vs A	0.00254574	5.58432	5.58432	E up vs A	0.0881756	0.742214	-1.34732	E down vs C	0.0060104	3.53357	3.53357	E up vs B
Oas1c	0.852737	0.847858	-1.17944	B down vs A	0.000353966	4.63884	4.63884	C up vs A	0.00127984	4.21168	4.21168	E up vs A	0.52938	0.907917	-1.10142	E down vs C	0.000913296	4.96744	4.96744	E up vs B
Plod3	0.572281	1.20393	1.20393	B up vs A	0.000433144	2.55241	2.55241	C up vs A	0.000259991	2.73076	2.73076	E up vs A	0.548162	1.06988	1.06988	E up vs C	0.000695392	2.2682	2.2682	E up vs B
Sele	0.974519	0.588147	-1.70025	B down vs A	0.000301541	59.4511	59.4511	C up vs A	0.00138102	51.0309	51.0309	E up vs A	0.433408	0.858369	-1.165	E down vs C	0.00130241	86.7656	86.7656	E up vs B
Bard1	0.982463	1.01522	1.01522	B up vs A	0.000268943	4.18386	4.18386	C up vs A	0.00152255	3.65016	3.65016	E up vs A	0.357843	0.872438	-1.14621	E down vs C	0.00158562	3.59543	3.59543	E up vs B
Gm43302	0.977066	6.7823	6.7823	B up vs A	0.000195765	962.434	962.434	C up vs A	0.00360376	678.48	678.48	E up vs A	0.106541	0.704963	-1.41851	E down vs C	0.003807	100.037	100.037	E up vs B
Mill2	0.979535	1.02994	1.02994	B up vs A	0.000235059	6.45693	6.45693	C up vs A	0.0021257	5.25798	5.25798	E up vs A	0.227275	0.814316	-1.22802	E down vs C	0.00223031	5.10511	5.10511	E up vs B
Ascc3	0.766942	0.889724	-1.12394	B down vs A	0.000969459	2.44659	2.44659	C up vs A	0.000570833	2.62319	2.62319	E up vs A	0.565692	1.07218	1.07218	E up vs C	0.000341146	2.94832	2.94832	E up vs B
Amotl2	0.959991	1.01386	1.01386	B up vs A	0.000316287	2.24543	2.24543	C up vs A	0.00112168	2.10382	2.10382	E up vs A	0.536536	0.936934	-1.06731	E down vs C	0.00122913	2.07505	2.07505	E up vs B
Tcirg1	0.722123	1.45936	1.45936	B up vs A	0.000209958	7.10389	7.10389	C up vs A	0.00118432	6.10525	6.10525	E up vs A	0.355041	0.859423	-1.16357	E down vs C	0.00229191	4.18352	4.18352	E up vs B
Col11a2	0.971946	1.02294	1.02294	B up vs A	0.000257839	4.01516	4.01516	C up vs A	0.00184799	3.42852	3.42852	E up vs A	0.286702	0.853893	-1.17111	E down vs C	0.00197312	3.35162	3.35162	E up vs B
Spsb1	0.926667	0.963298	-1.0381	B down vs A	0.000261129	2.83982	2.83982	C up vs A	0.00283247	2.39343	2.39343	E up vs A	0.190806	0.842809	-1.18651	E down vs C	0.00238116	2.48462	2.48462	E up vs B
Rnf225	0.889069	0.871125	-1.14794	B down vs A	0.000380944	5.06573	5.06573	C up vs A	0.00168099	4.48513	4.48513	E up vs A	0.45029	0.885387	-1.12945	E down vs C	0.00129985	5.14867	5.14867	E up vs B
Hfe	0.95812	0.979919	-1.02049	B down vs A	0.000251453	2.77282	2.77282	C up vs A	0.0035271	2.29228	2.29228	E up vs A	0.145946	0.826697	-1.20963	E down vs C	0.00319176	2.33926	2.33926	E up vs B
Sap30	0.9925	1.00434	1.00434	B up vs A	0.000377257	3.03313	3.03313	C up vs A	0.00123365	2.8182	2.8182	E up vs A	0.573483	0.929138	-1.07627	E down vs C	0.00125503	2.80603	2.80603	E up vs B
Herc6	0.978601	1.18933	1.18933	B up vs A	0.000367079	32.2207	32.2207	C up vs A	0.00128664	28.6617	28.6617	E up vs A	0.542965	0.889545	-1.12417	E down vs C	0.00135149	24.099	24.099	E up vs B
Tor1aip2	0.960367	0.97755	-1.02297	B down vs A	0.000356918	3.00518	3.00518	C up vs A	0.00172248	2.69884	2.69884	E up vs A	0.416467	0.898061	-1.11351	E down vs C	0.00157108	2.76082	2.76082	E up vs B
Car13	0.736713	1.44508	1.44508	B up vs A	0.000176067	7.39239	7.39239	C up vs A	0.00341883	5.48365	5.48365	E up vs A	0.0993113	0.741796	-1.34808	E down vs C	0.00653427	3.79469	3.79469	E up vs B
Prrx1	0.457373	1.17192	1.17192	B up vs A	0.0003461	2.01735	2.01735	C up vs A	0.000367648	2.05592	2.05592	E up vs A	0.837256	1.01912	1.01912	E up vs C	0.0014025	1.75432	1.75432	E up vs B
Olfr658	0.998438	1.00316	1.00316	B up vs A	0.000730553	7.52277	7.52277	C up vs A	0.000608822	7.9874	7.9874	E up vs A	0.72646	1.06176	1.06176	E up vs C	0.000610929	7.96228	7.96228	E up vs B
Zcchc2	0.977556	1.00743	1.00743	B up vs A	0.000487207	2.12673	2.12673	C up vs A	0.00109989	2.05761	2.05761	E up vs A	0.750649	0.967502	-1.03359	E down vs C	0.00115768	2.04244	2.04244	E up vs B
Arsj	0.991405	0.990618	-1.00947	B down vs A	0.000669623	4.56494	4.56494	C up vs A	0.000794683	4.64459	4.64459	E up vs A	0.911392	1.01745	1.01745	E up vs C	0.000779521	4.68857	4.68857	E up vs B
Rnasel	0.85513	1.09493	1.09493	B up vs A	0.000463301	3.23088	3.23088	C up vs A	0.000855918	3.15267	3.15267	E up vs A	0.854723	0.975792	-1.02481	E down vs C	0.0011915	2.87934	2.87934	E up vs B
Olfr1277	0.862167	1.2317	1.2317	B up vs A	0.000315445	7.01177	7.01177	C up vs A	0.00174674	6.00507	6.00507	E up vs A	0.367452	0.856426	-1.16764	E down vs C	0.0024166	4.87543	4.87543	E up vs B
Tnfsf10	0.998945	0.988322	-1.01182	B down vs A	0.00036824	40.0452	40.0452	C up vs A	0.00236601	32.7089	32.7089	E up vs A	0.32318	0.816798	-1.22429	E down vs C	0.00236014	33.0954	33.0954	E up vs B
Lgals8	0.953508	1.03851	1.03851	B up vs A	0.000391294	3.89785	3.89785	C up vs A	0.00182707	3.46282	3.46282	E up vs A	0.429569	0.888391	-1.12563	E down vs C	0.0020368	3.33441	3.33441	E up vs B
Parp8	0.832468	1.0654	1.0654	B up vs A	0.000388201	2.35633	2.35633	C up vs A	0.00132828	2.20487	2.20487	E up vs A	0.553839	0.935722	-1.06869	E down vs C	0.00196518	2.06952	2.06952	E up vs B
Icam2	0.174196	2.05856	2.05856	B up vs A	0.000126967	4.75216	4.75216	C up vs A	0.000886376	4.07392	4.07392	E up vs A	0.281308	0.857278	-1.16648	E down vs C	0.0130463	1.97901	1.97901	E up vs B
Gm8451	0.000205491	?	?	No change between B and A	0.000166905	0.0828374	-12.0718	C down vs A	0.000243724	0.0838664	-11.9237	E down vs A	0.994691	1.01242	1.01242	E up vs C	0.63563	?	?	No change between E and B
Tut7	0.942678	1.02834	1.02834	B up vs A	0.000304393	2.78454	2.78454	C up vs A	0.00360314	2.32752	2.32752	E up vs A	0.176659	0.835873	-1.19635	E down vs C	0.0041339	2.26337	2.26337	E up vs B
Ddx60	0.9868	1.32814	1.32814	B up vs A	0.00056244	84.0629	84.0629	C up vs A	0.00123277	79.1875	79.1875	E up vs A	0.765265	0.942002	-1.06157	E down vs C	0.00127064	59.6228	59.6228	E up vs B
Slfn9	0.976235	1.27466	1.27466	B up vs A	0.000462481	40.6	40.6	C up vs A	0.00172313	35.6698	35.6698	E up vs A	0.519249	0.878565	-1.13822	E down vs C	0.00182115	27.9839	27.9839	E up vs B
Piezo1	0.808969	0.880138	-1.13619	B down vs A	0.000493665	3.10883	3.10883	C up vs A	0.0032946	2.69101	2.69101	E up vs A	0.315922	0.865602	-1.15527	E down vs C	0.00208704	3.05748	3.05748	E up vs B
Misp	0.681937	2.57617	2.57617	B up vs A	0.000251509	18.7599	18.7599	C up vs A	0.00232103	14.7937	14.7937	E up vs A	0.223799	0.788578	-1.2681	E down vs C	0.00507837	5.7425	5.7425	E up vs B
Mx2	0.949471	2.15351	2.15351	B up vs A	0.000605346	76.4979	76.4979	C up vs A	0.00108633	74.0137	74.0137	E up vs A	0.868139	0.967526	-1.03356	E down vs C	0.00121929	34.3689	34.3689	E up vs B
Rbm43	0.930251	0.908884	-1.10025	B down vs A	0.000561636	5.35969	5.35969	C up vs A	0.00173877	4.90869	4.90869	E up vs A	0.60027	0.915853	-1.09188	E down vs C	0.00147888	5.40079	5.40079	E up vs B
Il15	0.745403	1.50403	1.50403	B up vs A	0.000626555	7.394	7.394	C up vs A	0.000654459	7.64887	7.64887	E up vs A	0.841357	1.03447	1.03447	E up vs C	0.00117493	5.08559	5.08559	E up vs B
Eed	0.315687	1.22874	1.22874	B up vs A	0.000530922	1.93916	1.93916	C up vs A	0.000276583	2.06661	2.06661	E up vs A	0.490711	1.06573	1.06573	E up vs C	0.00171018	1.6819	1.6819	E up vs B
Nlrc5	0.990202	1.47016	1.47016	B up vs A	0.000432433	166.855	166.855	C up vs A	0.00253201	137.084	137.084	E up vs A	0.353735	0.821572	-1.21718	E down vs C	0.00259129	93.2438	93.2438	E up vs B
B430306N03Rik	0.994497	1.14792	1.14792	B up vs A	0.000380732	95.4303	95.4303	C up vs A	0.00357554	73.3322	73.3322	E up vs A	0.225926	0.768438	-1.30134	E down vs C	0.00362287	63.8827	63.8827	E up vs B
Khnyn	0.65575	1.11224	1.11224	B up vs A	0.000631133	2.03388	2.03388	C up vs A	0.000586174	2.09176	2.09176	E up vs A	0.779042	1.02846	1.02846	E up vs C	0.00131108	1.88067	1.88067	E up vs B
Rsad2	0.996651	1.35097	1.35097	B up vs A	0.000416327	365.028	365.028	C up vs A	0.00320023	287.89	287.89	E up vs A	0.275116	0.788679	-1.26794	E down vs C	0.00322584	213.099	213.099	E up vs B
Marchf5	0.748033	0.895257	-1.117	B down vs A	0.000643475	2.33851	2.33851	C up vs A	0.00334043	2.10856	2.10856	E up vs A	0.39758	0.901672	-1.10905	E down vs C	0.0018226	2.35526	2.35526	E up vs B
Trim30e-ps1	0.959056	1.06963	1.06963	B up vs A	0.00649631	4.97032	4.97032	C up vs A	0.000290047	7.46058	7.46058	E up vs A	0.0430515	1.50103	1.50103	E up vs C	0.000316441	6.97494	6.97494	E up vs B
Ror1	0.334252	1.3515	1.3515	B up vs A	0.000241515	2.65896	2.65896	C up vs A	0.000975381	2.44953	2.44953	E up vs A	0.479254	0.921235	-1.0855	E down vs C	0.0062252	1.81244	1.81244	E up vs B
Cmpk2	0.986901	0.932069	-1.07288	B down vs A	0.000474134	18.715	18.715	C up vs A	0.00293761	15.3818	15.3818	E up vs A	0.337392	0.821893	-1.2167	E down vs C	0.00284773	16.5028	16.5028	E up vs B
Olfr1310	0.00371602	1.84151	1.84151	B up vs A	0.00265067	1.79263	1.79263	C up vs A	5.8852e-05	2.3515	2.3515	E up vs A	0.0128977	1.31176	1.31176	E up vs C	0.0368166	1.27695	1.27695	E up vs B
Myh4	0.936109	0.978347	-1.02213	B down vs A	0.0817032	1.45246	1.45246	C up vs A	0.000267301	2.29971	2.29971	E up vs A	0.00245129	1.58332	1.58332	E up vs C	0.000233674	2.35061	2.35061	E up vs B
Ccl9	0.386081	1.76213	1.76213	B up vs A	0.00031905	4.88824	4.88824	C up vs A	0.000814087	4.60321	4.60321	E up vs A	0.689056	0.94169	-1.06192	E down vs C	0.00419188	2.6123	2.6123	E up vs B
Olfr307	0.00355289	5.29979	5.29979	B up vs A	0.458061	1.80117	1.80117	C up vs A	0.000359232	6.52641	6.52641	E up vs A	0.00044403	3.62343	3.62343	E up vs C	0.284191	1.23145	1.23145	E up vs B
Mcur1	0.712327	1.126	1.126	B up vs A	0.00071866	2.38142	2.38142	C up vs A	0.000789919	2.42668	2.42668	E up vs A	0.871616	1.019	1.019	E up vs C	0.00154751	2.15512	2.15512	E up vs B
Tent5a	0.994633	1.00755	1.00755	B up vs A	0.000685287	5.58297	5.58297	C up vs A	0.00189177	5.16639	5.16639	E up vs A	0.653168	0.925384	-1.08063	E down vs C	0.00191562	5.12766	5.12766	E up vs B
Igsf10	0.743573	1.15655	1.15655	B up vs A	0.000623207	2.97258	2.97258	C up vs A	0.00109363	2.91318	2.91318	E up vs A	0.87969	0.980019	-1.02039	E down vs C	0.00200115	2.51886	2.51886	E up vs B
Rsph4a	0.950141	0.953113	-1.04919	B down vs A	0.000612635	4.1052	4.1052	C up vs A	0.00332371	3.55724	3.55724	E up vs A	0.382335	0.86652	-1.15404	E down vs C	0.00295173	3.73223	3.73223	E up vs B
Tulp3	0.42857	1.20198	1.20198	B up vs A	0.000580312	2.04848	2.04848	C up vs A	0.00058317	2.09583	2.09583	E up vs A	0.818897	1.02311	1.02311	E up vs C	0.00252542	1.74365	1.74365	E up vs B
Unc45b	0.569204	1.20232	1.20232	B up vs A	0.000988236	2.37058	2.37058	C up vs A	0.000510009	2.56459	2.56459	E up vs A	0.507606	1.08184	1.08184	E up vs C	0.00142761	2.13303	2.13303	E up vs B
Parp11	0.997189	0.997583	-1.00242	B down vs A	0.00115786	3.60887	3.60887	C up vs A	0.00143504	3.64802	3.64802	E up vs A	0.944645	1.01085	1.01085	E up vs C	0.00142576	3.65686	3.65686	E up vs B
Hgf	0.476152	1.27729	1.27729	B up vs A	0.000360372	2.70475	2.70475	C up vs A	0.001894	2.42641	2.42641	E up vs A	0.386769	0.897094	-1.11471	E down vs C	0.00749135	1.89965	1.89965	E up vs B
Gm21560	0.88561	0.874695	-1.14326	B down vs A	0.310401	0.190555	-5.24782	C down vs A	0.00196527	4.21219	4.21219	E up vs A	0.000128057	22.1048	22.1048	E up vs C	0.00150482	4.81561	4.81561	E up vs B
Tdrd7	0.744897	1.22604	1.22604	B up vs A	0.000667217	3.83807	3.83807	C up vs A	0.00172879	3.60461	3.60461	E up vs A	0.682951	0.939173	-1.06477	E down vs C	0.00318979	2.94004	2.94004	E up vs B
Fgfrl1	0.917718	1.02942	1.02942	B up vs A	0.000851846	2.1289	2.1289	C up vs A	0.00200461	2.0476	2.0476	E up vs A	0.728942	0.961811	-1.0397	E down vs C	0.00243288	1.98907	1.98907	E up vs B
Tmem67	0.387137	1.27905	1.27905	B up vs A	0.000461944	2.36172	2.36172	C up vs A	0.00102208	2.2823	2.2823	E up vs A	0.760924	0.966374	-1.0348	E down vs C	0.00532286	1.78437	1.78437	E up vs B
Dcp2	0.905999	0.954823	-1.04731	B down vs A	0.00285319	2.2767	2.2767	C up vs A	0.000931509	2.56671	2.56671	E up vs A	0.365367	1.12738	1.12738	E up vs C	0.000753638	2.68815	2.68815	E up vs B
Trpm6	0.744313	1.24442	1.24442	B up vs A	0.000531847	4.15354	4.15354	C up vs A	0.00291542	3.60134	3.60134	E up vs A	0.377436	0.867052	-1.15333	E down vs C	0.00544795	2.89398	2.89398	E up vs B
Kcnk6	0.83423	1.10189	1.10189	B up vs A	0.000603947	3.01815	3.01815	C up vs A	0.00309326	2.67731	2.67731	E up vs A	0.401566	0.887071	-1.12731	E down vs C	0.00461466	2.42974	2.42974	E up vs B
Gm14654	0.914985	1.09152	1.09152	B up vs A	0.00369652	3.74941	3.74941	C up vs A	0.000646535	4.68617	4.68617	E up vs A	0.200782	1.24984	1.24984	E up vs C	0.000781778	4.29326	4.29326	E up vs B
Angpt1	0.705381	1.24232	1.24232	B up vs A	0.00118657	3.42065	3.42065	C up vs A	0.00116539	3.53789	3.53789	E up vs A	0.823441	1.03427	1.03427	E up vs C	0.00235216	2.84781	2.84781	E up vs B
Large2	0.00389216	0.475059	-2.105	B down vs A	0.000223771	0.306081	-3.26711	C down vs A	0.000417955	0.328601	-3.0432	E down vs A	0.85274	1.07358	1.07358	E up vs C	0.300918	0.691706	-1.4457	E down vs B
Ap1s3	0.197283	1.88062	1.88062	B up vs A	0.000257459	4.03446	4.03446	C up vs A	0.00283993	3.2933	3.2933	E up vs A	0.187378	0.816292	-1.22505	E down vs C	0.0382483	1.75117	1.75117	E up vs B
Spty2d1	0.878763	1.05083	1.05083	B up vs A	0.00086427	2.31771	2.31771	C up vs A	0.00337882	2.13297	2.13297	E up vs A	0.504066	0.920293	-1.08661	E down vs C	0.00452339	2.02981	2.02981	E up vs B
Duox1	0.838903	1.29748	1.29748	B up vs A	0.204036	2.72598	2.72598	C up vs A	0.000452524	7.58488	7.58488	E up vs A	0.00164836	2.78245	2.78245	E up vs C	0.000646503	5.84585	5.84585	E up vs B
Prkcd	0.755729	0.905421	-1.10446	B down vs A	0.00531931	1.91803	1.91803	C up vs A	0.00152646	2.16048	2.16048	E up vs A	0.341024	1.1264	1.1264	E up vs C	0.000865062	2.38616	2.38616	E up vs B
Slc12a1	0.592264	1.38325	1.38325	B up vs A	0.334742	1.62694	1.62694	C up vs A	0.000484251	4.17392	4.17392	E up vs A	0.000959887	2.56551	2.56551	E up vs C	0.00126919	3.01748	3.01748	E up vs B
Olfr111	0.851932	0.851221	-1.17478	B down vs A	0.00212172	3.77859	3.77859	C up vs A	0.00286411	3.77893	3.77893	E up vs A	0.99959	1.00009	1.00009	E up vs C	0.00201597	4.43942	4.43942	E up vs B
Npsr1	0.333709	1.44472	1.44472	B up vs A	0.000776788	2.80603	2.80603	C up vs A	0.00121723	2.77694	2.77694	E up vs A	0.937293	0.989634	-1.01047	E down vs C	0.00790391	1.92212	1.92212	E up vs B
P2rx7	0.646159	1.15986	1.15986	B up vs A	0.000923275	2.35879	2.35879	C up vs A	0.00320792	2.1882	2.1882	E up vs A	0.552326	0.927681	-1.07796	E down vs C	0.00779345	1.8866	1.8866	E up vs B
Gm2974	0.927012	1.05728	1.05728	B up vs A	0.00296593	3.07483	3.07483	C up vs A	0.00174626	3.34647	3.34647	E up vs A	0.599303	1.08834	1.08834	E up vs C	0.00207121	3.16517	3.16517	E up vs B
Zfp750	0.808596	0.769538	-1.29948	B down vs A	0.00403533	4.00609	4.00609	C up vs A	0.00261424	4.36091	4.36091	E up vs A	0.650998	1.08857	1.08857	E up vs C	0.00166118	5.66692	5.66692	E up vs B
Ptk6	0.0188721	2.92409	2.92409	B up vs A	0.000257476	4.30799	4.30799	C up vs A	0.00152165	3.73896	3.73896	E up vs A	0.343403	0.867912	-1.15219	E down vs C	0.238891	1.27868	1.27868	E up vs B
Tpcn2	0.0833113	1.62126	1.62126	B up vs A	0.000726748	2.35129	2.35129	C up vs A	0.000652132	2.43357	2.43357	E up vs A	0.764572	1.03499	1.03499	E up vs C	0.0221036	1.50103	1.50103	E up vs B
Perm1	0.937064	1.09798	1.09798	B up vs A	0.00899044	4.43401	4.43401	C up vs A	0.0010676	5.98914	5.98914	E up vs A	0.146902	1.35073	1.35073	E up vs C	0.00123277	5.45468	5.45468	E up vs B
Gm8113	0.929931	1.05127	1.05127	B up vs A	0.00440807	2.81864	2.81864	C up vs A	0.00161639	3.21204	3.21204	E up vs A	0.418619	1.13957	1.13957	E up vs C	0.00190305	3.05541	3.05541	E up vs B
Prr19	0.00236235	0.433803	-2.30519	B down vs A	0.000285047	0.326779	-3.06017	C down vs A	0.00265985	0.479661	-2.0848	E down vs A	0.223253	1.46784	1.46784	E up vs C	0.740217	1.10571	1.10571	E up vs B
Tead1	0.361782	1.25755	1.25755	B up vs A	0.000981073	2.07697	2.07697	C up vs A	0.001879	2.02828	2.02828	E up vs A	0.830705	0.976558	-1.024	E down vs C	0.0111646	1.61288	1.61288	E up vs B
Traip	0.0250601	1.65991	1.65991	B up vs A	0.00154196	1.95148	1.95148	C up vs A	0.000316094	2.22764	2.22764	E up vs A	0.213596	1.14152	1.14152	E up vs C	0.0362655	1.34202	1.34202	E up vs B
Gm8094	0.0041169	0.476066	-2.10055	B down vs A	0.000287422	0.322439	-3.10137	C down vs A	0.00174066	0.44211	-2.26188	E down vs A	0.337475	1.37114	1.37114	E up vs C	0.807246	0.928673	-1.0768	E down vs B
Dennd6b	0.284754	1.31716	1.31716	B up vs A	0.000898556	2.1357	2.1357	C up vs A	0.00165461	2.09129	2.09129	E up vs A	0.851516	0.979206	-1.02124	E down vs C	0.0135902	1.58772	1.58772	E up vs B
Gm15539	0.941133	1.0363	1.0363	B up vs A	0.690709	1.17559	1.17559	C up vs A	0.00125936	2.93203	2.93203	E up vs A	0.000980069	2.49409	2.49409	E up vs C	0.00144215	2.82931	2.82931	E up vs B
Fam72a	0.740486	1.11359	1.11359	B up vs A	0.00159025	2.24411	2.24411	C up vs A	0.00313948	2.17697	2.17697	E up vs A	0.811453	0.970085	-1.03084	E down vs C	0.00593295	1.95492	1.95492	E up vs B
Sost	0.26306	0.787216	-1.2703	B down vs A	0.000749585	0.255792	-3.90942	C down vs A	0.00249829	0.34276	-2.9175	E down vs A	0.569191	1.33999	1.33999	E up vs C	0.0232435	0.435407	-2.2967	E down vs B
Cd163	0.484284	0.88247	-1.13318	B down vs A	0.00128923	0.377772	-2.6471	C down vs A	0.00256331	0.410677	-2.43501	E down vs A	0.809719	1.0871	1.0871	E up vs C	0.00999274	0.465372	-2.14882	E down vs B
Eppk1	0.834894	1.33227	1.33227	B up vs A	0.00300424	6.27472	6.27472	C up vs A	0.00239175	6.7088	6.7088	E up vs A	0.740711	1.06918	1.06918	E up vs C	0.00355016	5.03563	5.03563	E up vs B
Fam90a1b	0.00517531	4.8985	4.8985	B up vs A	0.595676	1.54799	1.54799	C up vs A	0.00206056	5.20277	5.20277	E up vs A	0.00220533	3.36099	3.36099	E up vs C	0.777124	1.06212	1.06212	E up vs B
Gm20763	0.705583	0.758927	-1.31765	B down vs A	0.106623	1.97716	1.97716	C up vs A	0.00145884	3.44871	3.44871	E up vs A	0.0149427	1.74428	1.74428	E up vs C	0.00073397	4.5442	4.5442	E up vs B
Atp7a	0.567444	0.816717	-1.22441	B down vs A	0.0174735	1.77689	1.77689	C up vs A	0.00299659	2.10217	2.10217	E up vs A	0.229127	1.18307	1.18307	E up vs C	0.00102881	2.57393	2.57393	E up vs B
Gm6627	0.42069	2.62976	2.62976	B up vs A	0.0203125	5.72161	5.72161	C up vs A	0.000584821	9.68544	9.68544	E up vs A	0.0307789	1.69278	1.69278	E up vs C	0.00260182	3.68302	3.68302	E up vs B
Fyco1	0.44742	1.2855	1.2855	B up vs A	0.00627531	2.09159	2.09159	C up vs A	0.00083429	2.54127	2.54127	E up vs A	0.159118	1.21499	1.21499	E up vs C	0.00347312	1.97687	1.97687	E up vs B
Zgrf1	0.401767	1.48957	1.48957	B up vs A	0.00151148	3.10359	3.10359	C up vs A	0.00210564	3.0975	3.0975	E up vs A	0.989706	0.998039	-1.00197	E down vs C	0.0108091	2.07946	2.07946	E up vs B
Zmynd10	0.133525	1.39539	1.39539	B up vs A	0.624107	1.11005	1.11005	C up vs A	0.00100628	2.01212	2.01212	E up vs A	0.000903323	1.81263	1.81263	E up vs C	0.0206065	1.44198	1.44198	E up vs B
Zbtb5	0.886341	1.05787	1.05787	B up vs A	0.00376922	2.29427	2.29427	C up vs A	0.0029209	2.40784	2.40784	E up vs A	0.733363	1.0495	1.0495	E up vs C	0.00383396	2.27612	2.27612	E up vs B
Vmn1r6	0.00140545	2.91125	2.91125	B up vs A	0.0010758	2.77407	2.77407	C up vs A	0.00112588	2.84381	2.84381	E up vs A	0.854308	1.02514	1.02514	E up vs C	0.876032	0.976835	-1.02371	E down vs B
Bnip5	0.74717	1.1213	1.1213	B up vs A	0.00840006	2.05144	2.05144	C up vs A	0.00140643	2.45278	2.45278	E up vs A	0.210035	1.19564	1.19564	E up vs C	0.00256727	2.18744	2.18744	E up vs B
Dlec1	0.0489917	1.92148	1.92148	B up vs A	0.485169	1.26906	1.26906	C up vs A	0.00107287	2.71196	2.71196	E up vs A	0.00144355	2.13698	2.13698	E up vs C	0.0673517	1.41139	1.41139	E up vs B
Meox1	0.437884	1.28905	1.28905	B up vs A	0.00195915	2.29647	2.29647	C up vs A	0.0025883	2.30133	2.30133	E up vs A	0.987153	1.00212	1.00212	E up vs C	0.0117851	1.7853	1.7853	E up vs B
Olfr730	0.037781	0.481871	-2.07525	B down vs A	0.000758327	0.0958522	-10.4327	C down vs A	0.00144672	0.134408	-7.44002	E down vs A	0.834615	1.40224	1.40224	E up vs C	0.118693	0.27893	-3.58513	E down vs B
Pdzph1	0.894608	0.917752	-1.08962	B down vs A	0.0382745	2.27687	2.27687	C up vs A	0.00188578	3.30355	3.30355	E up vs A	0.063885	1.45092	1.45092	E up vs C	0.00147528	3.59961	3.59961	E up vs B
Dhh	0.410275	2.21052	2.21052	B up vs A	0.00291989	5.8125	5.8125	C up vs A	0.00190667	6.36127	6.36127	E up vs A	0.645942	1.09441	1.09441	E up vs C	0.00944767	2.87772	2.87772	E up vs B
Muc13	0.96551	0.789106	-1.26726	B down vs A	0.0153362	13.2237	13.2237	C up vs A	0.00230026	18.5845	18.5845	E up vs A	0.198431	1.40539	1.40539	E up vs C	0.00212123	23.5513	23.5513	E up vs B
Car12	0.985839	1.01119	1.01119	B up vs A	0.00758451	2.79836	2.79836	C up vs A	0.00321276	3.16246	3.16246	E up vs A	0.487267	1.13011	1.13011	E up vs C	0.003323	3.12745	3.12745	E up vs B
Btc	0.828894	2.18346	2.18346	B up vs A	0.00893113	16.1572	16.1572	C up vs A	0.00242408	20.5693	20.5693	E up vs A	0.336805	1.27307	1.27307	E up vs C	0.00365218	9.42051	9.42051	E up vs B
Acot4	0.53073	1.29667	1.29667	B up vs A	0.00927118	2.29064	2.29064	C up vs A	0.00181829	2.74953	2.74953	E up vs A	0.24848	1.20033	1.20033	E up vs C	0.00604926	2.12045	2.12045	E up vs B
Gm48269	0.552552	1.16045	1.16045	B up vs A	0.0127263	1.69591	1.69591	C up vs A	0.00167315	2.01168	2.01168	E up vs A	0.170226	1.1862	1.1862	E up vs C	0.00519704	1.73353	1.73353	E up vs B
Gm37601	0.244372	3.30518	3.30518	B up vs A	0.00355061	7.18908	7.18908	C up vs A	0.00174358	8.19726	8.19726	E up vs A	0.526086	1.14024	1.14024	E up vs C	0.0175725	2.48013	2.48013	E up vs B
Tpk1	0.850715	1.05512	1.05512	B up vs A	0.026455	1.6554	1.6554	C up vs A	0.0021871	2.06303	2.06303	E up vs A	0.110756	1.24625	1.24625	E up vs C	0.00311979	1.95525	1.95525	E up vs B
Cpn1	0.0228586	0.551539	-1.81311	B down vs A	0.00154778	0.366345	-2.72966	C down vs A	0.00143504	0.330188	-3.02858	E down vs A	0.800119	0.901303	-1.10951	E down vs C	0.190615	0.598666	-1.67038	E down vs B
Iqgap3	0.641917	1.20217	1.20217	B up vs A	0.00903517	2.19609	2.19609	C up vs A	0.00292961	2.50403	2.50403	E up vs A	0.394354	1.14022	1.14022	E up vs C	0.00718502	2.08293	2.08293	E up vs B
Fam89a	0.61032	1.16792	1.16792	B up vs A	0.0111638	1.87163	1.87163	C up vs A	0.00251073	2.16548	2.16548	E up vs A	0.287695	1.157	1.157	E up vs C	0.00669579	1.85414	1.85414	E up vs B
Kbtbd13	0.0399571	0.574882	-1.73949	B down vs A	0.0691249	0.671155	-1.48997	C down vs A	0.00132568	0.271232	-3.68688	E down vs A	0.0219317	0.404127	-2.47447	E down vs C	0.102988	0.471805	-2.11952	E down vs B
Cachd1	0.468857	1.2298	1.2298	B up vs A	0.0124873	1.81683	1.81683	C up vs A	0.00344293	2.06293	2.06293	E up vs A	0.349139	1.13545	1.13545	E up vs C	0.0142483	1.67745	1.67745	E up vs B
Mslnl	0.727839	1.31753	1.31753	B up vs A	0.0375436	2.88064	2.88064	C up vs A	0.0035441	4.07252	4.07252	E up vs A	0.131144	1.41375	1.41375	E up vs C	0.00693608	3.09103	3.09103	E up vs B
Gm38394	0.0160965	1.73303	1.73303	B up vs A	0.0100889	1.71599	1.71599	C up vs A	0.00162848	2.0011	2.0011	E up vs A	0.205943	1.16615	1.16615	E up vs C	0.290644	1.15468	1.15468	E up vs B
Olfr893	0.41626	7.18661	7.18661	B up vs A	0.0161601	19.586	19.586	C up vs A	0.00311973	26.803	26.803	E up vs A	0.255568	1.36848	1.36848	E up vs C	0.0154234	3.72958	3.72958	E up vs B
Cfp	0.0985382	1.59903	1.59903	B up vs A	0.00732339	1.97402	1.97402	C up vs A	0.00221709	2.23092	2.23092	E up vs A	0.3664	1.13014	1.13014	E up vs C	0.06666	1.39517	1.39517	E up vs B
Jsrp1	0.252965	0.828906	-1.20641	B down vs A	0.0246901	0.670183	-1.49213	C down vs A	0.00225659	0.475438	-2.10332	E down vs A	0.122821	0.709415	-1.40961	E down vs C	0.0220114	0.573573	-1.74346	E down vs B
Slc6a21	0.375145	1.97313	1.97313	B up vs A	0.343364	1.9324	1.9324	C up vs A	0.0032544	4.68518	4.68518	E up vs A	0.00872123	2.42453	2.42453	E up vs C	0.0187585	2.37449	2.37449	E up vs B
G430049J08Rik	0.105598	1.66991	1.66991	B up vs A	0.0227515	1.89919	1.89919	C up vs A	0.00276982	2.36304	2.36304	E up vs A	0.165379	1.24424	1.24424	E up vs C	0.0770862	1.41508	1.41508	E up vs B
Olfr1100	0.228115	1.94084	1.94084	B up vs A	0.0779169	2.28164	2.28164	C up vs A	0.00330635	3.57393	3.57393	E up vs A	0.0562002	1.56638	1.56638	E up vs C	0.0372521	1.84144	1.84144	E up vs B

## Sheet: C vs. A_pFDR0.05_FC_1819
Probeset ID	p-value(B vs. A)	MeanRatio(B vs. A)	Fold-Change(B vs. A)	Fold-Change(B vs. A) (Description)	p-value(C vs. A)	MeanRatio(C vs. A)	Fold-Change(C vs. A)	Fold-Change(C vs. A) (Description)	p-value(E vs. A)	MeanRatio(E vs. A)	Fold-Change(E vs. A)	Fold-Change(E vs. A) (Description)	p-value(E vs. C)	MeanRatio(E vs. C)	Fold-Change(E vs. C)	Fold-Change(E vs. C) (Description)	p-value(E vs. B)	MeanRatio(E vs. B)	Fold-Change(E vs. B)	Fold-Change(E vs. B) (Description)
Gm21188	0.938973	0.891594	-1.12159	B down vs A	3.16404e-09	21.9597	21.9597	C up vs A	7.30034e-06	11.2363	11.2363	E up vs A	1.32358e-06	0.511677	-1.95436	E down vs C	6.60567e-06	12.6024	12.6024	E up vs B
Sting1	0.592129	1.18775	1.18775	B up vs A	3.40953e-09	6.11678	6.11678	C up vs A	7.27321e-07	4.18797	4.18797	E up vs A	2.58821e-05	0.684669	-1.46056	E down vs C	1.32959e-06	3.52598	3.52598	E up vs B
Syngr2	0.7355	0.942574	-1.06092	B down vs A	6.5175e-09	3.34443	3.34443	C up vs A	9.3369e-07	2.51437	2.51437	E up vs A	7.77907e-05	0.751809	-1.33013	E down vs C	6.4391e-07	2.66756	2.66756	E up vs B
Irf9	0.672461	1.43385	1.43385	B up vs A	2.76222e-08	13.3173	13.3173	C up vs A	2.94542e-08	13.8028	13.8028	E up vs A	0.566144	1.03645	1.03645	E up vs C	4.21834e-08	9.62635	9.62635	E up vs B
Naip2	0.96518	1.05133	1.05133	B up vs A	1.37857e-08	16.1444	16.1444	C up vs A	1.5909e-05	8.82279	8.82279	E up vs A	8.7885e-06	0.546493	-1.82985	E down vs C	1.69067e-05	8.39202	8.39202	E up vs B
Ifi27l2a	0.925554	1.65613	1.65613	B up vs A	1.68855e-08	89.6952	89.6952	C up vs A	3.26025e-06	56.2142	56.2142	E up vs A	9.76094e-05	0.626726	-1.59559	E down vs C	3.65978e-06	33.9432	33.9432	E up vs B
Lcp2	0.810978	1.2314	1.2314	B up vs A	1.76688e-08	13.1547	13.1547	C up vs A	2.00832e-06	8.9869	8.9869	E up vs A	0.000226572	0.68317	-1.46377	E down vs C	2.67596e-06	7.29809	7.29809	E up vs B
Myo1f	0.970711	0.974708	-1.02595	B down vs A	1.69825e-08	9.69751	9.69751	C up vs A	1.71659e-05	5.54523	5.54523	E up vs A	1.1915e-05	0.57182	-1.7488	E down vs C	1.63085e-05	5.68912	5.68912	E up vs B
Vamp8	0.115716	0.837038	-1.19469	B down vs A	3.9609e-08	2.13664	2.13664	C up vs A	0.00108271	1.39178	1.39178	E up vs A	1.23033e-06	0.651387	-1.53519	E down vs C	6.57853e-05	1.66274	1.66274	E up vs B
Rest	0.661892	1.05629	1.05629	B up vs A	1.53611e-08	2.63351	2.63351	C up vs A	0.000155982	1.65831	1.65831	E up vs A	1.26251e-06	0.629696	-1.58807	E down vs C	0.000324254	1.56994	1.56994	E up vs B
Spata13	0.850869	0.964397	-1.03692	B down vs A	5.26061e-08	3.14382	3.14382	C up vs A	4.57238e-07	2.81506	2.81506	E up vs A	0.0533884	0.895427	-1.11679	E down vs C	3.75835e-07	2.91898	2.91898	E up vs B
Bcl2a1b	0.993009	1.01376	1.01376	B up vs A	2.40595e-08	20.1787	20.1787	C up vs A	7.37745e-06	12.3406	12.3406	E up vs A	6.57466e-05	0.611566	-1.63515	E down vs C	7.46279e-06	12.1731	12.1731	E up vs B
Arpc1b	0.767594	0.940046	-1.06378	B down vs A	3.52763e-08	3.38375	3.38375	C up vs A	3.76154e-05	2.22552	2.22552	E up vs A	1.93461e-05	0.657709	-1.52043	E down vs C	2.44325e-05	2.36746	2.36746	E up vs B
Capg	0.940125	1.09624	1.09624	B up vs A	3.23012e-08	16.2119	16.2119	C up vs A	0.000627392	6.53167	6.53167	E up vs A	1.35524e-06	0.402894	-2.48204	E down vs C	0.000716797	5.95826	5.95826	E up vs B
Lyn	0.871504	1.05704	1.05704	B up vs A	4.3621e-08	5.06547	5.06547	C up vs A	5.43933e-06	3.62796	3.62796	E up vs A	0.000355544	0.716213	-1.39623	E down vs C	6.70429e-06	3.4322	3.4322	E up vs B
Hcls1	0.938503	0.935078	-1.06943	B down vs A	4.41712e-08	10.6947	10.6947	C up vs A	0.000111781	5.49659	5.49659	E up vs A	9.46402e-06	0.513953	-1.9457	E down vs C	9.88925e-05	5.87821	5.87821	E up vs B
Fcer1g	0.957069	1.03892	1.03892	B up vs A	4.29703e-08	9.35185	9.35185	C up vs A	0.000121992	4.82395	4.82395	E up vs A	8.31709e-06	0.515829	-1.93863	E down vs C	0.000133021	4.64324	4.64324	E up vs B
Ptprc	0.970487	1.07373	1.07373	B up vs A	4.64795e-08	23.8503	23.8503	C up vs A	8.05706e-05	12.0642	12.0642	E up vs A	1.42332e-05	0.505832	-1.97694	E down vs C	8.53667e-05	11.2358	11.2358	E up vs B
B2m	0.913143	1.17737	1.17737	B up vs A	4.87166e-08	19.5566	19.5566	C up vs A	3.8301e-05	10.8211	10.8211	E up vs A	3.4204e-05	0.553324	-1.80726	E down vs C	4.50632e-05	9.19089	9.19089	E up vs B
Npc2	0.624335	0.933411	-1.07134	B down vs A	6.33716e-08	2.50464	2.50464	C up vs A	0.000133244	1.70777	1.70777	E up vs A	1.46983e-05	0.681844	-1.46661	E down vs C	6.14478e-05	1.82961	1.82961	E up vs B
Pik3ap1	0.990532	0.97962	-1.0208	B down vs A	8.06877e-08	19.6701	19.6701	C up vs A	5.09246e-06	13.8952	13.8952	E up vs A	0.00151862	0.706409	-1.41561	E down vs C	5.01603e-06	14.1842	14.1842	E up vs B
Sh3bp2	0.848349	1.10258	1.10258	B up vs A	7.2876e-08	6.88446	6.88446	C up vs A	9.41124e-06	4.77229	4.77229	E up vs A	0.000466538	0.693197	-1.44259	E down vs C	1.21851e-05	4.3283	4.3283	E up vs B
Erap1	0.915493	1.06883	1.06883	B up vs A	1.38824e-07	7.68756	7.68756	C up vs A	1.90054e-06	6.39027	6.39027	E up vs A	0.0299837	0.831247	-1.20301	E down vs C	2.15539e-06	5.97877	5.97877	E up vs B
Rnf114	0.924448	1.02066	1.02066	B up vs A	1.19574e-07	3.27884	3.27884	C up vs A	3.27198e-06	2.7121	2.7121	E up vs A	0.0078705	0.827154	-1.20897	E down vs C	3.67944e-06	2.65721	2.65721	E up vs B
Clec5a	0.729176	1.39316	1.39316	B up vs A	6.76655e-08	13.522	13.522	C up vs A	0.000117419	7.01689	7.01689	E up vs A	1.86205e-05	0.518922	-1.92707	E down vs C	0.000206667	5.03666	5.03666	E up vs B
Cybb	0.994389	0.961046	-1.04053	B down vs A	8.96354e-08	60.6079	60.6079	C up vs A	2.52194e-05	36.0479	36.0479	E up vs A	0.000180524	0.594772	-1.68132	E down vs C	2.49657e-05	37.509	37.509	E up vs B
Bcl2a1a	0.954928	0.895889	-1.11621	B down vs A	9.19506e-08	20.7725	20.7725	C up vs A	0.000176897	10.3213	10.3213	E up vs A	2.086e-05	0.496871	-2.0126	E down vs C	0.000161265	11.5207	11.5207	E up vs B
BC147527	0.797393	0.412022	-2.42705	B down vs A	1.07945e-07	25.1684	25.1684	C up vs A	5.63545e-05	14.2265	14.2265	E up vs A	9.48671e-05	0.565254	-1.76912	E down vs C	3.83018e-05	34.5286	34.5286	E up vs B
Ctss	0.814019	1.11598	1.11598	B up vs A	8.2252e-08	6.34311	6.34311	C up vs A	8.52757e-05	3.71587	3.71587	E up vs A	3.64319e-05	0.585812	-1.70703	E down vs C	0.000123876	3.32968	3.32968	E up vs B
Treml2	0.987332	1.03801	1.03801	B up vs A	1.12309e-07	26.2001	26.2001	C up vs A	1.13306e-05	17.5167	17.5167	E up vs A	0.000876418	0.668575	-1.49572	E down vs C	1.15773e-05	16.8754	16.8754	E up vs B
Fyb	0.989087	1.0074	1.0074	B up vs A	9.26109e-08	6.8029	6.8029	C up vs A	0.000114607	3.88255	3.88255	E up vs A	3.27896e-05	0.57072	-1.75217	E down vs C	0.000117139	3.85404	3.85404	E up vs B
Plek	0.986228	1.00882	1.00882	B up vs A	9.70532e-08	6.45852	6.45852	C up vs A	9.2724e-05	3.79215	3.79215	E up vs A	4.45936e-05	0.587154	-1.70313	E down vs C	9.5281e-05	3.75898	3.75898	E up vs B
Cyba	0.851194	1.1464	1.1464	B up vs A	8.99134e-08	9.3884	9.3884	C up vs A	0.000280698	4.72972	4.72972	E up vs A	1.29472e-05	0.503783	-1.98498	E down vs C	0.000386577	4.12573	4.12573	E up vs B
Ifitm3	0.962958	1.13565	1.13565	B up vs A	1.30303e-07	31.3092	31.3092	C up vs A	1.01376e-05	21.3956	21.3956	E up vs A	0.0014218	0.683364	-1.46335	E down vs C	1.07922e-05	18.8399	18.8399	E up vs B
Dapp1	0.802857	0.937614	-1.06654	B down vs A	1.42869e-07	3.56617	3.56617	C up vs A	1.87752e-05	2.63058	2.63058	E up vs A	0.00068417	0.737648	-1.35566	E down vs C	1.32656e-05	2.80561	2.80561	E up vs B
Smpdl3b	0.9582	1.01556	1.01556	B up vs A	1.04172e-07	4.14812	4.14812	C up vs A	0.000226476	2.45786	2.45786	E up vs A	2.01949e-05	0.592523	-1.6877	E down vs C	0.000247212	2.4202	2.4202	E up vs B
Itgam	0.199722	1.36127	1.36127	B up vs A	7.4366e-08	3.96814	3.96814	C up vs A	7.60433e-06	2.95004	2.95004	E up vs A	0.000671722	0.743432	-1.34511	E down vs C	4.98094e-05	2.16713	2.16713	E up vs B
Cd48	0.730797	1.74633	1.74633	B up vs A	1.00817e-07	24.0138	24.0138	C up vs A	9.54744e-05	12.7755	12.7755	E up vs A	4.62076e-05	0.532006	-1.87968	E down vs C	0.00016618	7.31561	7.31561	E up vs B
Tes	0.425365	1.26491	1.26491	B up vs A	8.72657e-08	4.53193	4.53193	C up vs A	0.0012357	2.29008	2.29008	E up vs A	3.54377e-06	0.505321	-1.97894	E down vs C	0.00567549	1.81046	1.81046	E up vs B
Tgif2	0.248551	1.28418	1.28418	B up vs A	1.22561e-07	3.4907	3.4907	C up vs A	1.75747e-06	2.99919	2.99919	E up vs A	0.0262861	0.859195	-1.16388	E down vs C	7.71656e-06	2.33549	2.33549	E up vs B
H2-Q6	0.992043	1.14957	1.14957	B up vs A	1.20407e-07	157.835	157.835	C up vs A	0.0001544	78.1464	78.1464	E up vs A	3.78293e-05	0.495115	-2.01973	E down vs C	0.000156928	67.9786	67.9786	E up vs B
Csf2rb2	0.914628	1.12348	1.12348	B up vs A	1.14845e-07	13.0972	13.0972	C up vs A	0.000285905	6.4956	6.4956	E up vs A	1.89766e-05	0.495954	-2.01632	E down vs C	0.000343065	5.78168	5.78168	E up vs B
Serpina3n	0.975677	0.951924	-1.0505	B down vs A	1.53193e-07	17.1062	17.1062	C up vs A	0.0069091	5.77776	5.77776	E up vs A	2.22468e-06	0.337758	-2.9607	E down vs C	0.0065126	6.06956	6.06956	E up vs B
Cd86	0.986598	0.983178	-1.01711	B down vs A	1.45434e-07	11.2813	11.2813	C up vs A	5.00136e-05	6.87116	6.87116	E up vs A	0.000191035	0.609077	-1.64183	E down vs C	4.87623e-05	6.98873	6.98873	E up vs B
Lcp1	0.99536	0.996603	-1.00341	B down vs A	1.39735e-07	7.01983	7.01983	C up vs A	0.000289799	3.78281	3.78281	E up vs A	2.58588e-05	0.538875	-1.85572	E down vs C	0.000286962	3.79571	3.79571	E up vs B
Lgals3bp	0.856227	1.43244	1.43244	B up vs A	2.21079e-07	24.5023	24.5023	C up vs A	3.94619e-06	19.3902	19.3902	E up vs A	0.0218401	0.791362	-1.26364	E down vs C	4.96001e-06	13.5365	13.5365	E up vs B
Ucp2	0.959525	1.01411	1.01411	B up vs A	1.58703e-07	3.82912	3.82912	C up vs A	0.00295815	1.96501	1.96501	E up vs A	4.33195e-06	0.513175	-1.94865	E down vs C	0.00325718	1.93767	1.93767	E up vs B
Mpeg1	0.903236	1.14428	1.14428	B up vs A	1.51835e-07	13.1282	13.1282	C up vs A	0.000101669	7.41089	7.41089	E up vs A	8.91828e-05	0.564502	-1.77147	E down vs C	0.000123422	6.47649	6.47649	E up vs B
Il10ra	0.887905	0.896386	-1.11559	B down vs A	2.14607e-07	8.26146	8.26146	C up vs A	1.99782e-05	5.76902	5.76902	E up vs A	0.0014274	0.698305	-1.43204	E down vs C	1.63907e-05	6.43587	6.43587	E up vs B
Cst7	0.983375	1.12271	1.12271	B up vs A	1.61231e-07	60.852	60.852	C up vs A	0.000396215	27.9785	27.9785	E up vs A	2.42117e-05	0.459779	-2.17496	E down vs C	0.000410714	24.9205	24.9205	E up vs B
Tspo	0.981791	1.0847	1.0847	B up vs A	1.76009e-07	38.3944	38.3944	C up vs A	8.38302e-05	21.5087	21.5087	E up vs A	0.000145423	0.560205	-1.78506	E down vs C	8.68802e-05	19.8292	19.8292	E up vs B
Mafb	0.818392	0.968766	-1.03224	B down vs A	2.00133e-07	2.35194	2.35194	C up vs A	0.00126247	1.53382	1.53382	E up vs A	1.2035e-05	0.652152	-1.53338	E down vs C	0.000832422	1.58328	1.58328	E up vs B
Nckap1l	0.531859	1.1552	1.1552	B up vs A	1.39054e-07	3.53632	3.53632	C up vs A	0.000329675	2.15325	2.15325	E up vs A	2.26628e-05	0.608894	-1.64232	E down vs C	0.000999459	1.86396	1.86396	E up vs B
Psme1	0.930435	0.948811	-1.05395	B down vs A	2.37891e-07	6.73572	6.73572	C up vs A	2.94646e-05	4.6464	4.6464	E up vs A	0.000999443	0.689815	-1.44966	E down vs C	2.5966e-05	4.89708	4.89708	E up vs B
Apobec1	0.875966	0.679071	-1.4726	B down vs A	2.21478e-07	21.2463	21.2463	C up vs A	9.34293e-05	12.2149	12.2149	E up vs A	0.000194206	0.574917	-1.73938	E down vs C	7.31994e-05	17.9876	17.9876	E up vs B
AB124611	0.971415	1.16299	1.16299	B up vs A	1.90951e-07	46.4695	46.4695	C up vs A	0.000822236	19.9484	19.9484	E up vs A	1.6233e-05	0.42928	-2.32948	E down vs C	0.000876865	17.1527	17.1527	E up vs B
Calhm2	0.205643	1.3206	1.3206	B up vs A	8.64866e-07	3.09849	3.09849	C up vs A	3.16155e-07	3.42574	3.42574	E up vs A	0.122851	1.10562	1.10562	E up vs C	1.30749e-06	2.59407	2.59407	E up vs B
Vav1	0.846234	1.17905	1.17905	B up vs A	1.85513e-07	10.248	10.248	C up vs A	0.00023436	5.51166	5.51166	E up vs A	5.13127e-05	0.537825	-1.85934	E down vs C	0.000325151	4.67465	4.67465	E up vs B
Tyrobp	0.724607	0.92392	-1.08234	B down vs A	2.55064e-07	3.09218	3.09218	C up vs A	0.00238657	1.77211	1.77211	E up vs A	1.01726e-05	0.573093	-1.74492	E down vs C	0.00123941	1.91803	1.91803	E up vs B
Bcl2a1d	0.949657	0.697031	-1.43466	B down vs A	2.21342e-07	48.2761	48.2761	C up vs A	0.000122942	26.3571	26.3571	E up vs A	0.000140671	0.545966	-1.83162	E down vs C	0.000111137	37.8134	37.8134	E up vs B
Axl	0.556738	1.19638	1.19638	B up vs A	2.28977e-07	4.25477	4.25477	C up vs A	7.1077e-06	3.40308	3.40308	E up vs A	0.00846104	0.799828	-1.25027	E down vs C	1.58008e-05	2.84449	2.84449	E up vs B
Irf5	0.880892	1.21254	1.21254	B up vs A	2.04414e-07	15.0782	15.0782	C up vs A	7.98285e-05	8.87948	8.87948	E up vs A	0.00020265	0.588894	-1.6981	E down vs C	0.00010103	7.32305	7.32305	E up vs B
Tnfsf8	0.916716	?	?	No change between B and A	2.40291e-07	94.4425	94.4425	C up vs A	7.16151e-05	54.804	54.804	E up vs A	0.000312188	0.58029	-1.72328	E down vs C	6.09671e-05	?	?	No change between E and B
Milr1	0.545864	4.30123	4.30123	B up vs A	1.65056e-07	55.9497	55.9497	C up vs A	0.00058398	24.6188	24.6188	E up vs A	1.75501e-05	0.440016	-2.27265	E down vs C	0.00175861	5.72366	5.72366	E up vs B
Gfap	0.94166	1.03369	1.03369	B up vs A	2.42956e-07	5.49398	5.49398	C up vs A	4.6536e-05	3.72057	3.72057	E up vs A	0.000555895	0.677209	-1.47665	E down vs C	5.19664e-05	3.59931	3.59931	E up vs B
Elk3	0.831551	0.962431	-1.03904	B down vs A	2.56543e-07	2.71335	2.71335	C up vs A	0.00184538	1.65693	1.65693	E up vs A	1.26859e-05	0.610656	-1.63758	E down vs C	0.00124594	1.72161	1.72161	E up vs B
Lacc1	0.823725	1.1389	1.1389	B up vs A	2.38067e-07	7.093	7.093	C up vs A	2.84646e-05	4.88863	4.88863	E up vs A	0.00105122	0.689218	-1.45092	E down vs C	3.94874e-05	4.29241	4.29241	E up vs B
Cxcl16	0.949244	1.24097	1.24097	B up vs A	2.58774e-07	37.7273	37.7273	C up vs A	5.47787e-05	22.9637	22.9637	E up vs A	0.000505574	0.608677	-1.64291	E down vs C	6.03611e-05	18.5047	18.5047	E up vs B
Cxcl13	0.979184	2.00085	2.00085	B up vs A	2.52524e-07	374.086	374.086	C up vs A	0.000135392	201.417	201.417	E up vs A	0.000159165	0.538424	-1.85727	E down vs C	0.000141224	100.666	100.666	E up vs B
Msn	0.944617	1.03737	1.03737	B up vs A	2.41352e-07	6.2544	6.2544	C up vs A	0.000239971	3.62276	3.62276	E up vs A	7.82105e-05	0.579234	-1.72642	E down vs C	0.000269658	3.49226	3.49226	E up vs B
H2-M3	0.888851	0.8317	-1.20236	B down vs A	3.33292e-07	12.3915	12.3915	C up vs A	4.66987e-05	8.11153	8.11153	E up vs A	0.00101614	0.654605	-1.52764	E down vs C	3.79082e-05	9.75295	9.75295	E up vs B
Grn	0.81554	1.12145	1.12145	B up vs A	3.55847e-07	5.88889	5.88889	C up vs A	1.01486e-05	4.63017	4.63017	E up vs A	0.0117746	0.786255	-1.27185	E down vs C	1.39447e-05	4.12875	4.12875	E up vs B
Stra6l	0.676122	2.22577	2.22577	B up vs A	3.56793e-07	28.4689	28.4689	C up vs A	0.11843	5.52535	5.52535	E up vs A	9.26349e-07	0.194083	-5.15243	E down vs C	0.242606	2.48244	2.48244	E up vs B
H2-D1	0.959704	1.08958	1.08958	B up vs A	2.79194e-07	18.0743	18.0743	C up vs A	0.000118107	10.4138	10.4138	E up vs A	0.000223378	0.576169	-1.7356	E down vs C	0.000128078	9.55764	9.55764	E up vs B
Rnase6	0.982452	0.981805	-1.01853	B down vs A	2.97042e-07	8.91828	8.91828	C up vs A	0.00377861	3.76577	3.76577	E up vs A	8.76529e-06	0.422253	-2.36825	E down vs C	0.00362329	3.83556	3.83556	E up vs B
Epsti1	0.99521	0.978353	-1.02213	B down vs A	2.94564e-07	35.5437	35.5437	C up vs A	0.000126725	19.988	19.988	E up vs A	0.000226272	0.562349	-1.77826	E down vs C	0.000125509	20.4302	20.4302	E up vs B
Il21r	0.611317	1.68698	1.68698	B up vs A	2.46034e-07	14.1016	14.1016	C up vs A	5.4067e-05	8.80784	8.80784	E up vs A	0.000467298	0.624597	-1.60103	E down vs C	0.000120004	5.22107	5.22107	E up vs B
Tagap	0.754725	1.6407	1.6407	B up vs A	2.71187e-07	20.7617	20.7617	C up vs A	9.77575e-05	12.1077	12.1077	E up vs A	0.000265851	0.583176	-1.71475	E down vs C	0.000161648	7.37962	7.37962	E up vs B
Cd52	0.966963	0.913601	-1.09457	B down vs A	3.33442e-07	20.7409	20.7409	C up vs A	0.000666173	9.93641	9.93641	E up vs A	4.7481e-05	0.479074	-2.08736	E down vs C	0.000619098	10.8761	10.8761	E up vs B
Tagln2	0.872294	1.13003	1.13003	B up vs A	3.01417e-07	8.72747	8.72747	C up vs A	0.000750427	4.4093	4.4093	E up vs A	3.60899e-05	0.505221	-1.97933	E down vs C	0.0010019	3.90192	3.90192	E up vs B
H2-Q4	0.970402	1.44134	1.44134	B up vs A	3.30011e-07	113.676	113.676	C up vs A	0.000213512	59.8364	59.8364	E up vs A	0.000151931	0.526377	-1.89978	E down vs C	0.000227112	41.5145	41.5145	E up vs B
Ehd4	0.57717	0.870192	-1.14917	B down vs A	5.95092e-07	3.06513	3.06513	C up vs A	5.88232e-05	2.33032	2.33032	E up vs A	0.00223973	0.760268	-1.31533	E down vs C	2.55806e-05	2.67794	2.67794	E up vs B
Tnfrsf1a	0.660618	1.22136	1.22136	B up vs A	3.60117e-07	5.71348	5.71348	C up vs A	2.24488e-05	4.21627	4.21627	E up vs A	0.00341437	0.737952	-1.3551	E down vs C	4.27278e-05	3.45213	3.45213	E up vs B
Adap2	0.981142	1.01183	1.01183	B up vs A	3.53951e-07	5.70791	5.70791	C up vs A	0.000320877	3.35418	3.35418	E up vs A	0.000109865	0.587637	-1.70173	E down vs C	0.000334066	3.31497	3.31497	E up vs B
Il12rb2	0.821598	0.695041	-1.43876	B down vs A	4.08675e-07	13.5288	13.5288	C up vs A	0.00136619	6.24938	6.24938	E up vs A	3.33193e-05	0.461931	-2.16483	E down vs C	0.00090613	8.99138	8.99138	E up vs B
Nat1	0.763901	1.02544	1.02544	B up vs A	6.0239e-07	0.245718	-4.0697	C down vs A	4.42579e-05	0.497608	-2.00961	E down vs A	0.00343703	2.02512	2.02512	E up vs C	2.84033e-05	0.485263	-2.06074	E down vs B
S1pr3	0.928605	1.06239	1.06239	B up vs A	4.14287e-07	7.44794	7.44794	C up vs A	9.85511e-05	4.7756	4.7756	E up vs A	0.000571623	0.641197	-1.55958	E down vs C	0.000113626	4.49517	4.49517	E up vs B
Aim2	0.38107	1.52665	1.52665	B up vs A	2.67139e-07	6.7108	6.7108	C up vs A	7.88375e-05	4.28616	4.28616	E up vs A	0.000336959	0.638695	-1.56569	E down vs C	0.000338015	2.80755	2.80755	E up vs B
Oasl2	0.972947	1.43799	1.43799	B up vs A	1.05002e-06	110.016	110.016	C up vs A	4.36909e-06	99.5385	99.5385	E up vs A	0.334166	0.904766	-1.10526	E down vs C	4.56014e-06	69.2204	69.2204	E up vs B
Sat1	0.862904	1.03478	1.03478	B up vs A	3.78314e-07	2.88135	2.88135	C up vs A	0.000799288	1.84177	1.84177	E up vs A	4.8725e-05	0.639203	-1.56445	E down vs C	0.00109156	1.77986	1.77986	E up vs B
Irf7	0.986847	1.25214	1.25214	B up vs A	5.51195e-07	138.71	138.71	C up vs A	2.93821e-05	96.161	96.161	E up vs A	0.0052983	0.693253	-1.44247	E down vs C	3.00954e-05	76.7973	76.7973	E up vs B
Evi2b	0.896372	0.737685	-1.35559	B down vs A	4.56176e-07	19.4701	19.4701	C up vs A	0.000305977	10.5273	10.5273	E up vs A	0.000177786	0.540689	-1.84949	E down vs C	0.00024562	14.2707	14.2707	E up vs B
H2-Q7	0.957846	2.4046	2.4046	B up vs A	4.13138e-07	247.191	247.191	C up vs A	0.00046191	120.377	120.377	E up vs A	9.70062e-05	0.486982	-2.05346	E down vs C	0.000506475	50.0613	50.0613	E up vs B
Ncf1	0.71223	1.20301	1.20301	B up vs A	5.38629e-07	5.95077	5.95077	C up vs A	1.3404e-05	4.71803	4.71803	E up vs A	0.017343	0.792844	-1.26128	E down vs C	2.24953e-05	3.92185	3.92185	E up vs B
Dhx58	0.972148	0.849726	-1.17685	B down vs A	6.17259e-07	39.3167	39.3167	C up vs A	2.43724e-05	28.3353	28.3353	E up vs A	0.00881117	0.720694	-1.38755	E down vs C	2.31839e-05	33.3464	33.3464	E up vs B
Ppp1r3b	0.948418	1.01587	1.01587	B up vs A	4.19335e-07	3.26991	3.26991	C up vs A	0.00188451	1.91081	1.91081	E up vs A	2.59797e-05	0.584362	-1.71127	E down vs C	0.0021264	1.88095	1.88095	E up vs B
Cd300e	0.557502	0.651246	-1.53552	B down vs A	6.36228e-07	6.23455	6.23455	C up vs A	0.00822849	2.73394	2.73394	E up vs A	1.37622e-05	0.438515	-2.28043	E down vs C	0.00264449	4.19802	4.19802	E up vs B
Il1r1	0.530142	1.19062	1.19062	B up vs A	3.24113e-07	3.85479	3.85479	C up vs A	0.000112207	2.60695	2.60695	E up vs A	0.00031095	0.676288	-1.47866	E down vs C	0.000318777	2.18957	2.18957	E up vs B
Tlr4	0.173541	1.66889	1.66889	B up vs A	2.35196e-07	5.60535	5.60535	C up vs A	0.00166364	2.77701	2.77701	E up vs A	1.21566e-05	0.495422	-2.01848	E down vs C	0.0257143	1.66399	1.66399	E up vs B
Tlr9	0.965342	1.15784	1.15784	B up vs A	5.29341e-07	33.8367	33.8367	C up vs A	5.39977e-05	22.1118	22.1118	E up vs A	0.00201961	0.653488	-1.53025	E down vs C	5.76877e-05	19.0975	19.0975	E up vs B
Rtp4	0.979281	1.12541	1.12541	B up vs A	8.04347e-07	42.8645	42.8645	C up vs A	1.18483e-05	34.1609	34.1609	E up vs A	0.0463521	0.796951	-1.25478	E down vs C	1.22748e-05	30.3543	30.3543	E up vs B
Cnn3	0.57585	0.897301	-1.11445	B down vs A	6.67469e-07	2.60957	2.60957	C up vs A	0.000313006	1.85988	1.85988	E up vs A	0.000332038	0.712714	-1.40309	E down vs C	0.000123373	2.07275	2.07275	E up vs B
Ogfr	0.984062	0.993472	-1.00657	B down vs A	8.71569e-07	3.81062	3.81062	C up vs A	1.09677e-05	3.2629	3.2629	E up vs A	0.0609755	0.856265	-1.16786	E down vs C	1.06757e-05	3.28435	3.28435	E up vs B
Rnh1	0.573425	0.915378	-1.09245	B down vs A	6.53656e-07	2.32051	2.32051	C up vs A	0.000710592	1.63367	1.63367	E up vs A	0.000131696	0.704012	-1.42043	E down vs C	0.000266134	1.78469	1.78469	E up vs B
Mmp14	0.616133	0.901405	-1.10938	B down vs A	6.28657e-07	2.73726	2.73726	C up vs A	0.00172024	1.73532	1.73532	E up vs A	5.21394e-05	0.633961	-1.57738	E down vs C	0.000688346	1.92513	1.92513	E up vs B
Gna13	0.6988	1.08731	1.08731	B up vs A	4.11271e-07	3.08406	3.08406	C up vs A	0.000161023	2.15072	2.15072	E up vs A	0.000309134	0.697367	-1.43397	E down vs C	0.000307363	1.97803	1.97803	E up vs B
Tnfrsf14	0.364087	1.60183	1.60183	B up vs A	5.50517e-07	6.85529	6.85529	C up vs A	6.39714e-06	5.76728	5.76728	E up vs A	0.0613445	0.841289	-1.18865	E down vs C	2.25352e-05	3.60044	3.60044	E up vs B
Oas3	0.974924	1.49694	1.49694	B up vs A	5.87201e-07	142.443	142.443	C up vs A	7.90433e-05	88.9651	88.9651	E up vs A	0.00145617	0.624567	-1.60111	E down vs C	8.30169e-05	59.4312	59.4312	E up vs B
Pdpn	0.894999	1.06528	1.06528	B up vs A	4.81942e-07	5.51125	5.51125	C up vs A	0.000953265	3.01903	3.01903	E up vs A	6.0333e-05	0.547794	-1.8255	E down vs C	0.00121154	2.83403	2.83403	E up vs B
H2-T10	0.881117	0.613101	-1.63105	B down vs A	6.43282e-07	23.9244	23.9244	C up vs A	0.000271444	13.4195	13.4195	E up vs A	0.000367109	0.560911	-1.78281	E down vs C	0.000211342	21.8879	21.8879	E up vs B
Ly6a	0.938257	1.29317	1.29317	B up vs A	5.44176e-07	35.1149	35.1149	C up vs A	0.000901415	16.5711	16.5711	E up vs A	7.72216e-05	0.471912	-2.11904	E down vs C	0.00103683	12.8144	12.8144	E up vs B
Slamf8	0.99709	0.982488	-1.01782	B down vs A	8.10512e-07	42.6031	42.6031	C up vs A	3.04851e-05	30.7562	30.7562	E up vs A	0.0106284	0.721923	-1.38519	E down vs C	3.03235e-05	31.3043	31.3043	E up vs B
Cyp4v3	0.690263	0.949075	-1.05366	B down vs A	7.4893e-07	2.11174	2.11174	C up vs A	0.00158291	1.48458	1.48458	E up vs A	7.37866e-05	0.703015	-1.42245	E down vs C	0.000765136	1.56424	1.56424	E up vs B
Myl12a	0.95414	1.01049	1.01049	B up vs A	6.12953e-07	2.62461	2.62461	C up vs A	0.00113432	1.72722	1.72722	E up vs A	7.44504e-05	0.658087	-1.51956	E down vs C	0.00125985	1.7093	1.7093	E up vs B
Apod	0.732069	0.833697	-1.19948	B down vs A	8.40789e-07	5.18107	5.18107	C up vs A	0.000244423	3.35687	3.35687	E up vs A	0.000661821	0.64791	-1.54342	E down vs C	0.000138922	4.02648	4.02648	E up vs B
P2ry12	0.0380154	1.1842	1.1842	B up vs A	1.29931e-05	0.480199	-2.08247	C down vs A	2.6056e-05	0.495971	-2.01625	E down vs A	0.810476	1.03285	1.03285	E up vs C	1.34645e-06	0.418824	-2.38764	E down vs B
Scgb3a1	0.87432	2.27675	2.27675	B up vs A	6.16751e-07	72.8233	72.8233	C up vs A	0.000276287	39.663	39.663	E up vs A	0.000334452	0.544647	-1.83605	E down vs C	0.000361616	17.4209	17.4209	E up vs B
Fcgr1	0.933914	1.18317	1.18317	B up vs A	7.93424e-07	20.1749	20.1749	C up vs A	5.93626e-05	13.6992	13.6992	E up vs A	0.0038161	0.679021	-1.47271	E down vs C	6.74185e-05	11.5784	11.5784	E up vs B
Bst2	0.95683	1.5511	1.5511	B up vs A	1.02281e-06	87.1565	87.1565	C up vs A	2.34848e-05	65.9187	65.9187	E up vs A	0.0248024	0.756326	-1.32218	E down vs C	2.53814e-05	42.498	42.498	E up vs B
Mvp	0.933499	0.938238	-1.06583	B down vs A	7.21421e-07	7.48647	7.48647	C up vs A	0.000793643	4.09762	4.09762	E up vs A	0.000137852	0.547336	-1.82703	E down vs C	0.000683963	4.36735	4.36735	E up vs B
Stat1	0.94523	1.26077	1.26077	B up vs A	3.61269e-06	29.2407	29.2407	C up vs A	2.81339e-06	31.307	31.307	E up vs A	0.511862	1.07067	1.07067	E up vs C	3.0596e-06	24.8317	24.8317	E up vs B
Irf8	0.938443	1.08809	1.08809	B up vs A	7.61541e-07	10.9429	10.9429	C up vs A	0.00010375	7.14895	7.14895	E up vs A	0.00163926	0.653298	-1.5307	E down vs C	0.00011733	6.57017	6.57017	E up vs B
S100a4	0.687361	1.43339	1.43339	B up vs A	5.57739e-07	10.6476	10.6476	C up vs A	0.000950783	5.38257	5.38257	E up vs A	7.62021e-05	0.505518	-1.97817	E down vs C	0.0019965	3.75514	3.75514	E up vs B
Tgfbi	0.913935	1.31115	1.31115	B up vs A	8.32221e-07	25.8685	25.8685	C up vs A	0.0258909	7.77289	7.77289	E up vs A	8.02436e-06	0.300478	-3.32803	E down vs C	0.0319484	5.92832	5.92832	E up vs B
Gm43802	0.989482	0.879837	-1.13657	B down vs A	1.90069e-06	73.448	73.448	C up vs A	8.57718e-06	65.7894	65.7894	E up vs A	0.317929	0.895727	-1.11641	E down vs C	8.42852e-06	74.7745	74.7745	E up vs B
H2-K1	0.95198	1.31407	1.31407	B up vs A	7.31329e-07	46.6453	46.6453	C up vs A	0.000413303	24.7628	24.7628	E up vs A	0.000283423	0.530875	-1.88368	E down vs C	0.000458751	18.8444	18.8444	E up vs B
H2-T23	0.990585	1.06262	1.06262	B up vs A	8.48962e-07	46.7582	46.7582	C up vs A	0.00012233	29.0599	29.0599	E up vs A	0.00160894	0.621494	-1.60903	E down vs C	0.000124668	27.3475	27.3475	E up vs B
Ms4a6c	0.98618	0.751645	-1.33042	B down vs A	8.12272e-07	125.189	125.189	C up vs A	0.00234837	52.5382	52.5382	E up vs A	5.7653e-05	0.419673	-2.38281	E down vs C	0.00227324	69.8976	69.8976	E up vs B
Kdr	0.022456	1.52729	1.52729	B up vs A	2.96983e-07	2.94603	2.94603	C up vs A	1.47085e-05	2.36409	2.36409	E up vs A	0.00444062	0.802466	-1.24616	E down vs C	0.000899255	1.54789	1.54789	E up vs B
Tent5c	0.733555	1.25577	1.25577	B up vs A	6.79032e-07	7.60764	7.60764	C up vs A	0.00204746	3.74828	3.74828	E up vs A	4.99085e-05	0.4927	-2.02963	E down vs C	0.00390381	2.98486	2.98486	E up vs B
Cd63	0.964828	0.994802	-1.00522	B down vs A	8.80699e-07	2.01266	2.01266	C up vs A	0.00601869	1.36554	1.36554	E up vs A	2.81631e-05	0.678475	-1.47389	E down vs C	0.00552717	1.37268	1.37268	E up vs B
Neurl3	0.799673	0.650589	-1.53707	B down vs A	9.77354e-07	12.6885	12.6885	C up vs A	0.00145608	6.29494	6.29494	E up vs A	0.000120966	0.496113	-2.01567	E down vs C	0.000916399	9.67576	9.67576	E up vs B
Arhgap30	0.955589	0.941109	-1.06258	B down vs A	8.93657e-07	10.0715	10.0715	C up vs A	0.00426848	4.46805	4.46805	E up vs A	3.87415e-05	0.443632	-2.25412	E down vs C	0.00383697	4.74765	4.74765	E up vs B
Ccl5	0.981338	1.56939	1.56939	B up vs A	8.33018e-07	211.305	211.305	C up vs A	0.00164638	93.1326	93.1326	E up vs A	8.37369e-05	0.44075	-2.26886	E down vs C	0.00171931	59.3432	59.3432	E up vs B
Tnfrsf1b	0.946684	1.10691	1.10691	B up vs A	8.20821e-07	14.8311	14.8311	C up vs A	0.00150204	7.12968	7.12968	E up vs A	8.94314e-05	0.480727	-2.08018	E down vs C	0.00169975	6.44109	6.44109	E up vs B
Tuba1c	0.978792	0.976522	-1.02404	B down vs A	8.85584e-07	8.58356	8.58356	C up vs A	0.00348635	3.99012	3.99012	E up vs A	4.57651e-05	0.464855	-2.15121	E down vs C	0.00331435	4.08605	4.08605	E up vs B
Anxa1	0.664367	1.26311	1.26311	B up vs A	7.09629e-07	6.30022	6.30022	C up vs A	0.000863603	3.4985	3.4985	E up vs A	0.000123137	0.555299	-1.80083	E down vs C	0.00191783	2.76975	2.76975	E up vs B
Ass1	0.56402	0.912203	-1.09625	B down vs A	1.30806e-06	2.2466	2.2466	C up vs A	0.00324116	1.51702	1.51702	E up vs A	8.72353e-05	0.67525	-1.48093	E down vs C	0.0010986	1.66303	1.66303	E up vs B
Psmb8	0.987527	0.880153	-1.13617	B down vs A	1.04458e-06	65.7454	65.7454	C up vs A	0.000174113	39.8709	39.8709	E up vs A	0.00147989	0.606444	-1.64896	E down vs C	0.000169709	45.3	45.3	E up vs B
Sp110	0.864147	1.95096	1.95096	B up vs A	9.41977e-07	48.3971	48.3971	C up vs A	0.000150532	29.6562	29.6562	E up vs A	0.00148246	0.612768	-1.63194	E down vs C	0.000199312	15.2008	15.2008	E up vs B
Ddit3	0.929095	0.984401	-1.01585	B down vs A	1.14679e-06	2.46631	2.46631	C up vs A	0.019114	1.43968	1.43968	E up vs A	1.5561e-05	0.583738	-1.7131	E down vs C	0.0160601	1.46249	1.46249	E up vs B
Itgb2	0.971444	1.04993	1.04993	B up vs A	9.56991e-07	12.8826	12.8826	C up vs A	0.0023188	6.02252	6.02252	E up vs A	7.47332e-05	0.467494	-2.13907	E down vs C	0.00248021	5.73613	5.73613	E up vs B
Gbp3	0.954047	1.56801	1.56801	B up vs A	1.46613e-06	81.4348	81.4348	C up vs A	3.3575e-05	61.4222	61.4222	E up vs A	0.0280664	0.75425	-1.32582	E down vs C	3.65482e-05	39.1722	39.1722	E up vs B
Vmn1r65	0.937659	1.45053	1.45053	B up vs A	9.7728e-07	49.9676	49.9676	C up vs A	0.000322295	28.08	28.08	E up vs A	0.000617614	0.561965	-1.77947	E down vs C	0.000368399	19.3585	19.3585	E up vs B
Ccdc88b	0.882027	0.912223	-1.09622	B down vs A	1.13177e-06	5.95255	5.95255	C up vs A	0.000396252	3.70835	3.70835	E up vs A	0.000622814	0.622985	-1.60518	E down vs C	0.000307382	4.06518	4.06518	E up vs B
Elf1	0.992291	0.996205	-1.00381	B down vs A	1.32667e-06	4.23779	4.23779	C up vs A	8.63098e-05	3.16325	3.16325	E up vs A	0.0058609	0.746438	-1.3397	E down vs C	8.50135e-05	3.1753	3.1753	E up vs B
Rhoh	0.94872	0.952649	-1.0497	B down vs A	1.20002e-06	7.13084	7.13084	C up vs A	0.000252568	4.56755	4.56755	E up vs A	0.00118397	0.640534	-1.5612	E down vs C	0.000226807	4.79458	4.79458	E up vs B
Hck	0.941863	1.18667	1.18667	B up vs A	1.45144e-06	21.9079	21.9079	C up vs A	5.66798e-05	15.7936	15.7936	E up vs A	0.0126418	0.720907	-1.38714	E down vs C	6.33654e-05	13.3091	13.3091	E up vs B
H2-T22	0.97672	0.921251	-1.08548	B down vs A	1.72715e-06	22.6595	22.6595	C up vs A	4.10092e-05	17.1785	17.1785	E up vs A	0.0280307	0.758115	-1.31906	E down vs C	3.92682e-05	18.6469	18.6469	E up vs B
Card6	0.350185	1.24746	1.24746	B up vs A	1.14799e-06	3.17039	3.17039	C up vs A	1.36861e-05	2.75442	2.75442	E up vs A	0.0712641	0.868797	-1.15102	E down vs C	5.431e-05	2.20802	2.20802	E up vs B
Zbp1	0.992334	1.50187	1.50187	B up vs A	1.20347e-06	435.876	435.876	C up vs A	0.000251926	254.208	254.208	E up vs A	0.00119369	0.583212	-1.71464	E down vs C	0.000256022	169.26	169.26	E up vs B
Nfkb1	0.508835	1.15363	1.15363	B up vs A	1.03257e-06	2.94603	2.94603	C up vs A	4.01578e-05	2.38307	2.38307	E up vs A	0.0111373	0.80891	-1.23623	E down vs C	0.000112256	2.06571	2.06571	E up vs B
Anxa4	0.993682	0.995768	-1.00425	B down vs A	1.13604e-06	5.47497	5.47497	C up vs A	0.0012994	3.09126	3.09126	E up vs A	0.000171711	0.564616	-1.77111	E down vs C	0.00128069	3.1044	3.1044	E up vs B
Arhgap25	0.410873	1.15931	1.15931	B up vs A	7.3291e-07	2.66832	2.66832	C up vs A	0.000295541	1.90609	1.90609	E up vs A	0.000416579	0.71434	-1.39989	E down vs C	0.00129045	1.64416	1.64416	E up vs B
Dock2	0.976527	1.02593	1.02593	B up vs A	1.12614e-06	8.38643	8.38643	C up vs A	0.00116577	4.50114	4.50114	E up vs A	0.000189255	0.536717	-1.86318	E down vs C	0.00123009	4.38737	4.38737	E up vs B
Hcar2	0.995079	1.0382	1.0382	B up vs A	1.33207e-06	52.0415	52.0415	C up vs A	0.000153496	32.883	32.883	E up vs A	0.00269377	0.63186	-1.58263	E down vs C	0.000155045	31.673	31.673	E up vs B
Lpxn	0.837979	1.30232	1.30232	B up vs A	1.12889e-06	13.3769	13.3769	C up vs A	0.0120303	5.05502	5.05502	E up vs A	2.22542e-05	0.377893	-2.64625	E down vs C	0.0179533	3.88154	3.88154	E up vs B
Stat2	0.90703	1.20103	1.20103	B up vs A	3.93777e-06	13.6905	13.6905	C up vs A	7.01368e-06	13.4947	13.4947	E up vs A	0.889923	0.985701	-1.01451	E down vs C	8.17792e-06	11.2359	11.2359	E up vs B
Plscr1	0.649269	1.21024	1.21024	B up vs A	9.17021e-07	4.93644	4.93644	C up vs A	0.000878012	2.89969	2.89969	E up vs A	0.000182778	0.587406	-1.7024	E down vs C	0.00202968	2.39596	2.39596	E up vs B
Psmb10	0.854438	0.844904	-1.18357	B down vs A	2.22411e-06	7.6072	7.6072	C up vs A	4.38271e-05	6.02664	6.02664	E up vs A	0.0398908	0.792228	-1.26226	E down vs C	3.33894e-05	7.13293	7.13293	E up vs B
Plagl2	0.945422	1.01247	1.01247	B up vs A	1.57984e-06	2.47574	2.47574	C up vs A	9.36101e-05	1.99418	1.99418	E up vs A	0.00719556	0.805488	-1.24148	E down vs C	0.000104312	1.96961	1.96961	E up vs B
Gpr31b	0.989991	1.33479	1.33479	B up vs A	1.31818e-06	221.158	221.158	C up vs A	0.00459542	87.5033	87.5033	E up vs A	6.38895e-05	0.39566	-2.52742	E down vs C	0.00470753	65.5557	65.5557	E up vs B
Elf4	0.932404	1.15038	1.15038	B up vs A	1.26556e-06	15.6828	15.6828	C up vs A	0.00284187	7.19219	7.19219	E up vs A	9.3998e-05	0.458602	-2.18054	E down vs C	0.00333803	6.25203	6.25203	E up vs B
Phf11a	0.958238	3.90425	3.90425	B up vs A	1.48214e-06	453.088	453.088	C up vs A	0.000182445	280.61	280.61	E up vs A	0.00259745	0.619328	-1.61465	E down vs C	0.000198904	71.873	71.873	E up vs B
Ptpn6	0.96177	0.950149	-1.05247	B down vs A	1.40991e-06	9.52065	9.52065	C up vs A	0.000668885	5.45283	5.45283	E up vs A	0.000494507	0.572737	-1.746	E down vs C	0.000614497	5.73892	5.73892	E up vs B
Iqgap1	0.0138282	1.6695	1.6695	B up vs A	3.67324e-07	3.1952	3.1952	C up vs A	0.000137074	2.22183	2.22183	E up vs A	0.00030611	0.695365	-1.43809	E down vs C	0.0256277	1.33084	1.33084	E up vs B
Gpr65	0.973133	0.843749	-1.18519	B down vs A	1.4341e-06	38.9452	38.9452	C up vs A	0.00527946	15.7025	15.7025	E up vs A	6.36679e-05	0.403195	-2.48019	E down vs C	0.00494784	18.6104	18.6104	E up vs B
Tgfbr2	0.420999	1.22992	1.22992	B up vs A	1.54941e-06	3.28343	3.28343	C up vs A	1.73279e-05	2.85481	2.85481	E up vs A	0.0844285	0.869461	-1.15014	E down vs C	5.71456e-05	2.32113	2.32113	E up vs B
Ly6c2	0.998567	0.585415	-1.70819	B down vs A	1.5137e-06	1879.35	1879.35	C up vs A	0.0144665	613.167	613.167	E up vs A	2.84825e-05	0.326265	-3.065	E down vs C	0.0144158	1047.4	1047.4	E up vs B
Ciita	0.876648	1.60722	1.60722	B up vs A	1.61197e-06	32.6016	32.6016	C up vs A	0.000104207	22.0678	22.0678	E up vs A	0.00642545	0.676893	-1.47734	E down vs C	0.000133595	13.7304	13.7304	E up vs B
Xaf1	0.942786	1.3881	1.3881	B up vs A	1.79575e-06	44.225	44.225	C up vs A	9.28988e-05	30.528	30.528	E up vs A	0.00917414	0.690287	-1.44867	E down vs C	0.00010406	21.9927	21.9927	E up vs B
Was	0.946899	1.03561	1.03561	B up vs A	1.46994e-06	5.36184	5.36184	C up vs A	0.000394903	3.45029	3.45029	E up vs A	0.000975678	0.64349	-1.55402	E down vs C	0.000443084	3.33165	3.33165	E up vs B
Itpripl2	0.606366	1.17815	1.17815	B up vs A	1.29671e-06	3.83896	3.83896	C up vs A	9.59927e-05	2.86917	2.86917	E up vs A	0.00484524	0.747382	-1.338	E down vs C	0.00022252	2.43532	2.43532	E up vs B
Hmox1	0.853641	0.821669	-1.21703	B down vs A	1.6456e-06	8.79083	8.79083	C up vs A	0.00191137	4.57832	4.57832	E up vs A	0.000206991	0.520807	-1.9201	E down vs C	0.00135846	5.57198	5.57198	E up vs B
Sp100	0.97918	0.910379	-1.09844	B down vs A	1.95196e-06	28.2215	28.2215	C up vs A	0.000102859	19.5331	19.5331	E up vs A	0.00924026	0.692134	-1.44481	E down vs C	9.86957e-05	21.456	21.456	E up vs B
Cast	0.718575	0.909823	-1.09912	B down vs A	2.0178e-06	2.97081	2.97081	C up vs A	0.000446652	2.12562	2.12562	E up vs A	0.00144052	0.715501	-1.39762	E down vs C	0.000241241	2.3363	2.3363	E up vs B
Lgals9	0.958898	1.22088	1.22088	B up vs A	1.87124e-06	35.1176	35.1176	C up vs A	0.000100056	24.203	24.203	E up vs A	0.0089026	0.689198	-1.45096	E down vs C	0.000108583	19.8242	19.8242	E up vs B
Ly6e	0.958175	1.02624	1.02624	B up vs A	2.17962e-06	4.92075	4.92075	C up vs A	5.4257e-05	3.90581	3.90581	E up vs A	0.0281621	0.793744	-1.25985	E down vs C	5.87669e-05	3.80596	3.80596	E up vs B
Isg15	0.98884	1.36093	1.36093	B up vs A	2.10309e-06	203.984	203.984	C up vs A	7.05639e-05	146.464	146.464	E up vs A	0.0180477	0.718017	-1.39272	E down vs C	7.21075e-05	107.62	107.62	E up vs B
Hap1	0.661434	0.90608	-1.10366	B down vs A	5.549e-06	2.51912	2.51912	C up vs A	2.11336e-05	2.37725	2.37725	E up vs A	0.425586	0.943681	-1.05968	E down vs C	1.14766e-05	2.62366	2.62366	E up vs B
Btk	0.813874	0.917563	-1.08984	B down vs A	1.84926e-06	3.78723	3.78723	C up vs A	0.00808163	2.03137	2.03137	E up vs A	6.24407e-05	0.536372	-1.86438	E down vs C	0.00511985	2.21387	2.21387	E up vs B
Gadd45b	0.900847	0.931702	-1.0733	B down vs A	1.71868e-06	5.40031	5.40031	C up vs A	0.00103849	3.21185	3.21185	E up vs A	0.000420319	0.594753	-1.68137	E down vs C	0.000829486	3.44729	3.44729	E up vs B
Wwtr1	0.182247	1.18817	1.18817	B up vs A	9.5941e-07	2.15158	2.15158	C up vs A	4.02607e-05	1.81218	1.81218	E up vs A	0.0096504	0.842256	-1.18729	E down vs C	0.000373482	1.52519	1.52519	E up vs B
Trex1	0.940971	0.894804	-1.11756	B down vs A	2.69373e-06	11.894	11.894	C up vs A	5.25534e-05	9.28106	9.28106	E up vs A	0.0427482	0.780316	-1.28153	E down vs C	4.69964e-05	10.3722	10.3722	E up vs B
Hs3st2	0.856451	0.98747	-1.01269	B down vs A	1.79025e-06	0.446492	-2.23968	C down vs A	0.000132686	0.637491	-1.56865	E down vs A	0.0055654	1.42778	1.42778	E up vs C	0.000178137	0.64558	-1.54899	E down vs B
Unc93b1	0.977034	1.01128	1.01128	B up vs A	2.37896e-06	4.04506	4.04506	C up vs A	6.82212e-05	3.21846	3.21846	E up vs A	0.0235955	0.79565	-1.25683	E down vs C	7.13232e-05	3.18254	3.18254	E up vs B
Ctsc	0.727824	1.49154	1.49154	B up vs A	1.60179e-06	12.3906	12.3906	C up vs A	0.000144543	8.30153	8.30153	E up vs A	0.00406132	0.669986	-1.49257	E down vs C	0.000257123	5.56574	5.56574	E up vs B
Cd74	0.94929	1.14683	1.14683	B up vs A	1.65151e-06	19.6123	19.6123	C up vs A	0.00409534	8.62088	8.62088	E up vs A	9.89511e-05	0.439566	-2.27497	E down vs C	0.00462661	7.51716	7.51716	E up vs B
Vasp	0.992991	0.997093	-1.00292	B down vs A	1.89131e-06	3.63106	3.63106	C up vs A	0.000503531	2.47004	2.47004	E up vs A	0.00111897	0.680252	-1.47004	E down vs C	0.000495868	2.47724	2.47724	E up vs B
Pik3r5	0.761604	1.1893	1.1893	B up vs A	1.55373e-06	6.05121	6.05121	C up vs A	0.00463248	3.01545	3.01545	E up vs A	8.06427e-05	0.498321	-2.00674	E down vs C	0.00834196	2.53549	2.53549	E up vs B
Lpcat2	0.945994	1.01425	1.01425	B up vs A	6.45606e-06	2.47321	2.47321	C up vs A	1.05247e-05	2.46302	2.46302	E up vs A	0.95298	0.995879	-1.00414	E down vs C	1.15346e-05	2.42841	2.42841	E up vs B
Tnfaip8l2	0.861166	1.06868	1.06868	B up vs A	2.0252e-06	4.09891	4.09891	C up vs A	0.039773	1.83658	1.83658	E up vs A	1.80243e-05	0.448066	-2.23182	E down vs C	0.0556079	1.71855	1.71855	E up vs B
Myorg	0.457964	1.05011	1.05011	B up vs A	3.10029e-06	0.496225	-2.01521	C down vs A	0.0022989	0.759693	-1.31632	E down vs A	0.000455129	1.53094	1.53094	E up vs C	0.000584763	0.72344	-1.38229	E down vs B
Tifab	0.965279	1.02045	1.02045	B up vs A	2.56366e-06	4.62123	4.62123	C up vs A	0.000112452	3.50884	3.50884	E up vs A	0.0132481	0.759286	-1.31703	E down vs C	0.000120554	3.43852	3.43852	E up vs B
Plcg2	0.845008	1.07214	1.07214	B up vs A	2.09833e-06	3.90105	3.90105	C up vs A	0.000171391	2.87295	2.87295	E up vs A	0.00522215	0.736455	-1.35786	E down vs C	0.000236932	2.67963	2.67963	E up vs B
Cldn10	0.94811	0.995623	-1.0044	B down vs A	1.9338e-06	0.466374	-2.1442	C down vs A	0.00370685	0.774457	-1.29123	E down vs A	0.000137476	1.66059	1.66059	E up vs C	0.00419812	0.777862	-1.28557	E down vs B
Prdm1	0.574566	0.760248	-1.31536	B down vs A	2.90631e-06	4.22605	4.22605	C up vs A	0.00285145	2.48019	2.48019	E up vs A	0.00032954	0.586882	-1.70392	E down vs C	0.00100033	3.26235	3.26235	E up vs B
Epha2	0.313874	1.35874	1.35874	B up vs A	1.35483e-06	3.8604	3.8604	C up vs A	8.60751e-05	2.91577	2.91577	E up vs A	0.00611463	0.755304	-1.32397	E down vs C	0.00047382	2.14595	2.14595	E up vs B
Slfn3	0.672043	1.42132	1.42132	B up vs A	2.13341e-06	8.78436	8.78436	C up vs A	7.95742e-05	6.50993	6.50993	E up vs A	0.0155833	0.741083	-1.34938	E down vs C	0.00015668	4.58021	4.58021	E up vs B
Zmynd15	0.758443	1.82065	1.82065	B up vs A	1.89841e-06	22.1657	22.1657	C up vs A	0.000248778	13.9272	13.9272	E up vs A	0.00268787	0.628324	-1.59154	E down vs C	0.000420462	7.64958	7.64958	E up vs B
Dok1	0.642725	0.720892	-1.38717	B down vs A	2.82315e-06	5.56894	5.56894	C up vs A	0.00734671	2.79488	2.79488	E up vs A	0.000124655	0.501869	-1.99255	E down vs C	0.00300043	3.87697	3.87697	E up vs B
Map3k14	0.578984	0.807665	-1.23814	B down vs A	3.11732e-06	3.59979	3.59979	C up vs A	0.00145697	2.32523	2.32523	E up vs A	0.000750474	0.645936	-1.54814	E down vs C	0.000533501	2.87896	2.87896	E up vs B
S100a11	0.994984	0.994157	-1.00588	B down vs A	2.16353e-06	8.29119	8.29119	C up vs A	0.00585615	3.89596	3.89596	E up vs A	0.000105039	0.469891	-2.12815	E down vs C	0.00578545	3.91886	3.91886	E up vs B
H2-T24	0.800005	1.61411	1.61411	B up vs A	3.21073e-06	19.2304	19.2304	C up vs A	3.90291e-05	15.5911	15.5911	E up vs A	0.0879944	0.810752	-1.23342	E down vs C	5.71575e-05	9.65922	9.65922	E up vs B
Pros1	0.139509	1.37913	1.37913	B up vs A	1.0962e-06	3.04635	3.04635	C up vs A	6.69005e-05	2.38104	2.38104	E up vs A	0.0059065	0.781604	-1.27942	E down vs C	0.000901268	1.72649	1.72649	E up vs B
Nfatc1	0.871989	1.03549	1.03549	B up vs A	2.18094e-06	2.72522	2.72522	C up vs A	0.000300264	2.04418	2.04418	E up vs A	0.0026895	0.750097	-1.33316	E down vs C	0.000395533	1.97412	1.97412	E up vs B
Opn3	0.101661	0.881951	-1.13385	B down vs A	1.49077e-06	0.449141	-2.22647	C down vs A	1.46615e-05	0.546164	-1.83095	E down vs A	0.101549	1.21602	1.21602	E up vs C	0.000206709	0.619268	-1.61481	E down vs B
Lgals3	0.99702	1.03103	1.03103	B up vs A	2.3537e-06	65.6116	65.6116	C up vs A	0.0140223	23.1593	23.1593	E up vs A	5.35694e-05	0.352975	-2.83306	E down vs C	0.0141251	22.4622	22.4622	E up vs B
Cndp1	0.762312	1.16218	1.16218	B up vs A	4.66689e-06	4.87693	4.87693	C up vs A	1.88798e-05	4.49455	4.49455	E up vs A	0.392634	0.921594	-1.08508	E down vs C	2.91259e-05	3.86733	3.86733	E up vs B
Pik3cg	0.90588	0.964247	-1.03708	B down vs A	3.8526e-06	3.23427	3.23427	C up vs A	0.26285	1.3262	1.3262	E up vs A	7.72915e-06	0.410045	-2.43876	E down vs C	0.217073	1.37537	1.37537	E up vs B
Hs3st3b1	0.883756	1.05757	1.05757	B up vs A	2.48546e-06	4.04331	4.04331	C up vs A	0.000213183	2.9471	2.9471	E up vs A	0.00525634	0.728883	-1.37196	E down vs C	0.000272303	2.78667	2.78667	E up vs B
Il23a	0.688032	1.03733	1.03733	B up vs A	6.02327e-06	0.346575	-2.88538	C down vs A	5.33576e-05	0.460943	-2.16947	E down vs A	0.152444	1.32999	1.32999	E up vs C	2.93274e-05	0.444354	-2.25046	E down vs B
Clic1	0.875952	0.933725	-1.07098	B down vs A	2.61393e-06	4.26435	4.26435	C up vs A	0.00782017	2.25863	2.25863	E up vs A	0.000105303	0.529654	-1.88803	E down vs C	0.00577742	2.41894	2.41894	E up vs B
Nupr1	0.909841	1.05174	1.05174	B up vs A	2.3198e-06	4.55732	4.55732	C up vs A	0.0135768	2.22575	2.22575	E up vs A	5.40283e-05	0.48839	-2.04754	E down vs C	0.0169447	2.11626	2.11626	E up vs B
Rab32	0.981513	0.985194	-1.01503	B down vs A	2.40026e-06	5.95879	5.95879	C up vs A	0.00630153	2.9664	2.9664	E up vs A	0.000113978	0.49782	-2.00876	E down vs C	0.00602524	3.01098	3.01098	E up vs B
Ifit1	0.991957	1.19965	1.19965	B up vs A	5.21636e-06	142.842	142.842	C up vs A	3.00106e-05	123.936	123.936	E up vs A	0.259631	0.867641	-1.15255	E down vs C	3.04546e-05	103.31	103.31	E up vs B
Psmb9	0.995641	1.04275	1.04275	B up vs A	2.67457e-06	61.059	61.059	C up vs A	0.000302215	38.0889	38.0889	E up vs A	0.0037883	0.623806	-1.60306	E down vs C	0.00030503	36.5274	36.5274	E up vs B
Ly9	0.907663	1.4992	1.4992	B up vs A	2.21485e-06	34.668	34.668	C up vs A	0.00194559	16.8985	16.8985	E up vs A	0.000322136	0.487437	-2.05155	E down vs C	0.00241769	11.2716	11.2716	E up vs B
Dock8	0.915072	1.05311	1.05311	B up vs A	2.86426e-06	4.79454	4.79454	C up vs A	0.000153157	3.56355	3.56355	E up vs A	0.0105013	0.743251	-1.34544	E down vs C	0.000182355	3.38383	3.38383	E up vs B
Nod2	0.789451	1.30634	1.30634	B up vs A	2.2554e-06	9.94542	9.94542	C up vs A	0.000328126	6.37301	6.37301	E up vs A	0.00254718	0.640799	-1.56055	E down vs C	0.000520778	4.87852	4.87852	E up vs B
Irgm1	0.99916	1.0082	1.0082	B up vs A	2.72974e-06	60.6734	60.6734	C up vs A	0.000346016	37.309	37.309	E up vs A	0.00330157	0.614916	-1.62624	E down vs C	0.000346639	37.0056	37.0056	E up vs B
Aoah	0.891639	1.50542	1.50542	B up vs A	2.22963e-06	29.9985	29.9985	C up vs A	0.00264343	14.0968	14.0968	E up vs A	0.000237764	0.469916	-2.12804	E down vs C	0.00342253	9.36404	9.36404	E up vs B
Bcl3	0.823449	2.42251	2.42251	B up vs A	2.93508e-06	49.4121	49.4121	C up vs A	9.70835e-05	35.6002	35.6002	E up vs A	0.0206403	0.720475	-1.38797	E down vs C	0.000138725	14.6956	14.6956	E up vs B
Slfn2	0.98217	0.833057	-1.2004	B down vs A	2.58967e-06	58.5216	58.5216	C up vs A	0.000737925	32.571	32.571	E up vs A	0.00120337	0.556563	-1.79674	E down vs C	0.000709138	39.0981	39.0981	E up vs B
Ifi204	0.980335	1.73582	1.73582	B up vs A	2.48876e-06	231.81	231.81	C up vs A	0.000864571	124.523	124.523	E up vs A	0.000939109	0.537177	-1.86159	E down vs C	0.000903765	71.7372	71.7372	E up vs B
Tap1	0.971061	1.53272	1.53272	B up vs A	3.31953e-06	111.223	111.223	C up vs A	0.000130284	78.0747	78.0747	E up vs A	0.0169475	0.701963	-1.42458	E down vs C	0.000138136	50.9385	50.9385	E up vs B
Spidr	0.87312	1.04963	1.04963	B up vs A	2.29942e-06	3.42098	3.42098	C up vs A	0.00162489	2.17773	2.17773	E up vs A	0.000412732	0.636581	-1.57089	E down vs C	0.00218792	2.07476	2.07476	E up vs B
Casp1	0.916143	0.863096	-1.15862	B down vs A	3.54326e-06	10.6915	10.6915	C up vs A	0.000181763	7.55673	7.55673	E up vs A	0.0120223	0.706797	-1.41483	E down vs C	0.000153001	8.75538	8.75538	E up vs B
Aif1	0.929622	1.04691	1.04691	B up vs A	2.49464e-06	5.10497	5.10497	C up vs A	0.00132818	3.07181	3.07181	E up vs A	0.000583375	0.60173	-1.66188	E down vs C	0.00156268	2.93417	2.93417	E up vs B
Syk	0.571383	1.15745	1.15745	B up vs A	2.23088e-06	3.15863	3.15863	C up vs A	0.0258554	1.64984	1.64984	E up vs A	2.93475e-05	0.522327	-1.91451	E down vs C	0.0770493	1.42541	1.42541	E up vs B
Pmaip1	0.704306	0.894638	-1.11777	B down vs A	3.56072e-06	3.06179	3.06179	C up vs A	0.0131374	1.74713	1.74713	E up vs A	0.00010073	0.570624	-1.75247	E down vs C	0.00625777	1.95289	1.95289	E up vs B
Gm8995	0.923176	1.60107	1.60107	B up vs A	2.72857e-06	48.7302	48.7302	C up vs A	0.000642016	27.8265	27.8265	E up vs A	0.0015453	0.571032	-1.75122	E down vs C	0.000762074	17.3799	17.3799	E up vs B
Wipf1	0.832633	0.956116	-1.0459	B down vs A	3.24378e-06	2.5608	2.5608	C up vs A	0.00773093	1.61655	1.61655	E up vs A	0.000144985	0.631267	-1.58412	E down vs C	0.00513341	1.69075	1.69075	E up vs B
Renbp	0.553852	1.08198	1.08198	B up vs A	1.97954e-06	2.08712	2.08712	C up vs A	0.000828184	1.57162	1.57162	E up vs A	0.000678813	0.753006	-1.32801	E down vs C	0.00248236	1.45253	1.45253	E up vs B
Casp8	0.929716	0.904577	-1.10549	B down vs A	2.96242e-06	9.21505	9.21505	C up vs A	0.0039449	4.59212	4.59212	E up vs A	0.000244255	0.498329	-2.00671	E down vs C	0.00333403	5.07654	5.07654	E up vs B
Gmfg	0.861677	0.905649	-1.10418	B down vs A	3.31265e-06	5.06256	5.06256	C up vs A	0.0150046	2.42443	2.42443	E up vs A	8.07165e-05	0.478895	-2.08814	E down vs C	0.0106706	2.67701	2.67701	E up vs B
Fcgr2b	0.964149	1.05491	1.05491	B up vs A	2.75642e-06	10.3469	10.3469	C up vs A	0.00191906	5.5229	5.5229	E up vs A	0.00045918	0.533773	-1.87346	E down vs C	0.00208702	5.23542	5.23542	E up vs B
Siglec1	0.971775	1.39113	1.39113	B up vs A	5.02131e-06	80.4815	80.4815	C up vs A	5.82401e-05	64.6968	64.6968	E up vs A	0.103028	0.803872	-1.24398	E down vs C	6.14767e-05	46.5068	46.5068	E up vs B
Cmklr1	0.415841	1.40636	1.40636	B up vs A	1.92377e-06	4.90286	4.90286	C up vs A	0.000259687	3.37438	3.37438	E up vs A	0.00260368	0.688248	-1.45296	E down vs C	0.00110349	2.39938	2.39938	E up vs B
Ncf2	0.731606	1.14508	1.14508	B up vs A	2.41259e-06	4.27179	4.27179	C up vs A	0.000960171	2.72083	2.72083	E up vs A	0.000792621	0.636931	-1.57003	E down vs C	0.00180347	2.37612	2.37612	E up vs B
Hk3	0.842809	1.37693	1.37693	B up vs A	2.70498e-06	15.5583	15.5583	C up vs A	0.000901395	8.81408	8.81408	E up vs A	0.00102535	0.56652	-1.76516	E down vs C	0.00129262	6.40126	6.40126	E up vs B
Shisa5	0.953482	0.971059	-1.0298	B down vs A	6.14318e-06	4.49254	4.49254	C up vs A	5.1765e-05	3.89714	3.89714	E up vs A	0.163205	0.867469	-1.15278	E down vs C	4.74036e-05	4.01329	4.01329	E up vs B
Jak3	0.902537	1.05199	1.05199	B up vs A	4.85562e-06	4.06243	4.06243	C up vs A	6.01478e-05	3.43671	3.43671	E up vs A	0.0935655	0.845974	-1.18207	E down vs C	7.26265e-05	3.26686	3.26686	E up vs B
Serpinb9	0.941261	1.04568	1.04568	B up vs A	3.35808e-06	5.64706	5.64706	C up vs A	0.000334036	3.90138	3.90138	E up vs A	0.00491266	0.690869	-1.44745	E down vs C	0.000378964	3.73096	3.73096	E up vs B
Apol9b	0.970681	0.540535	-1.85002	B down vs A	3.8164e-06	93.4879	93.4879	C up vs A	0.00026298	61.2791	61.2791	E up vs A	0.00833439	0.655477	-1.52561	E down vs C	0.000247242	113.368	113.368	E up vs B
Casp7	0.984427	1.01001	1.01001	B up vs A	3.22948e-06	4.8598	4.8598	C up vs A	0.000787513	3.1485	3.1485	E up vs A	0.00160166	0.647866	-1.54353	E down vs C	0.000815511	3.1173	3.1173	E up vs B
Mthfr	0.713746	1.09625	1.09625	B up vs A	4.95964e-06	2.88304	2.88304	C up vs A	3.6728e-05	2.58744	2.58744	E up vs A	0.186996	0.897472	-1.11424	E down vs C	6.39317e-05	2.36027	2.36027	E up vs B
Phf11d	0.992894	1.25498	1.25498	B up vs A	3.95703e-06	212.028	212.028	C up vs A	0.000241238	140.528	140.528	E up vs A	0.00993433	0.662779	-1.5088	E down vs C	0.000244862	111.976	111.976	E up vs B
Sdc3	0.955194	1.01113	1.01113	B up vs A	1.20977e-05	2.2977	2.2977	C up vs A	1.72171e-05	2.30653	2.30653	E up vs A	0.956755	1.00384	1.00384	E up vs C	1.86288e-05	2.28114	2.28114	E up vs B
Runx1	0.858363	0.841094	-1.18893	B down vs A	4.24552e-06	7.51059	7.51059	C up vs A	0.000475682	4.98238	4.98238	E up vs A	0.00465014	0.66338	-1.50743	E down vs C	0.000349513	5.92369	5.92369	E up vs B
Stat6	0.791317	1.06027	1.06027	B up vs A	3.802e-06	2.68297	2.68297	C up vs A	0.000132439	2.19116	2.19116	E up vs A	0.0209154	0.816692	-1.22445	E down vs C	0.00020422	2.06662	2.06662	E up vs B
Ms4a4c	0.991066	2.51641	2.51641	B up vs A	3.33344e-06	1017.12	1017.12	C up vs A	0.00418792	446.522	446.522	E up vs A	0.000274319	0.439006	-2.27787	E down vs C	0.00427874	177.444	177.444	E up vs B
Cmtr1	0.76096	0.943019	-1.06042	B down vs A	1.68179e-05	2.18183	2.18183	C up vs A	2.28533e-05	2.19539	2.19539	E up vs A	0.929626	1.00622	1.00622	E up vs C	1.48886e-05	2.32805	2.32805	E up vs B
Naip6	0.627564	1.54436	1.54436	B up vs A	2.9358e-06	9.48215	9.48215	C up vs A	0.000300937	6.29134	6.29134	E up vs A	0.00446834	0.663493	-1.50718	E down vs C	0.000702247	4.07375	4.07375	E up vs B
Rab20	0.909113	0.800367	-1.24943	B down vs A	3.8706e-06	13.9154	13.9154	C up vs A	0.00177969	7.54351	7.54351	E up vs A	0.000846446	0.542098	-1.84469	E down vs C	0.00144092	9.42507	9.42507	E up vs B
A2m	0.651942	0.864384	-1.15689	B down vs A	5.29238e-06	3.13968	3.13968	C up vs A	0.00100245	2.2136	2.2136	E up vs A	0.00268267	0.70504	-1.41836	E down vs C	0.000448841	2.5609	2.5609	E up vs B
Trim34a	0.997957	1.00948	1.00948	B up vs A	8.37355e-06	26.2349	26.2349	C up vs A	4.18268e-05	23.1535	23.1535	E up vs A	0.322458	0.882547	-1.13308	E down vs C	4.19868e-05	22.936	22.936	E up vs B
Gab2	0.951284	0.990392	-1.0097	B down vs A	4.94965e-06	2.13234	2.13234	C up vs A	0.000240176	1.76674	1.76674	E up vs A	0.0145771	0.828545	-1.20694	E down vs C	0.000216908	1.78388	1.78388	E up vs B
Lag3	0.447156	1.16329	1.16329	B up vs A	4.39798e-06	2.54474	2.54474	C up vs A	3.63312e-05	2.2876	2.2876	E up vs A	0.158967	0.898953	-1.11241	E down vs C	0.000118812	1.96649	1.96649	E up vs B
Trim25	0.947446	1.1245	1.1245	B up vs A	8.59458e-06	13.8336	13.8336	C up vs A	3.82074e-05	12.4127	12.4127	E up vs A	0.369001	0.897285	-1.11447	E down vs C	4.21412e-05	11.0384	11.0384	E up vs B
Ahnak	0.363249	1.85724	1.85724	B up vs A	2.26016e-06	8.21947	8.21947	C up vs A	0.00046106	5.15456	5.15456	E up vs A	0.00167881	0.627116	-1.5946	E down vs C	0.00247549	2.77539	2.77539	E up vs B
Zfpm1	0.957702	0.985654	-1.01456	B down vs A	1.88096e-05	2.68972	2.68972	C up vs A	1.6585e-05	2.79145	2.79145	E up vs A	0.648709	1.03782	1.03782	E up vs C	1.54056e-05	2.83208	2.83208	E up vs B
Serpina3g	0.994256	0.977649	-1.02286	B down vs A	4.06237e-06	23.8239	23.8239	C up vs A	0.00139306	13.0333	13.0333	E up vs A	0.00120047	0.547071	-1.82792	E down vs C	0.00137475	13.3313	13.3313	E up vs B
Plac8	0.997694	0.843136	-1.18605	B down vs A	4.09244e-06	399.733	399.733	C up vs A	0.00158241	207.63	207.63	E up vs A	0.00105242	0.519421	-1.92522	E down vs C	0.00157399	246.259	246.259	E up vs B
Tapbp	0.974534	0.914407	-1.09361	B down vs A	6.40816e-06	19.7931	19.7931	C up vs A	0.000121063	15.1959	15.1959	E up vs A	0.0561144	0.76774	-1.30252	E down vs C	0.000115036	16.6184	16.6184	E up vs B
Ggta1	0.382963	1.36635	1.36635	B up vs A	3.04017e-06	4.12368	4.12368	C up vs A	0.000122442	3.18047	3.18047	E up vs A	0.0158601	0.77127	-1.29656	E down vs C	0.000543922	2.32771	2.32771	E up vs B
Fermt3	0.913779	1.10842	1.10842	B up vs A	3.79617e-06	8.4107	8.4107	C up vs A	0.00252516	4.5598	4.5598	E up vs A	0.000562717	0.542143	-1.84453	E down vs C	0.0030989	4.11378	4.11378	E up vs B
Idnk	0.754871	0.894456	-1.118	B down vs A	9.19577e-06	3.27536	3.27536	C up vs A	0.000101423	2.8231	2.8231	E up vs A	0.123169	0.86192	-1.1602	E down vs C	6.22821e-05	3.15622	3.15622	E up vs B
C1rl	0.926393	1.04387	1.04387	B up vs A	3.87202e-06	4.50698	4.50698	C up vs A	0.00489903	2.5229	2.5229	E up vs A	0.000292713	0.559775	-1.78643	E down vs C	0.00585459	2.41688	2.41688	E up vs B
Tmem184b	0.92736	1.02748	1.02748	B up vs A	2.06419e-05	2.86394	2.86394	C up vs A	1.4595e-05	3.02402	3.02402	E up vs A	0.522013	1.0559	1.0559	E up vs C	1.6564e-05	2.94314	2.94314	E up vs B
Ptafr	0.969401	1.10219	1.10219	B up vs A	4.15463e-06	20.537	20.537	C up vs A	0.00951521	8.63377	8.63377	E up vs A	0.000169351	0.4204	-2.37869	E down vs C	0.0102546	7.83325	7.83325	E up vs B
Susd6	0.837649	1.03102	1.03102	B up vs A	4.75865e-06	2.09345	2.09345	C up vs A	0.000203168	1.75258	1.75258	E up vs A	0.0170714	0.837171	-1.1945	E down vs C	0.000286356	1.69985	1.69985	E up vs B
Trim12c	0.928486	1.16844	1.16844	B up vs A	7.24291e-06	13.9834	13.9834	C up vs A	7.39103e-05	11.5221	11.5221	E up vs A	0.130694	0.823982	-1.21362	E down vs C	8.50053e-05	9.86106	9.86106	E up vs B
Trim47	0.788633	0.802625	-1.24591	B down vs A	5.26092e-06	6.25915	6.25915	C up vs A	0.00186825	3.73184	3.73184	E up vs A	0.00129575	0.596221	-1.67723	E down vs C	0.00113941	4.64954	4.64954	E up vs B
Tm4sf1	0.857937	0.92397	-1.08229	B down vs A	5.09221e-06	4.0473	4.0473	C up vs A	0.0204864	2.04968	2.04968	E up vs A	0.000109247	0.506432	-1.9746	E down vs C	0.0144313	2.21834	2.21834	E up vs B
Gm5960	0.862283	?	?	No change between B and A	4.90211e-06	42.525	42.525	C up vs A	0.0108636	17.1159	17.1159	E up vs A	0.00018852	0.40249	-2.48453	E down vs C	0.00774572	?	?	No change between E and B
Bdh2	0.582346	0.863139	-1.15856	B down vs A	2.53241e-05	2.4942	2.4942	C up vs A	3.52789e-05	2.5064	2.5064	E up vs A	0.952084	1.00489	1.00489	E up vs C	1.59658e-05	2.90382	2.90382	E up vs B
Slc15a3	0.948184	1.30803	1.30803	B up vs A	4.39741e-06	35.5519	35.5519	C up vs A	0.00103151	20.1476	20.1476	E up vs A	0.00192543	0.566709	-1.76458	E down vs C	0.00116084	15.403	15.403	E up vs B
Mmp25	0.906721	0.808986	-1.23612	B down vs A	1.39327e-05	11.5165	11.5165	C up vs A	3.81505e-05	10.849	10.849	E up vs A	0.620128	0.94204	-1.06153	E down vs C	3.21037e-05	13.4107	13.4107	E up vs B
Trim12a	0.94219	1.31777	1.31777	B up vs A	6.57387e-06	31.6268	31.6268	C up vs A	0.000123871	24.1344	24.1344	E up vs A	0.0566619	0.763101	-1.31044	E down vs C	0.000139222	18.3146	18.3146	E up vs B
Timp1	0.956739	1.64767	1.64767	B up vs A	4.77676e-06	87.2917	87.2917	C up vs A	0.0309114	28.0067	28.0067	E up vs A	6.87979e-05	0.32084	-3.11682	E down vs C	0.0343405	16.9977	16.9977	E up vs B
Plekha2	0.735847	0.868302	-1.15167	B down vs A	7.5871e-06	3.68069	3.68069	C up vs A	0.000302077	2.84542	2.84542	E up vs A	0.0217469	0.773068	-1.29355	E down vs C	0.000171858	3.277	3.277	E up vs B
Ms4a6b	0.955873	1.57349	1.57349	B up vs A	4.58282e-06	76.2307	76.2307	C up vs A	0.0140784	28.6184	28.6184	E up vs A	0.000134116	0.375419	-2.66369	E down vs C	0.015688	18.1879	18.1879	E up vs B
1500009C09Rik	0.683256	0.937449	-1.06673	B down vs A	1.14968e-05	2.00597	2.00597	C up vs A	0.000113196	1.81489	1.81489	E up vs A	0.147508	0.904743	-1.10529	E down vs C	5.97056e-05	1.93599	1.93599	E up vs B
Clec12a	0.952342	1.05724	1.05724	B up vs A	7.49187e-06	7.6026	7.6026	C up vs A	0.354545	1.8464	1.8464	E up vs A	1.22425e-05	0.242864	-4.11753	E down vs C	0.386803	1.74643	1.74643	E up vs B
Tlr1	0.487364	1.56579	1.56579	B up vs A	3.28364e-06	7.05229	7.05229	C up vs A	0.000409213	4.67473	4.67473	E up vs A	0.00365413	0.662867	-1.5086	E down vs C	0.00143316	2.98554	2.98554	E up vs B
Rnf19b	0.791683	0.955725	-1.04633	B down vs A	5.57215e-06	2.1903	2.1903	C up vs A	0.00395602	1.55552	1.55552	E up vs A	0.000626643	0.710185	-1.40808	E down vs C	0.00239526	1.62758	1.62758	E up vs B
Slc25a22	0.731587	0.941608	-1.06201	B down vs A	2.29452e-05	2.03777	2.03777	C up vs A	3.31349e-05	2.04222	2.04222	E up vs A	0.974542	1.00218	1.00218	E up vs C	2.01882e-05	2.16886	2.16886	E up vs B
Ccdc86	0.531049	0.892918	-1.11992	B down vs A	8.28889e-06	2.15529	2.15529	C up vs A	0.00110629	1.67774	1.67774	E up vs A	0.00487733	0.778428	-1.28464	E down vs C	0.000361999	1.87894	1.87894	E up vs B
Rhbdf2	0.932119	1.12719	1.12719	B up vs A	5.17272e-06	11.7013	11.7013	C up vs A	0.000482234	7.67019	7.67019	E up vs A	0.00634147	0.655497	-1.52556	E down vs C	0.000559732	6.80471	6.80471	E up vs B
Acer3	0.52848	0.903289	-1.10707	B down vs A	7.55056e-06	2.04706	2.04706	C up vs A	0.00568031	1.47593	1.47593	E up vs A	0.000673045	0.720998	-1.38697	E down vs C	0.00170043	1.63395	1.63395	E up vs B
Mob1a	0.785629	1.05118	1.05118	B up vs A	4.325e-06	2.37183	2.37183	C up vs A	0.000738115	1.79389	1.79389	E up vs A	0.00279037	0.756332	-1.32217	E down vs C	0.00120677	1.70654	1.70654	E up vs B
Rarres2	0.620967	1.26569	1.26569	B up vs A	3.94334e-06	4.93905	4.93905	C up vs A	0.0221745	2.29956	2.29956	E up vs A	7.18841e-05	0.465588	-2.14782	E down vs C	0.0579289	1.81684	1.81684	E up vs B
C3ar1	0.895358	1.32337	1.32337	B up vs A	4.52209e-06	18.8647	18.8647	C up vs A	0.00777634	8.29688	8.29688	E up vs A	0.000232349	0.439809	-2.27372	E down vs C	0.010048	6.26951	6.26951	E up vs B
Pf4	0.00153759	0.532472	-1.87803	B down vs A	1.15726e-06	0.0435533	-22.9604	C down vs A	1.82962e-05	0.250138	-3.99779	E down vs A	0.0460608	5.74326	5.74326	E up vs C	0.0207207	0.469768	-2.12871	E down vs B
Gns	0.735859	1.0464	1.0464	B up vs A	4.12287e-06	2.00691	2.00691	C up vs A	0.00117272	1.54459	1.54459	E up vs A	0.00149587	0.769635	-1.29932	E down vs C	0.00219176	1.47609	1.47609	E up vs B
Ccnd1	0.772155	1.05226	1.05226	B up vs A	5.41923e-06	2.28489	2.28489	C up vs A	0.000209323	1.89318	1.89318	E up vs A	0.0203769	0.828566	-1.2069	E down vs C	0.000341155	1.79915	1.79915	E up vs B
Nfam1	0.368141	1.20611	1.20611	B up vs A	2.90526e-06	2.70969	2.70969	C up vs A	0.00373106	1.75264	1.75264	E up vs A	0.000250827	0.646803	-1.54607	E down vs C	0.0221744	1.45313	1.45313	E up vs B
Il18bp	0.856257	1.53864	1.53864	B up vs A	4.92949e-06	22.406	22.406	C up vs A	0.000666055	13.7296	13.7296	E up vs A	0.00391682	0.612762	-1.63196	E down vs C	0.000920977	8.92316	8.92316	E up vs B
B4galt1	0.578492	1.21465	1.21465	B up vs A	3.68964e-06	3.84762	3.84762	C up vs A	0.00822939	2.12763	2.12763	E up vs A	0.000164279	0.552973	-1.80841	E down vs C	0.0245561	1.75163	1.75163	E up vs B
Rbms1	0.930744	0.98582	-1.01438	B down vs A	1.14949e-05	2.07468	2.07468	C up vs A	7.79009e-05	1.90921	1.90921	E up vs A	0.232729	0.920246	-1.08667	E down vs C	6.80864e-05	1.93668	1.93668	E up vs B
Tgif1	0.952834	1.07162	1.07162	B up vs A	5.05121e-06	9.70074	9.70074	C up vs A	0.00311111	5.17191	5.17191	E up vs A	0.000696998	0.533146	-1.87566	E down vs C	0.00348141	4.82624	4.82624	E up vs B
Fam129a	0.473151	1.35981	1.35981	B up vs A	4.60342e-06	4.59527	4.59527	C up vs A	0.000128283	3.60553	3.60553	E up vs A	0.0301947	0.784618	-1.27451	E down vs C	0.000431275	2.65149	2.65149	E up vs B
Itprip	0.896175	1.11995	1.11995	B up vs A	4.8685e-06	7.62821	7.62821	C up vs A	0.0036278	4.09174	4.09174	E up vs A	0.000560384	0.536397	-1.86429	E down vs C	0.00465783	3.65349	3.65349	E up vs B
Myo1g	0.897769	0.690835	-1.44752	B down vs A	6.05737e-06	17.9592	17.9592	C up vs A	0.0186369	7.06538	7.06538	E up vs A	0.000151266	0.393412	-2.54187	E down vs C	0.0144937	10.2273	10.2273	E up vs B
Tor1aip1	0.955711	1.02704	1.02704	B up vs A	1.02238e-05	4.24771	4.24771	C up vs A	8.07011e-05	3.70247	3.70247	E up vs A	0.190712	0.87164	-1.14726	E down vs C	8.80271e-05	3.60499	3.60499	E up vs B
Ltbr	0.961318	0.987123	-1.01304	B down vs A	7.277e-06	2.83607	2.83607	C up vs A	0.000317601	2.25059	2.25059	E up vs A	0.0190332	0.793559	-1.26015	E down vs C	0.000292507	2.27995	2.27995	E up vs B
C1ra	0.993611	0.945604	-1.05752	B down vs A	6.08738e-06	48.8725	48.8725	C up vs A	0.000776951	29.5162	29.5162	E up vs A	0.00457116	0.603944	-1.65578	E down vs C	0.000765917	31.2142	31.2142	E up vs B
Trafd1	0.796928	1.19709	1.19709	B up vs A	9.16207e-06	6.16123	6.16123	C up vs A	6.87225e-05	5.32414	5.32414	E up vs A	0.20015	0.864135	-1.15723	E down vs C	0.000102842	4.44756	4.44756	E up vs B
Serping1	0.937604	1.24531	1.24531	B up vs A	5.27425e-06	23.4137	23.4137	C up vs A	0.00623904	10.6588	10.6588	E up vs A	0.000361385	0.455239	-2.19665	E down vs C	0.00726156	8.55918	8.55918	E up vs B
Ube2l6	0.988094	1.10055	1.10055	B up vs A	8.24997e-06	46.9873	46.9873	C up vs A	0.000175945	35.1228	35.1228	E up vs A	0.0507661	0.747496	-1.3378	E down vs C	0.00018031	31.9138	31.9138	E up vs B
Acp5	0.972279	1.08031	1.08031	B up vs A	7.37761e-06	16.9599	16.9599	C up vs A	0.138196	4.37856	4.37856	E up vs A	3.04095e-05	0.258171	-3.8734	E down vs C	0.146889	4.05304	4.05304	E up vs B
Wasf2	0.998467	1.00042	1.00042	B up vs A	5.85116e-06	2.5419	2.5419	C up vs A	0.00147878	1.8374	1.8374	E up vs A	0.00199705	0.722847	-1.38342	E down vs C	0.00148402	1.83663	1.83663	E up vs B
9930111J21Rik1	0.918324	1.45395	1.45395	B up vs A	6.49042e-06	31.9784	31.9784	C up vs A	0.000378148	21.3957	21.3957	E up vs A	0.0125816	0.669068	-1.49462	E down vs C	0.000451437	14.7155	14.7155	E up vs B
Fgl2	0.921943	1.47443	1.47443	B up vs A	5.76077e-06	35.3095	35.3095	C up vs A	0.00108996	20.41	20.41	E up vs A	0.00278285	0.578032	-1.73001	E down vs C	0.00130341	13.8426	13.8426	E up vs B
Vcam1	0.735511	1.2246	1.2246	B up vs A	5.68191e-06	5.70658	5.70658	C up vs A	0.000370012	4.06417	4.06417	E up vs A	0.0103965	0.71219	-1.40412	E down vs C	0.000668159	3.31878	3.31878	E up vs B
Apol9a	0.96669	0.599588	-1.66781	B down vs A	8.93518e-06	65.884	65.884	C up vs A	0.000213578	48.4276	48.4276	E up vs A	0.0445509	0.735043	-1.36047	E down vs C	0.000199294	80.7681	80.7681	E up vs B
Ctsz	0.973814	0.983397	-1.01688	B down vs A	6.34808e-06	4.54866	4.54866	C up vs A	0.00157342	2.92683	2.92683	E up vs A	0.00211362	0.643449	-1.55413	E down vs C	0.00148094	2.97624	2.97624	E up vs B
Olfr510	0.918902	1.08922	1.08922	B up vs A	5.60069e-06	7.2279	7.2279	C up vs A	0.00286031	4.05749	4.05749	E up vs A	0.000892697	0.561366	-1.78137	E down vs C	0.00347036	3.72513	3.72513	E up vs B
Slc43a3	0.860724	0.745877	-1.3407	B down vs A	6.76114e-06	11.0872	11.0872	C up vs A	0.00693963	5.38218	5.38218	E up vs A	0.000465728	0.48544	-2.05999	E down vs C	0.0049429	7.21591	7.21591	E up vs B
Gm11549	0.891381	1.04093	1.04093	B up vs A	1.16357e-05	2.97135	2.97135	C up vs A	7.39261e-05	2.6801	2.6801	E up vs A	0.251536	0.901982	-1.10867	E down vs C	9.15102e-05	2.57471	2.57471	E up vs B
Pycard	0.603528	0.563772	-1.77377	B down vs A	1.1612e-05	6.49257	6.49257	C up vs A	0.000549244	4.66695	4.66695	E up vs A	0.0198093	0.718814	-1.39118	E down vs C	0.000224649	8.27808	8.27808	E up vs B
F7	0.511258	?	?	No change between B and A	1.20189e-05	10.88	10.88	C up vs A	0.127314	3.27266	3.27266	E up vs A	5.95474e-05	0.300797	-3.3245	E down vs C	0.0368209	?	?	No change between E and B
Sptlc2	0.92283	0.978726	-1.02174	B down vs A	1.53078e-05	2.40266	2.40266	C up vs A	7.6102e-05	2.2271	2.2271	E up vs A	0.34086	0.926929	-1.07883	E down vs C	6.55156e-05	2.27551	2.27551	E up vs B
Relb	0.908109	0.938877	-1.0651	B down vs A	8.58257e-06	4.59777	4.59777	C up vs A	0.000432577	3.39836	3.39836	E up vs A	0.0166388	0.739133	-1.35294	E down vs C	0.000354588	3.6196	3.6196	E up vs B
Spi1	0.772078	0.717355	-1.39401	B down vs A	9.15674e-06	7.57311	7.57311	C up vs A	0.000772274	5.09116	5.09116	E up vs A	0.00886737	0.672269	-1.4875	E down vs C	0.000463042	7.09713	7.09713	E up vs B
Ly6c1	0.886107	1.10629	1.10629	B up vs A	5.84499e-06	6.24929	6.24929	C up vs A	0.00311067	3.55577	3.55577	E up vs A	0.000870045	0.568988	-1.75751	E down vs C	0.00408767	3.21413	3.21413	E up vs B
Esyt1	0.556446	0.801163	-1.24819	B down vs A	1.23229e-05	3.19273	3.19273	C up vs A	0.000729737	2.41937	2.41937	E up vs A	0.0151989	0.757773	-1.31966	E down vs C	0.000261353	3.01982	3.01982	E up vs B
Il4ra	0.851451	0.910855	-1.09787	B down vs A	7.3814e-06	4.28443	4.28443	C up vs A	0.0074984	2.42114	2.42114	E up vs A	0.000488702	0.565102	-1.76959	E down vs C	0.00521728	2.6581	2.6581	E up vs B
Igsf6	0.956456	1.13873	1.13873	B up vs A	6.419e-06	18.804	18.804	C up vs A	0.011934	7.9854	7.9854	E up vs A	0.000251663	0.424666	-2.35479	E down vs C	0.0132785	7.01254	7.01254	E up vs B
Sertad3	0.999652	1.00011	1.00011	B up vs A	1.05795e-05	2.69326	2.69326	C up vs A	0.000159949	2.3049	2.3049	E up vs A	0.0842242	0.855803	-1.16849	E down vs C	0.000160063	2.30465	2.30465	E up vs B
Slfn5	0.95605	0.956038	-1.04598	B down vs A	8.80837e-06	6.40603	6.40603	C up vs A	0.000400002	4.64988	4.64988	E up vs A	0.0191876	0.725859	-1.37768	E down vs C	0.00036384	4.86369	4.86369	E up vs B
Traf2	0.852888	0.966679	-1.03447	B down vs A	9.00083e-06	2.21408	2.21408	C up vs A	0.000710906	1.76262	1.76262	E up vs A	0.00956499	0.796094	-1.25613	E down vs C	0.000512483	1.82338	1.82338	E up vs B
Tlr7	0.974649	0.963235	-1.03817	B down vs A	1.04353e-05	8.70055	8.70055	C up vs A	0.000206093	6.74737	6.74737	E up vs A	0.0593801	0.77551	-1.28947	E down vs C	0.000195536	7.0049	7.0049	E up vs B
Ifi35	0.983026	1.14293	1.14293	B up vs A	1.12912e-05	45.3427	45.3427	C up vs A	0.000143303	35.865	35.865	E up vs A	0.106755	0.790977	-1.26426	E down vs C	0.000148334	31.3799	31.3799	E up vs B
Trim5	0.114824	2.2746	2.2746	B up vs A	2.99955e-06	6.7753	6.7753	C up vs A	0.000178225	4.84971	4.84971	E up vs A	0.00926107	0.715793	-1.39705	E down vs C	0.00351041	2.13211	2.13211	E up vs B
Tnfaip8	0.65548	1.07649	1.07649	B up vs A	7.06784e-06	2.18377	2.18377	C up vs A	0.000185351	1.85872	1.85872	E up vs A	0.0370404	0.851153	-1.17488	E down vs C	0.000394399	1.72664	1.72664	E up vs B
Filip1l	0.996486	1.00254	1.00254	B up vs A	7.17414e-06	4.98823	4.98823	C up vs A	0.00168102	3.17298	3.17298	E up vs A	0.00237196	0.636095	-1.57209	E down vs C	0.00169479	3.16496	3.16496	E up vs B
Aldh1a2	0.700957	0.881198	-1.13482	B down vs A	1.27499e-05	3.00852	3.00852	C up vs A	0.000383695	2.41808	2.41808	E up vs A	0.0362	0.803745	-1.24418	E down vs C	0.000200272	2.74408	2.74408	E up vs B
Cd68	0.997511	1.001	1.001	B up vs A	7.37048e-06	3.2069	3.2069	C up vs A	0.0224124	1.77559	1.77559	E up vs A	0.000165883	0.553677	-1.80611	E down vs C	0.0225494	1.77382	1.77382	E up vs B
Adar	0.978992	0.994981	-1.00504	B down vs A	3.99692e-05	2.09567	2.09567	C up vs A	2.48131e-05	2.20806	2.20806	E up vs A	0.478138	1.05363	1.05363	E up vs C	2.38934e-05	2.2192	2.2192	E up vs B
Plekho2	0.789488	1.06876	1.06876	B up vs A	6.18269e-06	2.8089	2.8089	C up vs A	0.00120042	2.01734	2.01734	E up vs A	0.00277904	0.718197	-1.39238	E down vs C	0.00196645	1.88756	1.88756	E up vs B
Lamp2	0.878534	1.03331	1.03331	B up vs A	7.50637e-06	2.50171	2.50171	C up vs A	0.000556795	1.95545	1.95545	E up vs A	0.00971502	0.781645	-1.27935	E down vs C	0.000729704	1.89241	1.89241	E up vs B
Nlrp3	0.99912	0.998577	-1.00143	B down vs A	1.34573e-05	9.3536	9.3536	C up vs A	0.000117196	7.85402	7.85402	E up vs A	0.175569	0.83968	-1.19093	E down vs C	0.000116989	7.86522	7.86522	E up vs B
Tap2	0.986088	1.06676	1.06676	B up vs A	1.17126e-05	26.1737	26.1737	C up vs A	0.000163827	20.5558	20.5558	E up vs A	0.0949546	0.785363	-1.2733	E down vs C	0.000168566	19.2694	19.2694	E up vs B
Timeless	0.910834	1.0681	1.0681	B up vs A	8.03848e-06	5.16039	5.16039	C up vs A	0.000545863	3.67311	3.67311	E up vs A	0.0111259	0.71179	-1.40491	E down vs C	0.000665074	3.43892	3.43892	E up vs B
Acod1	0.995935	0.311864	-3.20653	B down vs A	7.44451e-06	932.739	932.739	C up vs A	0.00332466	461.607	461.607	E up vs A	0.00116778	0.494894	-2.02064	E down vs C	0.00329261	1480.16	1480.16	E up vs B
Ednrb	0.0404463	1.2319	1.2319	B up vs A	6.90319e-05	0.447875	-2.23277	C down vs A	0.00459907	0.668881	-1.49503	E down vs A	0.0209058	1.49345	1.49345	E up vs C	8.59563e-05	0.542967	-1.84173	E down vs B
Birc3	0.905077	0.721484	-1.38603	B down vs A	8.2109e-06	16.942	16.942	C up vs A	0.00258467	9.27346	9.27346	E up vs A	0.00179099	0.547365	-1.82694	E down vs C	0.00206614	12.8533	12.8533	E up vs B
Sp140	0.943214	1.63671	1.63671	B up vs A	7.30628e-06	62.7839	62.7839	C up vs A	0.00187389	34.2051	34.2051	E up vs A	0.0021539	0.544807	-1.83551	E down vs C	0.00214039	20.8987	20.8987	E up vs B
Ccl12	0.990946	1.10792	1.10792	B up vs A	3.34926e-05	56.7597	56.7597	C up vs A	3.11269e-05	59.7907	59.7907	E up vs A	0.699066	1.0534	1.0534	E up vs C	3.16472e-05	53.9668	53.9668	E up vs B
Ifit3	0.981047	1.43463	1.43463	B up vs A	1.43188e-05	118.721	118.721	C up vs A	0.000111516	98.8054	98.8054	E up vs A	0.202476	0.832247	-1.20157	E down vs C	0.000115825	68.8715	68.8715	E up vs B
Pik3ip1	0.744422	0.936758	-1.06751	B down vs A	2.14189e-05	2.19187	2.19187	C up vs A	0.000113284	2.03254	2.03254	E up vs A	0.327277	0.927308	-1.07839	E down vs C	6.78494e-05	2.16976	2.16976	E up vs B
Ifi211	0.99842	1.07935	1.07935	B up vs A	7.83436e-06	275.931	275.931	C up vs A	0.00207542	147.658	147.658	E up vs A	0.00213563	0.535126	-1.86872	E down vs C	0.00208312	136.802	136.802	E up vs B
Gsdmd	0.984725	0.942096	-1.06146	B down vs A	7.85044e-06	21.7485	21.7485	C up vs A	0.00297271	11.493	11.493	E up vs A	0.00143119	0.528451	-1.89232	E down vs C	0.00286688	12.1994	12.1994	E up vs B
Cd180	0.915245	1.22579	1.22579	B up vs A	7.76111e-06	15.5691	15.5691	C up vs A	0.00106016	9.53723	9.53723	E up vs A	0.00462574	0.612575	-1.63245	E down vs C	0.00128722	7.78047	7.78047	E up vs B
Traf1	0.940894	1.08441	1.08441	B up vs A	7.82409e-06	8.81156	8.81156	C up vs A	0.00125897	5.47399	5.47399	E up vs A	0.00381406	0.621228	-1.60971	E down vs C	0.0014425	5.04792	5.04792	E up vs B
Eif4ebp1	0.345873	0.66471	-1.50441	B down vs A	1.66444e-05	3.20477	3.20477	C up vs A	0.0286587	1.80139	1.80139	E up vs A	0.000391721	0.562094	-1.77906	E down vs C	0.00440105	2.71003	2.71003	E up vs B
Itga4	0.580039	1.12928	1.12928	B up vs A	6.59896e-06	2.62073	2.62073	C up vs A	0.000369348	2.07211	2.07211	E up vs A	0.0133286	0.79066	-1.26477	E down vs C	0.000986529	1.8349	1.8349	E up vs B
Apobec3	0.984761	1.04173	1.04173	B up vs A	9.94061e-06	15.6192	15.6192	C up vs A	0.000440595	10.8756	10.8756	E up vs A	0.0205415	0.6963	-1.43616	E down vs C	0.000455441	10.4399	10.4399	E up vs B
Osmr	0.963562	1.19118	1.19118	B up vs A	8.84804e-06	29.3483	29.3483	C up vs A	0.000741849	18.6744	18.6744	E up vs A	0.00882625	0.636302	-1.57158	E down vs C	0.000804937	15.6771	15.6771	E up vs B
Pqlc3	0.580359	1.26631	1.26631	B up vs A	5.75275e-06	4.39008	4.39008	C up vs A	0.00127121	2.87726	2.87726	E up vs A	0.00231717	0.655401	-1.52578	E down vs C	0.00360188	2.27216	2.27216	E up vs B
Themis2	0.990182	0.935873	-1.06852	B down vs A	8.4623e-06	36.4693	36.4693	C up vs A	0.0018413	20.4101	20.4101	E up vs A	0.00276106	0.559652	-1.78682	E down vs C	0.00179965	21.8086	21.8086	E up vs B
Il2rg	0.968735	1.41788	1.41788	B up vs A	7.9394e-06	74.0541	74.0541	C up vs A	0.0028544	38.218	38.218	E up vs A	0.00152295	0.516082	-1.93768	E down vs C	0.0030744	26.9544	26.9544	E up vs B
Il10rb	0.517616	1.18569	1.18569	B up vs A	5.54819e-06	3.02202	3.02202	C up vs A	0.000929874	2.16437	2.16437	E up vs A	0.00316586	0.716197	-1.39626	E down vs C	0.00311996	1.8254	1.8254	E up vs B
Aldh1b1	0.58117	0.860218	-1.1625	B down vs A	1.73168e-05	2.58572	2.58572	C up vs A	0.000476028	2.12581	2.12581	E up vs A	0.0438182	0.822136	-1.21634	E down vs C	0.000185728	2.47125	2.47125	E up vs B
I830077J02Rik	0.644788	1.47901	1.47901	B up vs A	6.65716e-06	8.2171	8.2171	C up vs A	0.000659455	5.43489	5.43489	E up vs A	0.00646879	0.661412	-1.51192	E down vs C	0.00152487	3.67468	3.67468	E up vs B
Tpm4	0.853098	1.05103	1.05103	B up vs A	7.1901e-06	2.90695	2.90695	C up vs A	0.0052663	1.87311	1.87311	E up vs A	0.000677912	0.644357	-1.55194	E down vs C	0.00753854	1.78216	1.78216	E up vs B
Plce1	0.371783	1.22111	1.22111	B up vs A	1.26882e-05	2.58353	2.58353	C up vs A	3.12741e-05	2.50101	2.50101	E up vs A	0.680474	0.968059	-1.033	E down vs C	0.000126173	2.04814	2.04814	E up vs B
Scarf1	0.728359	1.24403	1.24403	B up vs A	8.09102e-06	5.79145	5.79145	C up vs A	0.000367655	4.24031	4.24031	E up vs A	0.0186716	0.732168	-1.36581	E down vs C	0.00067514	3.40852	3.40852	E up vs B
Alox5ap	0.839088	0.886466	-1.12807	B down vs A	9.67491e-06	4.74813	4.74813	C up vs A	0.0156879	2.45767	2.45767	E up vs A	0.000341049	0.517609	-1.93196	E down vs C	0.0105436	2.77244	2.77244	E up vs B
Tmem243	0.600329	0.834569	-1.19822	B down vs A	1.31725e-05	3.03673	3.03673	C up vs A	0.00224652	2.13505	2.13505	E up vs A	0.00432802	0.703074	-1.42233	E down vs C	0.000852991	2.55826	2.55826	E up vs B
Syde1	0.757337	0.931699	-1.07331	B down vs A	1.46724e-05	2.41541	2.41541	C up vs A	0.000417002	2.00389	2.00389	E up vs A	0.0403513	0.829626	-1.20536	E down vs C	0.000246188	2.15079	2.15079	E up vs B
Nfkb2	0.962444	1.07669	1.07669	B up vs A	1.08578e-05	11.7952	11.7952	C up vs A	0.000375016	8.51348	8.51348	E up vs A	0.0290476	0.721777	-1.38547	E down vs C	0.000406684	7.90706	7.90706	E up vs B
Rhoc	0.928589	0.954965	-1.04716	B down vs A	1.10965e-05	4.32238	4.32238	C up vs A	0.000687522	3.14343	3.14343	E up vs A	0.013895	0.727246	-1.37505	E down vs C	0.000586743	3.29167	3.29167	E up vs B
Plaat3	0.749015	0.94526	-1.05791	B down vs A	1.24988e-05	2.11441	2.11441	C up vs A	0.00128013	1.66935	1.66935	E up vs A	0.0077819	0.789512	-1.26661	E down vs C	0.000717418	1.76602	1.76602	E up vs B
Slfn1	0.997981	1.70205	1.70205	B up vs A	9.38948e-06	1868.68	1868.68	C up vs A	0.0253234	657.057	657.057	E up vs A	0.000204717	0.351615	-2.84402	E down vs C	0.0254486	386.038	386.038	E up vs B
Tmem140	0.98434	0.905994	-1.10376	B down vs A	9.19275e-06	33.3126	33.3126	C up vs A	0.00328429	17.3654	17.3654	E up vs A	0.00162786	0.521286	-1.91833	E down vs C	0.00316407	19.1672	19.1672	E up vs B
Mcl1	0.952829	1.00989	1.00989	B up vs A	8.67372e-06	2.1347	2.1347	C up vs A	0.00387738	1.5566	1.5566	E up vs A	0.00124289	0.72919	-1.37138	E down vs C	0.00434235	1.54136	1.54136	E up vs B
Fcgr3	0.819249	1.06124	1.06124	B up vs A	7.85819e-06	2.83622	2.83622	C up vs A	0.00295807	1.92942	1.92942	E up vs A	0.00144119	0.680277	-1.46999	E down vs C	0.00457689	1.81807	1.81807	E up vs B
Ankfy1	0.594303	1.14417	1.14417	B up vs A	2.55931e-05	2.6241	2.6241	C up vs A	2.82833e-05	2.67992	2.67992	E up vs A	0.800789	1.02127	1.02127	E up vs C	6.29278e-05	2.34224	2.34224	E up vs B
Mgp	0.466181	1.27335	1.27335	B up vs A	5.91177e-06	3.61838	3.61838	C up vs A	0.0100628	2.05083	2.05083	E up vs A	0.000264749	0.566782	-1.76435	E down vs C	0.0423803	1.61058	1.61058	E up vs B
Lrg1	0.800357	1.32286	1.32286	B up vs A	8.85727e-06	9.63458	9.63458	C up vs A	0.000704586	6.42092	6.42092	E up vs A	0.00942738	0.666445	-1.5005	E down vs C	0.00111112	4.85382	4.85382	E up vs B
Hspb8	0.662808	0.901797	-1.1089	B down vs A	1.28725e-05	2.45925	2.45925	C up vs A	0.00605355	1.69466	1.69466	E up vs A	0.00137481	0.689096	-1.45118	E down vs C	0.00262035	1.8792	1.8792	E up vs B
Ifi44	0.98426	1.58337	1.58337	B up vs A	1.64678e-05	188.409	188.409	C up vs A	0.000160387	152.409	152.409	E up vs A	0.157741	0.808925	-1.23621	E down vs C	0.000165639	96.2556	96.2556	E up vs B
Gcnt4	0.402759	1.07323	1.07323	B up vs A	2.07641e-05	0.468001	-2.13675	C down vs A	0.001927	0.681486	-1.46738	E down vs A	0.0103237	1.45616	1.45616	E up vs C	0.000417525	0.634987	-1.57484	E down vs B
Phf11b	0.99466	1.09783	1.09783	B up vs A	9.98111e-06	98.7721	98.7721	C up vs A	0.00188018	55.2869	55.2869	E up vs A	0.00347962	0.559742	-1.78654	E down vs C	0.00190375	50.36	50.36	E up vs B
Plbd1	0.931641	0.496168	-2.01545	B down vs A	1.16898e-05	39.6181	39.6181	C up vs A	0.0629922	12.105	12.105	E up vs A	0.000113606	0.305541	-3.27288	E down vs C	0.0535359	24.3969	24.3969	E up vs B
Islr	0.360141	1.21796	1.21796	B up vs A	6.76218e-06	2.62732	2.62732	C up vs A	0.000257774	2.12869	2.12869	E up vs A	0.0222294	0.810214	-1.23424	E down vs C	0.00133074	1.74775	1.74775	E up vs B
Srgn	0.929746	1.30363	1.30363	B up vs A	9.54409e-06	24.1385	24.1385	C up vs A	0.0156236	9.99292	9.99292	E up vs A	0.00033603	0.413983	-2.41556	E down vs C	0.018565	7.66546	7.66546	E up vs B
Gvin1	0.935923	0.748191	-1.33656	B down vs A	1.31593e-05	21.3341	21.3341	C up vs A	0.000629412	14.5165	14.5165	E up vs A	0.0202689	0.680435	-1.46965	E down vs C	0.000546318	19.4021	19.4021	E up vs B
Isg20	0.991328	1.21471	1.21471	B up vs A	1.29564e-05	129.489	129.489	C up vs A	0.000468312	89.598	89.598	E up vs A	0.0287721	0.691933	-1.44523	E down vs C	0.000477253	73.7607	73.7607	E up vs B
Tmco4	0.761115	0.873621	-1.14466	B down vs A	1.25123e-05	3.70791	3.70791	C up vs A	0.00678945	2.26058	2.26058	E up vs A	0.00116594	0.609663	-1.64025	E down vs C	0.00377655	2.58759	2.58759	E up vs B
Gimap6	0.839794	0.845411	-1.18286	B down vs A	1.30082e-05	5.96664	5.96664	C up vs A	0.0596079	2.46697	2.46697	E up vs A	0.000137425	0.413461	-2.41861	E down vs C	0.040491	2.91807	2.91807	E up vs B
Klrk1	0.981989	?	?	No change between B and A	1.1502e-05	292.794	292.794	C up vs A	0.0535077	88.5751	88.5751	E up vs A	0.00013019	0.302517	-3.3056	E down vs C	0.051254	?	?	No change between E and B
Anxa2	0.972355	0.972907	-1.02785	B down vs A	1.06248e-05	6.19364	6.19364	C up vs A	0.0185359	2.97343	2.97343	E up vs A	0.000328908	0.480078	-2.08299	E down vs C	0.0173211	3.05623	3.05623	E up vs B
Gm4070	0.862027	3.26384	3.26384	B up vs A	9.54375e-06	88.4713	88.4713	C up vs A	0.00154232	50.7271	50.7271	E up vs A	0.00409471	0.573374	-1.74406	E down vs C	0.00213096	15.5421	15.5421	E up vs B
Tmem106a	0.976354	1.13118	1.13118	B up vs A	1.03857e-05	30.4744	30.4744	C up vs A	0.00219352	17.0695	17.0695	E up vs A	0.00309396	0.560126	-1.78531	E down vs C	0.0023189	15.0899	15.0899	E up vs B
Nfe2l2	0.948516	1.02711	1.02711	B up vs A	1.12446e-05	3.77204	3.77204	C up vs A	0.000895052	2.72898	2.72898	E up vs A	0.0102173	0.723476	-1.38222	E down vs C	0.0010057	2.65695	2.65695	E up vs B
Cd53	0.905118	1.12934	1.12934	B up vs A	1.02451e-05	8.23455	8.23455	C up vs A	0.0335624	3.40779	3.40779	E up vs A	0.000175282	0.41384	-2.41639	E down vs C	0.0422522	3.0175	3.0175	E up vs B
Stx11	0.953594	1.40704	1.40704	B up vs A	1.32886e-05	46.3655	46.3655	C up vs A	0.000443049	32.5897	32.5897	E up vs A	0.0321077	0.702886	-1.42271	E down vs C	0.000490231	23.1618	23.1618	E up vs B
Nmi	0.907027	1.37139	1.37139	B up vs A	1.41453e-05	21.4817	21.4817	C up vs A	0.000291711	16.1338	16.1338	E up vs A	0.0601592	0.751047	-1.33147	E down vs C	0.000355905	11.7645	11.7645	E up vs B
Zbtb32	0.928094	?	?	No change between B and A	1.68528e-05	71.0429	71.0429	C up vs A	0.300693	12.0024	12.0024	E up vs A	3.68404e-05	0.168946	-5.91904	E down vs C	0.261088	?	?	No change between E and B
Ifitm2	0.899454	1.10461	1.10461	B up vs A	9.6554e-06	6.55478	6.55478	C up vs A	0.00803793	3.44329	3.44329	E up vs A	0.000670514	0.525309	-1.90364	E down vs C	0.0102827	3.11719	3.11719	E up vs B
Plgrkt	0.290002	1.2004	1.2004	B up vs A	7.69801e-06	2.26781	2.26781	C up vs A	0.000140107	1.95963	1.95963	E up vs A	0.0616242	0.864109	-1.15726	E down vs C	0.000897803	1.63248	1.63248	E up vs B
Tapbpl	0.983339	0.979504	-1.02093	B down vs A	1.39878e-05	7.33119	7.33119	C up vs A	0.000541891	5.31966	5.31966	E up vs A	0.0269086	0.725621	-1.37813	E down vs C	0.000522428	5.43098	5.43098	E up vs B
Emp3	0.672591	1.22885	1.22885	B up vs A	8.04151e-06	4.69024	4.69024	C up vs A	0.00431287	2.76572	2.76572	E up vs A	0.000989232	0.589676	-1.69585	E down vs C	0.00980813	2.25065	2.25065	E up vs B
Slc7a7	0.7588	1.2851	1.2851	B up vs A	5.31237e-05	6.15808	6.15808	C up vs A	2.57651e-05	6.84808	6.84808	E up vs A	0.373644	1.11205	1.11205	E up vs C	4.04248e-05	5.32883	5.32883	E up vs B
Icam1	0.943034	1.39577	1.39577	B up vs A	1.07099e-05	37.7601	37.7601	C up vs A	0.00209682	21.2409	21.2409	E up vs A	0.00341694	0.562522	-1.77771	E down vs C	0.00239747	15.2181	15.2181	E up vs B
Ifit1bl2	0.804864	0.493369	-2.02688	B down vs A	1.53757e-05	14.075	14.075	C up vs A	0.00103059	9.27405	9.27405	E up vs A	0.013958	0.658904	-1.51767	E down vs C	0.000661452	18.7974	18.7974	E up vs B
Gpr84	0.923184	1.27291	1.27291	B up vs A	4.77734e-05	16.9453	16.9453	C up vs A	3.93526e-05	18.0431	18.0431	E up vs A	0.63854	1.06478	1.06478	E up vs C	4.54433e-05	14.1747	14.1747	E up vs B
Galnt15	0.721225	0.91257	-1.09581	B down vs A	1.42444e-05	2.57273	2.57273	C up vs A	0.0108153	1.68398	1.68398	E up vs A	0.000858024	0.654547	-1.52777	E down vs C	0.00539669	1.84531	1.84531	E up vs B
Ifi207	0.987651	1.43706	1.43706	B up vs A	1.17014e-05	186.675	186.675	C up vs A	0.0022108	103.41	103.41	E up vs A	0.00368045	0.553958	-1.80519	E down vs C	0.0022759	71.9595	71.9595	E up vs B
Pstpip1	0.812165	0.819514	-1.22024	B down vs A	1.34401e-05	5.91389	5.91389	C up vs A	0.00903348	3.19371	3.19371	E up vs A	0.000954344	0.540035	-1.85173	E down vs C	0.00569262	3.89707	3.89707	E up vs B
Cd84	0.988669	1.01114	1.01114	B up vs A	1.40076e-05	6.06116	6.06116	C up vs A	0.114923	2.22841	2.22841	E up vs A	7.9454e-05	0.367655	-2.71994	E down vs C	0.117893	2.20385	2.20385	E up vs B
Jade2	0.792232	1.04061	1.04061	B up vs A	1.13444e-05	2.01546	2.01546	C up vs A	0.000627727	1.66458	1.66458	E up vs A	0.0161299	0.825905	-1.21079	E down vs C	0.00100635	1.59961	1.59961	E up vs B
Cd247	0.956079	1.22612	1.22612	B up vs A	1.66045e-05	26.9964	26.9964	C up vs A	0.280991	5.25627	5.25627	E up vs A	3.89804e-05	0.194702	-5.13604	E down vs C	0.30601	4.28692	4.28692	E up vs B
Oas1a	0.982352	1.50556	1.50556	B up vs A	1.839e-05	144.13	144.13	C up vs A	0.000246221	112.104	112.104	E up vs A	0.108863	0.777794	-1.28569	E down vs C	0.000255528	74.4599	74.4599	E up vs B
Slc16a10	0.974516	1.00793	1.00793	B up vs A	1.26947e-05	2.61766	2.61766	C up vs A	0.0011196	1.99146	1.99146	E up vs A	0.00938058	0.760779	-1.31444	E down vs C	0.0011867	1.9758	1.9758	E up vs B
Atp10a	0.594404	1.35273	1.35273	B up vs A	4.17282e-05	4.76469	4.76469	C up vs A	2.7012e-05	5.13217	5.13217	E up vs A	0.501259	1.07713	1.07713	E up vs C	5.99259e-05	3.79394	3.79394	E up vs B
Smim3	0.856071	0.92848	-1.07703	B down vs A	1.35756e-05	3.54979	3.54979	C up vs A	0.00374789	2.31903	2.31903	E up vs A	0.00252251	0.653286	-1.53072	E down vs C	0.00265547	2.49766	2.49766	E up vs B
Stk40	0.660519	1.08932	1.08932	B up vs A	1.3099e-05	2.31511	2.31511	C up vs A	0.00022488	1.99509	1.99509	E up vs A	0.0747513	0.86177	-1.1604	E down vs C	0.000476875	1.83151	1.83151	E up vs B
Skap2	0.107297	0.684146	-1.46168	B down vs A	5.33032e-05	2.02552	2.02552	C up vs A	0.0182543	1.46658	1.46658	E up vs A	0.00306368	0.724054	-1.38111	E down vs C	0.00071229	2.14367	2.14367	E up vs B
P2ry6	0.887063	1.07143	1.07143	B up vs A	1.22847e-05	4.28819	4.28819	C up vs A	0.00101215	3.03619	3.03619	E up vs A	0.0100848	0.708035	-1.41236	E down vs C	0.00131119	2.83378	2.83378	E up vs B
Parp9	0.955117	1.35092	1.35092	B up vs A	2.59099e-05	38.6075	38.6075	C up vs A	0.000120399	34.0295	34.0295	E up vs A	0.380172	0.881422	-1.13453	E down vs C	0.000131794	25.1899	25.1899	E up vs B
Snx20	0.870172	1.29814	1.29814	B up vs A	1.09833e-05	13.0683	13.0683	C up vs A	0.00287211	7.3581	7.3581	E up vs A	0.00247626	0.56305	-1.77604	E down vs C	0.0039202	5.6682	5.6682	E up vs B
Gm15922	0.980012	0.623203	-1.60461	B down vs A	1.46628e-05	97.5193	97.5193	C up vs A	0.0886629	26.684	26.684	E up vs A	0.000108559	0.273628	-3.6546	E down vs C	0.0846551	42.8175	42.8175	E up vs B
Gm6548	0.993845	1.03242	1.03242	B up vs A	3.17595e-05	25.7856	25.7856	C up vs A	9.73985e-05	23.8234	23.8234	E up vs A	0.572716	0.923905	-1.08236	E down vs C	9.8593e-05	23.0754	23.0754	E up vs B
Nampt	0.966803	0.979263	-1.02118	B down vs A	1.71331e-05	4.1443	4.1443	C up vs A	0.000509553	3.21033	3.21033	E up vs A	0.0395899	0.774639	-1.29092	E down vs C	0.000473877	3.27831	3.27831	E up vs B
Eif2ak2	0.951757	1.39681	1.39681	B up vs A	2.87513e-05	40.1093	40.1093	C up vs A	0.000105763	36.2777	36.2777	E up vs A	0.482151	0.904471	-1.10562	E down vs C	0.000116466	25.9718	25.9718	E up vs B
Ifi206	0.95882	2.97331	2.97331	B up vs A	1.28302e-05	249.809	249.809	C up vs A	0.00172106	144.726	144.726	E up vs A	0.00568509	0.579346	-1.72608	E down vs C	0.00189442	48.6749	48.6749	E up vs B
Cd44	0.982264	0.970099	-1.03082	B down vs A	1.27969e-05	9.75966	9.75966	C up vs A	0.00677654	5.08893	5.08893	E up vs A	0.00120713	0.521425	-1.91782	E down vs C	0.00649079	5.24579	5.24579	E up vs B
Abracl	0.885113	0.974915	-1.02573	B down vs A	1.42204e-05	2.11735	2.11735	C up vs A	0.00460515	1.56225	1.56225	E up vs A	0.00214736	0.73783	-1.35533	E down vs C	0.00349254	1.60244	1.60244	E up vs B
H2-Q10	0.965077	0.849156	-1.17764	B down vs A	1.98745e-05	22.3936	22.3936	C up vs A	0.00034391	17.0672	17.0672	E up vs A	0.0804633	0.762147	-1.31208	E down vs C	0.000319167	20.0991	20.0991	E up vs B
Ch25h	0.978815	1.48739	1.48739	B up vs A	1.71386e-05	116.825	116.825	C up vs A	0.000452148	83.6831	83.6831	E up vs A	0.0460294	0.716314	-1.39604	E down vs C	0.000473507	56.2617	56.2617	E up vs B
Mafk	0.907302	1.05098	1.05098	B up vs A	1.33047e-05	3.83879	3.83879	C up vs A	0.0010514	2.76383	2.76383	E up vs A	0.0108951	0.719973	-1.38894	E down vs C	0.00130014	2.62975	2.62975	E up vs B
Fam111a	0.960219	1.0565	1.0565	B up vs A	1.41198e-05	8.29937	8.29937	C up vs A	0.00108391	5.54542	5.54542	E up vs A	0.0115072	0.668174	-1.49662	E down vs C	0.00118695	5.24885	5.24885	E up vs B
Gm1966	0.995839	1.09629	1.09629	B up vs A	1.28599e-05	121.173	121.173	C up vs A	0.00520836	59.639	59.639	E up vs A	0.00161665	0.49218	-2.03178	E down vs C	0.00526098	54.401	54.401	E up vs B
Sbno2	0.779651	1.15944	1.15944	B up vs A	1.15741e-05	4.74477	4.74477	C up vs A	0.00131048	3.22351	3.22351	E up vs A	0.00671415	0.679382	-1.47192	E down vs C	0.00220327	2.78023	2.78023	E up vs B
Sh3glb1	0.869373	0.971562	-1.02927	B down vs A	1.91256e-05	2.07764	2.07764	C up vs A	0.000691119	1.73675	1.73675	E up vs A	0.0319012	0.835927	-1.19628	E down vs C	0.000517113	1.78759	1.78759	E up vs B
Ier3	0.977484	1.00718	1.00718	B up vs A	1.33945e-05	2.64809	2.64809	C up vs A	0.00253742	1.90364	1.90364	E up vs A	0.00385475	0.718871	-1.39107	E down vs C	0.00267612	1.89007	1.89007	E up vs B
Slc25a28	0.781438	1.06721	1.06721	B up vs A	2.52144e-05	2.463	2.463	C up vs A	9.98569e-05	2.30948	2.30948	E up vs A	0.445957	0.937671	-1.06647	E down vs C	0.000156016	2.16404	2.16404	E up vs B
Nfkbia	0.921604	0.936204	-1.06814	B down vs A	1.57492e-05	5.1275	5.1275	C up vs A	0.00153297	3.47804	3.47804	E up vs A	0.00893643	0.678311	-1.47425	E down vs C	0.00127923	3.71504	3.71504	E up vs B
Itprid2	0.444759	1.23263	1.23263	B up vs A	1.43797e-05	2.93094	2.93094	C up vs A	0.000118063	2.59427	2.59427	E up vs A	0.190194	0.885134	-1.12977	E down vs C	0.000428979	2.10466	2.10466	E up vs B
Apof	0.856839	1.30096	1.30096	B up vs A	0.000306627	8.54144	8.54144	C up vs A	1.61253e-05	12.075	12.075	E up vs A	0.0230268	1.41369	1.41369	E up vs C	2.078e-05	9.28157	9.28157	E up vs B
Bid	0.686506	0.808591	-1.23672	B down vs A	3.31795e-05	3.77294	3.77294	C up vs A	0.000334215	3.21123	3.21123	E up vs A	0.166833	0.851122	-1.17492	E down vs C	0.000169771	3.97139	3.97139	E up vs B
Slc39a8	0.0175277	1.46736	1.46736	B up vs A	4.43048e-06	2.24746	2.24746	C up vs A	0.0200969	1.42519	1.42519	E up vs A	9.20353e-05	0.634136	-1.57695	E down vs C	0.792711	0.971266	-1.02958	E down vs B
H2-Q5	0.988697	0.812594	-1.23063	B down vs A	1.54684e-05	85.4157	85.4157	C up vs A	0.00160899	51.2359	51.2359	E up vs A	0.00820376	0.599842	-1.66711	E down vs C	0.00156741	63.0523	63.0523	E up vs B
Irak4	0.739879	1.09239	1.09239	B up vs A	1.11057e-05	2.83525	2.83525	C up vs A	0.00914162	1.80103	1.80103	E up vs A	0.000717241	0.635229	-1.57424	E down vs C	0.0175204	1.64871	1.64871	E up vs B
Dnase1l3	0.966533	1.55182	1.55182	B up vs A	1.47519e-05	85.3506	85.3506	C up vs A	0.00184072	49.9869	49.9869	E up vs A	0.00650035	0.585665	-1.70746	E down vs C	0.00199039	32.2117	32.2117	E up vs B
Tnfrsf12a	0.918202	0.966645	-1.03451	B down vs A	1.94479e-05	3.02114	3.02114	C up vs A	0.152077	1.45694	1.45694	E up vs A	8.95091e-05	0.482246	-2.07363	E down vs C	0.126915	1.50721	1.50721	E up vs B
Klk6	0.105714	0.643368	-1.55432	B down vs A	7.44885e-05	2.10885	2.10885	C up vs A	0.330753	1.1926	1.1926	E up vs A	0.000183059	0.565522	-1.76828	E down vs C	0.0144009	1.85368	1.85368	E up vs B
Sash3	0.955676	0.953651	-1.0486	B down vs A	1.62174e-05	6.29363	6.29363	C up vs A	0.0489818	2.68719	2.68719	E up vs A	0.0002216	0.42697	-2.34208	E down vs C	0.0440326	2.81779	2.81779	E up vs B
Ccl7	0.986484	2.05123	2.05123	B up vs A	1.51238e-05	397.921	397.921	C up vs A	0.0021306	227.269	227.269	E up vs A	0.00568096	0.571141	-1.75088	E down vs C	0.00219926	110.796	110.796	E up vs B
Bmp2k	0.736285	0.930634	-1.07454	B down vs A	2.1693e-05	2.2635	2.2635	C up vs A	0.00157251	1.7826	1.7826	E up vs A	0.0140662	0.787541	-1.26977	E down vs C	0.000850001	1.91547	1.91547	E up vs B
Pgghg	0.875256	0.951974	-1.05045	B down vs A	4.99601e-05	2.71416	2.71416	C up vs A	0.000103847	2.64817	2.64817	E up vs A	0.793094	0.975685	-1.02492	E down vs C	8.11072e-05	2.78176	2.78176	E up vs B
Irak2	0.744431	0.93428	-1.07034	B down vs A	2.22852e-05	2.23326	2.23326	C up vs A	0.00136947	1.78122	1.78122	E up vs A	0.017309	0.797585	-1.25379	E down vs C	0.000757757	1.90651	1.90651	E up vs B
Slamf7	0.989169	0.483497	-2.06827	B down vs A	1.58782e-05	243.106	243.106	C up vs A	0.0403548	81.828	81.828	E up vs A	0.000261241	0.336595	-2.97093	E down vs C	0.0393125	169.242	169.242	E up vs B
Ecscr	0.523942	1.23147	1.23147	B up vs A	1.34745e-05	3.32989	3.32989	C up vs A	0.141689	1.52079	1.52079	E up vs A	6.15986e-05	0.456708	-2.18958	E down vs C	0.397928	1.23494	1.23494	E up vs B
Sct	0.992543	0.885395	-1.12944	B down vs A	1.79365e-05	78.0064	78.0064	C up vs A	0.000960584	51.0273	51.0273	E up vs A	0.0192569	0.654143	-1.52872	E down vs C	0.000944513	57.6323	57.6323	E up vs B
Aff1	0.984158	0.990718	-1.00937	B down vs A	1.85242e-05	3.92524	3.92524	C up vs A	0.000992904	2.89849	2.89849	E up vs A	0.0194137	0.738425	-1.35423	E down vs C	0.000957903	2.92565	2.92565	E up vs B
Fcrls	0.51125	1.07474	1.07474	B up vs A	3.45446e-05	0.341964	-2.92428	C down vs A	0.00112384	0.550337	-1.81707	E down vs A	0.0417493	1.60934	1.60934	E up vs C	0.000348178	0.512068	-1.95287	E down vs B
Csf3r	0.781046	1.18482	1.18482	B up vs A	1.44216e-05	5.26724	5.26724	C up vs A	0.000974011	3.70249	3.70249	E up vs A	0.0135573	0.702928	-1.42262	E down vs C	0.00162089	3.12495	3.12495	E up vs B
Nrap	0.0393937	0.325324	-3.07386	B down vs A	0.000145155	2.46337	2.46337	C up vs A	0.410195	1.23121	1.23121	E up vs A	0.000297007	0.499808	-2.00077	E down vs C	0.00642884	3.78457	3.78457	E up vs B
F10	0.996434	1.19183	1.19183	B up vs A	1.53905e-05	274.996	274.996	C up vs A	0.0132346	116.726	116.726	E up vs A	0.000775179	0.424463	-2.35592	E down vs C	0.0133508	97.9386	97.9386	E up vs B
Ppp1r18	0.830665	1.09395	1.09395	B up vs A	1.32484e-05	3.84749	3.84749	C up vs A	0.00701838	2.32621	2.32621	E up vs A	0.00122262	0.604604	-1.65397	E down vs C	0.0106475	2.12643	2.12643	E up vs B
Gm11427	0.986157	1.07206	1.07206	B up vs A	1.9287e-05	26.8742	26.8742	C up vs A	0.1379	7.07626	7.07626	E up vs A	9.79481e-05	0.263311	-3.7978	E down vs C	0.142175	6.60062	6.60062	E up vs B
C2	0.875774	1.15645	1.15645	B up vs A	1.44006e-05	7.43187	7.43187	C up vs A	0.00284854	4.49286	4.49286	E up vs A	0.00376404	0.60454	-1.65415	E down vs C	0.00383513	3.88504	3.88504	E up vs B
Cd72	0.964366	0.69494	-1.43897	B down vs A	1.88404e-05	43.6484	43.6484	C up vs A	0.00120508	28.0024	28.0024	E up vs A	0.0157098	0.641545	-1.55874	E down vs C	0.00111085	40.2947	40.2947	E up vs B
Adm	0.344606	1.35975	1.35975	B up vs A	8.42759e-06	3.53753	3.53753	C up vs A	0.0022068	2.35188	2.35188	E up vs A	0.00222873	0.664838	-1.50413	E down vs C	0.0141524	1.72964	1.72964	E up vs B
Pnpla2	0.543157	0.841903	-1.18779	B down vs A	2.91227e-05	2.53484	2.53484	C up vs A	0.00267894	1.90844	1.90844	E up vs A	0.0115307	0.752882	-1.32823	E down vs C	0.00086459	2.26681	2.26681	E up vs B
Ifi47	0.999201	1.03339	1.03339	B up vs A	1.84297e-05	209.795	209.795	C up vs A	0.00130944	131.366	131.366	E up vs A	0.0137328	0.626163	-1.59703	E down vs C	0.00131185	127.121	127.121	E up vs B
Fbxw17	0.560876	0.8286	-1.20685	B down vs A	8.16388e-05	2.54983	2.54983	C up vs A	0.000160039	2.49754	2.49754	E up vs A	0.827881	0.979494	-1.02094	E down vs C	6.32899e-05	3.01417	3.01417	E up vs B
AW011738	0.994237	1.01219	1.01219	B up vs A	0.000123324	9.52716	9.52716	C up vs A	3.99458e-05	11.15	11.15	E up vs A	0.256473	1.17034	1.17034	E up vs C	4.0377e-05	11.0157	11.0157	E up vs B
Ifi30	0.85469	1.41701	1.41701	B up vs A	1.47701e-05	15.591	15.591	C up vs A	0.0217364	6.55812	6.55812	E up vs A	0.000440405	0.420636	-2.37735	E down vs C	0.0310636	4.62813	4.62813	E up vs B
Lrmp	0.928237	0.958539	-1.04325	B down vs A	2.11356e-05	3.83911	3.83911	C up vs A	0.117781	1.71422	1.71422	E up vs A	0.000128724	0.446516	-2.23956	E down vs C	0.100068	1.78837	1.78837	E up vs B
2310022B05Rik	0.291343	0.910481	-1.09832	B down vs A	8.48951e-06	0.437857	-2.28385	C down vs A	0.001218	0.67375	-1.48423	E down vs A	0.00451257	1.53874	1.53874	E up vs C	0.00951893	0.739994	-1.35136	E down vs B
Abi3	0.757803	0.835694	-1.19661	B down vs A	2.08533e-05	4.2841	4.2841	C up vs A	0.00974866	2.51678	2.51678	E up vs A	0.00164646	0.58747	-1.70221	E down vs C	0.00535144	3.01161	3.01161	E up vs B
Mcm6	0.978873	0.96545	-1.03579	B down vs A	3.25156e-05	8.67475	8.67475	C up vs A	0.000232522	7.38679	7.38679	E up vs A	0.244647	0.851528	-1.17436	E down vs C	0.000222478	7.65114	7.65114	E up vs B
Gm5431	0.98622	1.13711	1.13711	B up vs A	1.77263e-05	50.9138	50.9138	C up vs A	0.00212174	29.9648	29.9648	E up vs A	0.00725941	0.588539	-1.69912	E down vs C	0.00219146	26.3516	26.3516	E up vs B
Tgtp1	0.980577	1.81352	1.81352	B up vs A	1.72227e-05	211.763	211.763	C up vs A	0.00284215	117.731	117.731	E up vs A	0.00493794	0.555956	-1.7987	E down vs C	0.0029762	64.9185	64.9185	E up vs B
Ltc4s	0.326653	0.879544	-1.13695	B down vs A	1.95219e-05	0.253187	-3.94965	C down vs A	7.38682e-05	0.326903	-3.05901	E down vs A	0.460546	1.29115	1.29115	E up vs C	0.000380853	0.371674	-2.69053	E down vs B
Btbd17	0.983556	0.997699	-1.00231	B down vs A	1.75001e-05	0.297205	-3.36468	C down vs A	0.00350909	0.622476	-1.60649	E down vs A	0.00396797	2.09443	2.09443	E up vs C	0.00364972	0.623911	-1.60279	E down vs B
Tlr13	0.847174	1.39919	1.39919	B up vs A	1.67762e-05	14.0899	14.0899	C up vs A	0.0517225	5.12835	5.12835	E up vs A	0.000219395	0.363974	-2.74745	E down vs C	0.0744513	3.66523	3.66523	E up vs B
C1qb	0.929207	0.966321	-1.03485	B down vs A	2.53946e-05	3.29135	3.29135	C up vs A	0.000660189	2.62565	2.62565	E up vs A	0.0512463	0.797743	-1.25354	E down vs C	0.000564379	2.71716	2.71716	E up vs B
Aqp4	0.344072	1.17646	1.17646	B up vs A	1.44893e-05	2.17331	2.17331	C up vs A	0.00017507	1.92513	1.92513	E up vs A	0.118664	0.885807	-1.12891	E down vs C	0.000924978	1.63637	1.63637	E up vs B
Pim1	0.894628	0.895745	-1.11639	B down vs A	2.21406e-05	5.82868	5.82868	C up vs A	0.00170941	3.96204	3.96204	E up vs A	0.0131169	0.67975	-1.47113	E down vs C	0.00133875	4.42318	4.42318	E up vs B
Mdfic	0.992561	0.990606	-1.00948	B down vs A	2.00912e-05	7.24976	7.24976	C up vs A	0.0682433	2.86256	2.86256	E up vs A	0.000209782	0.394848	-2.53262	E down vs C	0.0670581	2.8897	2.8897	E up vs B
Trib2	0.144607	1.16155	1.16155	B up vs A	7.90717e-05	0.440164	-2.27188	C down vs A	0.00768602	0.686931	-1.45575	E down vs A	0.013941	1.56062	1.56062	E up vs C	0.000447892	0.591393	-1.69092	E down vs B
Myoc	0.052985	1.23108	1.23108	B up vs A	0.000139698	0.45724	-2.18704	C down vs A	0.256827	0.880739	-1.13541	E down vs A	0.000522628	1.92621	1.92621	E up vs C	0.00485403	0.715422	-1.39778	E down vs B
Rin3	0.911712	1.04728	1.04728	B up vs A	2.14339e-05	3.62533	3.62533	C up vs A	0.133984	1.63062	1.63062	E up vs A	0.000114764	0.449785	-2.22328	E down vs C	0.162637	1.55701	1.55701	E up vs B
Nlrp1a	0.668938	?	?	No change between B and A	8.38585e-05	13.3044	13.3044	C up vs A	0.000151105	13.0084	13.0084	E up vs A	0.877091	0.977749	-1.02276	E down vs C	7.63494e-05	?	?	No change between E and B
Icosl	0.903569	1.13524	1.13524	B up vs A	3.53883e-05	7.50282	7.50282	C up vs A	0.000190091	6.5982	6.5982	E up vs A	0.334476	0.879429	-1.1371	E down vs C	0.000232434	5.81217	5.81217	E up vs B
Ifi214	0.974129	2.08329	2.08329	B up vs A	1.82709e-05	210.336	210.336	C up vs A	0.01137	93.6688	93.6688	E up vs A	0.00115773	0.445329	-2.24553	E down vs C	0.0121139	44.9619	44.9619	E up vs B
Sirpb1c	0.964936	0.0942284	-10.6125	B down vs A	2.01719e-05	128.737	128.737	C up vs A	0.0259855	49.4456	49.4456	E up vs A	0.000560724	0.384082	-2.60361	E down vs C	0.0238509	524.743	524.743	E up vs B
Dnase2a	0.287908	1.31925	1.31925	B up vs A	1.04804e-05	2.94571	2.94571	C up vs A	0.000687995	2.24753	2.24753	E up vs A	0.0126874	0.762984	-1.31064	E down vs C	0.00522833	1.70364	1.70364	E up vs B
Casp12	0.940216	1.1028	1.1028	B up vs A	1.82022e-05	9.59205	9.59205	C up vs A	0.00627347	5.22077	5.22077	E up vs A	0.00219055	0.544281	-1.83729	E down vs C	0.00725536	4.73412	4.73412	E up vs B
Fbn1	0.90403	1.02566	1.02566	B up vs A	1.91028e-05	2.32704	2.32704	C up vs A	0.00199591	1.78332	1.78332	E up vs A	0.00873554	0.766347	-1.30489	E down vs C	0.0025023	1.7387	1.7387	E up vs B
Sstr2	0.311179	1.10252	1.10252	B up vs A	6.90743e-05	0.466166	-2.14516	C down vs A	0.00135395	0.615596	-1.62444	E down vs A	0.0863555	1.32055	1.32055	E up vs C	0.000219967	0.558352	-1.79098	E down vs B
Gm17334	0.98437	1.03264	1.03264	B up vs A	3.19071e-05	10.8225	10.8225	C up vs A	0.000346612	8.76332	8.76332	E up vs A	0.152125	0.809732	-1.23498	E down vs C	0.000358431	8.48631	8.48631	E up vs B
Hpse	0.941185	0.918815	-1.08836	B down vs A	2.26128e-05	7.73663	7.73663	C up vs A	0.00204872	5.03496	5.03496	E up vs A	0.010902	0.650795	-1.53658	E down vs C	0.00178557	5.47984	5.47984	E up vs B
Myh7	0.679794	0.874403	-1.14364	B down vs A	7.62151e-05	2.61928	2.61928	C up vs A	0.000190457	2.52014	2.52014	E up vs A	0.691607	0.96215	-1.03934	E down vs C	9.7554e-05	2.88213	2.88213	E up vs B
Tgtp2	0.991581	0.628991	-1.58985	B down vs A	2.15009e-05	217.466	217.466	C up vs A	0.00263958	125.196	125.196	E up vs A	0.0074967	0.575703	-1.73701	E down vs C	0.00258757	199.042	199.042	E up vs B
Parp10	0.957757	1.7175	1.7175	B up vs A	3.62299e-05	79.7274	79.7274	C up vs A	0.000265174	66.2468	66.2468	E up vs A	0.241061	0.830916	-1.20349	E down vs C	0.000289969	38.5716	38.5716	E up vs B
Glp2r	0.716082	1.27526	1.27526	B up vs A	1.66542e-05	5.77598	5.77598	C up vs A	0.00178616	3.82247	3.82247	E up vs A	0.00810292	0.661787	-1.51106	E down vs C	0.00354996	2.99741	2.99741	E up vs B
Ampd3	0.92865	1.01911	1.01911	B up vs A	2.11106e-05	2.31662	2.31662	C up vs A	0.0016839	1.80519	1.80519	E up vs A	0.0124367	0.779234	-1.28331	E down vs C	0.00198906	1.77133	1.77133	E up vs B
Igtp	0.989824	1.25666	1.25666	B up vs A	2.3648e-05	123.617	123.617	C up vs A	0.00136153	79.2429	79.2429	E up vs A	0.0190441	0.641033	-1.55998	E down vs C	0.00139381	63.0583	63.0583	E up vs B
Gm15931	0.966609	?	?	No change between B and A	2.12047e-05	148.293	148.293	C up vs A	0.0133424	65.3148	65.3148	E up vs A	0.0012043	0.440445	-2.27043	E down vs C	0.0122938	?	?	No change between E and B
Oas1b	0.998736	0.982796	-1.01751	B down vs A	8.11212e-05	58.5962	58.5962	C up vs A	9.13735e-05	60.4107	60.4107	E up vs A	0.838969	1.03097	1.03097	E up vs C	9.1146e-05	61.4682	61.4682	E up vs B
Tmem171	0.899239	0.584428	-1.71108	B down vs A	2.36787e-05	20.9866	20.9866	C up vs A	0.0229601	8.92232	8.92232	E up vs A	0.000792106	0.425145	-2.35214	E down vs C	0.0179253	15.2668	15.2668	E up vs B
Irf1	0.997109	1.03101	1.03101	B up vs A	2.43961e-05	52.9705	52.9705	C up vs A	0.00180281	32.9755	32.9755	E up vs A	0.0142192	0.622527	-1.60636	E down vs C	0.00181499	31.9838	31.9838	E up vs B
Cd200	0.715857	0.934427	-1.07017	B down vs A	4.1026e-05	2.02939	2.02939	C up vs A	0.000892415	1.73994	1.73994	E up vs A	0.0699762	0.857371	-1.16636	E down vs C	0.000467681	1.86204	1.86204	E up vs B
Endou	0.939596	0.950927	-1.05161	B down vs A	2.92963e-05	4.85334	4.85334	C up vs A	0.00105368	3.60844	3.60844	E up vs A	0.0356189	0.743496	-1.345	E down vs C	0.000918745	3.79465	3.79465	E up vs B
Ranbp2-ps1	1.96371e-05	?	?	No change between B and A	5.34272e-05	0.199633	-5.00918	C down vs A	1.05686e-05	?	?	No change between E and A	0.111918	?	?	No change between E and C	1	1	1	No change between E and B
Lmo2	0.755736	1.10049	1.10049	B up vs A	5.3744e-05	2.79203	2.79203	C up vs A	9.90256e-05	2.747	2.747	E up vs A	0.865065	0.983873	-1.01639	E down vs C	0.000163457	2.49617	2.49617	E up vs B
Olfr56	0.945029	0.877635	-1.13943	B down vs A	2.32173e-05	11.8338	11.8338	C up vs A	0.00860545	6.17635	6.17635	E up vs A	0.00219742	0.521923	-1.91599	E down vs C	0.00752533	7.0375	7.0375	E up vs B
Cebpd	0.997208	0.993164	-1.00688	B down vs A	2.52285e-05	12.8191	12.8191	C up vs A	0.00171674	8.35019	8.35019	E up vs A	0.0158479	0.651386	-1.53519	E down vs C	0.00170563	8.40766	8.40766	E up vs B
Clec7a	0.968684	0.852764	-1.17266	B down vs A	2.51109e-05	23.7003	23.7003	C up vs A	0.00241287	14.4263	14.4263	E up vs A	0.0104902	0.608698	-1.64285	E down vs C	0.0022414	16.9172	16.9172	E up vs B
Rela	0.851165	0.95738	-1.04452	B down vs A	3.38636e-05	2.32911	2.32911	C up vs A	0.00103807	1.91615	1.91615	E up vs A	0.0446557	0.822695	-1.21552	E down vs C	0.000740632	2.00145	2.00145	E up vs B
Gm12573	0.920086	1.26928	1.26928	B up vs A	0.000327999	13.0379	13.0379	C up vs A	3.28283e-05	17.4918	17.4918	E up vs A	0.0631455	1.34161	1.34161	E up vs C	3.80588e-05	13.7809	13.7809	E up vs B
Zc3h12d	0.737845	0.516051	-1.93779	B down vs A	3.1675e-05	9.50788	9.50788	C up vs A	0.0751856	3.591	3.591	E up vs A	0.000339377	0.377686	-2.6477	E down vs C	0.0397369	6.95861	6.95861	E up vs B
Arl5c	0.870258	1.07031	1.07031	B up vs A	2.0069e-05	3.66856	3.66856	C up vs A	0.0109422	2.20189	2.20189	E up vs A	0.00137717	0.600206	-1.66609	E down vs C	0.0150617	2.05725	2.05725	E up vs B
Cxcr4	0.931551	1.12102	1.12102	B up vs A	2.47152e-05	9.5416	9.5416	C up vs A	0.0874118	3.41664	3.41664	E up vs A	0.000212188	0.358078	-2.79268	E down vs C	0.102316	3.04781	3.04781	E up vs B
Cyp1b1	0.970083	0.959933	-1.04174	B down vs A	2.37452e-05	7.5061	7.5061	C up vs A	0.00579176	4.33428	4.33428	E up vs A	0.00352105	0.577434	-1.7318	E down vs C	0.00538724	4.51519	4.51519	E up vs B
Slc44a3	0.997678	1.00331	1.00331	B up vs A	2.2734e-05	7.96816	7.96816	C up vs A	0.00809892	4.35719	4.35719	E up vs A	0.00227906	0.546824	-1.82874	E down vs C	0.00814489	4.3428	4.3428	E up vs B
Fam167a	0.674605	0.903728	-1.10653	B down vs A	3.34539e-05	2.33912	2.33912	C up vs A	0.00522416	1.72494	1.72494	E up vs A	0.00649215	0.737435	-1.35605	E down vs C	0.00234096	1.9087	1.9087	E up vs B
Il3ra	0.96755	0.973697	-1.02701	B down vs A	2.8535e-05	4.85879	4.85879	C up vs A	0.0013638	3.51315	3.51315	E up vs A	0.0250752	0.723051	-1.38303	E down vs C	0.0012658	3.60806	3.60806	E up vs B
Arrdc4	0.276095	0.69137	-1.4464	B down vs A	6.65909e-05	2.49484	2.49484	C up vs A	0.174149	1.36602	1.36602	E up vs A	0.000342986	0.547537	-1.82636	E down vs C	0.0214781	1.97582	1.97582	E up vs B
Ifi208	0.991736	1.05037	1.05037	B up vs A	2.54996e-05	30.3853	30.3853	C up vs A	0.00244462	18.3758	18.3758	E up vs A	0.0105664	0.60476	-1.65355	E down vs C	0.00249274	17.4946	17.4946	E up vs B
Procr	0.78315	0.824949	-1.2122	B down vs A	3.40381e-05	4.71605	4.71605	C up vs A	0.121714	1.97358	1.97358	E up vs A	0.000223979	0.418481	-2.38959	E down vs C	0.0734668	2.39236	2.39236	E up vs B
Stat3	0.958182	1.03592	1.03592	B up vs A	2.74842e-05	5.10532	5.10532	C up vs A	0.00127711	3.6872	3.6872	E up vs A	0.0256983	0.722228	-1.3846	E down vs C	0.00140608	3.55935	3.55935	E up vs B
Fcgr4	0.964254	1.60189	1.60189	B up vs A	2.74972e-05	81.4825	81.4825	C up vs A	0.00139999	53.0114	53.0114	E up vs A	0.0230097	0.650586	-1.53708	E down vs C	0.00152044	33.093	33.093	E up vs B
Naip5	0.587973	2.01098	2.01098	B up vs A	1.69043e-05	12.7119	12.7119	C up vs A	0.00270172	7.52323	7.52323	E up vs A	0.0050923	0.591824	-1.68969	E down vs C	0.00769521	3.74108	3.74108	E up vs B
Tor3a	0.961285	1.30012	1.30012	B up vs A	5.32131e-05	35.415	35.415	C up vs A	0.00021313	31.5889	31.5889	E up vs A	0.457206	0.891966	-1.12112	E down vs C	0.000231071	24.297	24.297	E up vs B
Lilr4b	0.984967	2.5614	2.5614	B up vs A	2.78873e-05	496.824	496.824	C up vs A	0.0939896	139.89	139.89	E up vs A	0.000229163	0.281568	-3.55153	E down vs C	0.0972889	54.6146	54.6146	E up vs B
Maff	0.996014	0.988012	-1.01213	B down vs A	2.49239e-05	15.5388	15.5388	C up vs A	0.0158176	7.2529	7.2529	E up vs A	0.00125858	0.466761	-2.14243	E down vs C	0.0156638	7.34091	7.34091	E up vs B
Itgax	0.890869	1.9858	1.9858	B up vs A	2.34281e-05	44.803	44.803	C up vs A	0.00345364	25.3504	25.3504	E up vs A	0.00622435	0.565819	-1.76735	E down vs C	0.00449009	12.7658	12.7658	E up vs B
Rab29	0.854675	1.08683	1.08683	B up vs A	3.04874e-05	3.80665	3.80665	C up vs A	0.000656149	3.03344	3.03344	E up vs A	0.0669838	0.796879	-1.2549	E down vs C	0.00091036	2.79108	2.79108	E up vs B
Tlr2	0.975737	1.29342	1.29342	B up vs A	3.44653e-05	57.3874	57.3874	C up vs A	0.000735473	41.7932	41.7932	E up vs A	0.0692936	0.728264	-1.37313	E down vs C	0.000776492	32.3121	32.3121	E up vs B
Angpt4	0.691982	0.821187	-1.21775	B down vs A	4.01728e-05	3.58375	3.58375	C up vs A	0.133811	1.6656	1.6656	E up vs A	0.000248184	0.464764	-2.15163	E down vs C	0.0645838	2.02828	2.02828	E up vs B
Gdnf	0.771203	1.11441	1.11441	B up vs A	0.000225178	2.84525	2.84525	C up vs A	3.8139e-05	3.37322	3.37322	E up vs A	0.122263	1.18556	1.18556	E up vs C	5.91169e-05	3.0269	3.0269	E up vs B
Gpr34	0.151498	1.2221	1.2221	B up vs A	0.000540108	0.379423	-2.63558	C down vs A	0.000352831	0.314756	-3.17707	E down vs A	0.595806	0.829565	-1.20545	E down vs C	3.23596e-05	0.257554	-3.88268	E down vs B
Tec	0.486039	0.74104	-1.34945	B down vs A	4.61636e-05	3.07877	3.07877	C up vs A	0.0193191	1.91989	1.91989	E up vs A	0.00236651	0.623591	-1.60361	E down vs C	0.00490014	2.59081	2.59081	E up vs B
Rnf213	0.982051	1.27528	1.27528	B up vs A	6.92075e-05	67.101	67.101	C up vs A	0.000179825	62.7969	62.7969	E up vs A	0.669872	0.935857	-1.06854	E down vs C	0.000186607	49.2417	49.2417	E up vs B
Psme2	0.981458	0.980714	-1.01966	B down vs A	4.42635e-05	5.7162	5.7162	C up vs A	0.000483885	4.70585	4.70585	E up vs A	0.157714	0.823247	-1.2147	E down vs C	0.000464702	4.79838	4.79838	E up vs B
Trib1	0.517329	1.18991	1.18991	B up vs A	1.77981e-05	2.82523	2.82523	C up vs A	0.00188496	2.07805	2.07805	E up vs A	0.00840419	0.735533	-1.35956	E down vs C	0.00654296	1.74639	1.74639	E up vs B
Chil1	0.419288	0.708193	-1.41204	B down vs A	6.18865e-05	2.94666	2.94666	C up vs A	0.219652	1.42342	1.42342	E up vs A	0.000240651	0.483064	-2.07012	E down vs C	0.0502077	2.00994	2.00994	E up vs B
Baz1a	0.248808	2.12669	2.12669	B up vs A	1.42479e-05	7.09333	7.09333	C up vs A	0.000597531	5.11301	5.11301	E up vs A	0.0244699	0.720819	-1.38731	E down vs C	0.00542381	2.40421	2.40421	E up vs B
Lck	0.991538	1.01984	1.01984	B up vs A	2.65544e-05	12.2558	12.2558	C up vs A	0.0194162	5.67873	5.67873	E up vs A	0.00110488	0.463349	-2.1582	E down vs C	0.0198229	5.56824	5.56824	E up vs B
Tnfrsf18	0.944047	0.515691	-1.93915	B down vs A	4.27621e-05	40.3671	40.3671	C up vs A	0.369553	6.90312	6.90312	E up vs A	8.44357e-05	0.171009	-5.84765	E down vs C	0.333105	13.3862	13.3862	E up vs B
Hvcn1	0.947863	0.958638	-1.04315	B down vs A	3.06636e-05	4.74495	4.74495	C up vs A	0.00309555	3.18091	3.18091	E up vs A	0.0104906	0.670379	-1.49169	E down vs C	0.00273508	3.31816	3.31816	E up vs B
Dennd1c	0.81412	1.21501	1.21501	B up vs A	2.27156e-05	6.58921	6.58921	C up vs A	0.00968041	3.60895	3.60895	E up vs A	0.0018734	0.547706	-1.8258	E down vs C	0.0153356	2.97031	2.97031	E up vs B
Zc3hav1	0.968695	1.18389	1.18389	B up vs A	5.51788e-05	26.976	26.976	C up vs A	0.000276849	23.4512	23.4512	E up vs A	0.36905	0.869335	-1.1503	E down vs C	0.000295842	19.8085	19.8085	E up vs B
Nfkbie	0.973101	0.968293	-1.03275	B down vs A	2.96489e-05	6.5884	6.5884	C up vs A	0.0036845	4.1563	4.1563	E up vs A	0.00815262	0.630851	-1.58516	E down vs C	0.00345513	4.2924	4.2924	E up vs B
Ccl19	0.843863	0.16452	-6.0783	B down vs A	3.43193e-05	25.7824	25.7824	C up vs A	0.0673893	8.86249	8.86249	E up vs A	0.000421485	0.343741	-2.90917	E down vs C	0.0463436	53.8688	53.8688	E up vs B
Fgr	0.988042	0.873822	-1.1444	B down vs A	2.76346e-05	51.4262	51.4262	C up vs A	0.0118034	24.1955	24.1955	E up vs A	0.00199166	0.470491	-2.12544	E down vs C	0.0114627	27.6893	27.6893	E up vs B
C4b	0.892366	1.50127	1.50127	B up vs A	4.73629e-05	21.8861	21.8861	C up vs A	0.000310044	18.4951	18.4951	E up vs A	0.278422	0.845063	-1.18334	E down vs C	0.00039081	12.3197	12.3197	E up vs B
Plin2	0.698693	0.778865	-1.28392	B down vs A	3.75354e-05	4.29572	4.29572	C up vs A	0.0168927	2.46404	2.46404	E up vs A	0.00206395	0.573604	-1.74336	E down vs C	0.00791166	3.16363	3.16363	E up vs B
Csf2rb	0.835717	1.74838	1.74838	B up vs A	2.93952e-05	22.4465	22.4465	C up vs A	0.00108625	15.4627	15.4627	E up vs A	0.0344948	0.688869	-1.45165	E down vs C	0.00158917	8.844	8.844	E up vs B
Gm12250	0.989534	0.411298	-2.43133	B down vs A	2.9514e-05	267.855	267.855	C up vs A	0.00473048	145.787	145.787	E up vs A	0.00607096	0.544276	-1.8373	E down vs C	0.00461274	354.455	354.455	E up vs B
Mov10	0.650454	1.52539	1.52539	B up vs A	7.23798e-05	7.20158	7.20158	C up vs A	9.39775e-05	7.2929	7.2929	E up vs A	0.92328	1.01268	1.01268	E up vs C	0.00019596	4.781	4.781	E up vs B
Csf1	0.950178	1.05499	1.05499	B up vs A	4.85924e-05	5.94923	5.94923	C up vs A	0.000418229	5.00398	5.00398	E up vs A	0.208083	0.841114	-1.1889	E down vs C	0.00046608	4.74315	4.74315	E up vs B
Rras	0.652033	1.14011	1.14011	B up vs A	2.1195e-05	2.90682	2.90682	C up vs A	0.00515244	1.98389	1.98389	E up vs A	0.00340418	0.682494	-1.46521	E down vs C	0.0124294	1.74008	1.74008	E up vs B
Ifit3b	0.98675	1.24265	1.24265	B up vs A	7.30461e-05	79.4487	79.4487	C up vs A	0.000217476	73.1162	73.1162	E up vs A	0.600212	0.920295	-1.08661	E down vs C	0.000223571	58.8391	58.8391	E up vs B
Rab13	0.958356	1.012	1.012	B up vs A	3.39771e-05	2.34519	2.34519	C up vs A	0.00159532	1.87365	1.87365	E up vs A	0.0267545	0.798933	-1.25167	E down vs C	0.00175737	1.85143	1.85143	E up vs B
Oasl1	0.997348	1.10404	1.10404	B up vs A	4.0093e-05	180.863	180.863	C up vs A	0.00095566	128.767	128.767	E up vs A	0.0624956	0.711956	-1.40458	E down vs C	0.000961415	116.632	116.632	E up vs B
Ccn5	0.981512	0.938033	-1.06606	B down vs A	3.51259e-05	16.5962	16.5962	C up vs A	0.107563	5.28406	5.28406	E up vs A	0.00026546	0.318389	-3.14081	E down vs C	0.103133	5.63313	5.63313	E up vs B
Map3k8	0.855071	0.866286	-1.15435	B down vs A	4.39556e-05	5.1607	5.1607	C up vs A	0.00143406	3.82337	3.82337	E up vs A	0.043818	0.740863	-1.34978	E down vs C	0.00102704	4.41352	4.41352	E up vs B
9930111J21Rik2	0.932542	1.25583	1.25583	B up vs A	3.23071e-05	18.7893	18.7893	C up vs A	0.00200143	12.1201	12.1201	E up vs A	0.0189604	0.645053	-1.55026	E down vs C	0.00234522	9.65102	9.65102	E up vs B
Palld	0.917372	1.02287	1.02287	B up vs A	2.86437e-05	2.31472	2.31472	C up vs A	0.0266221	1.51544	1.51544	E up vs A	0.000877953	0.654696	-1.52743	E down vs C	0.0325716	1.48156	1.48156	E up vs B
5430427O19Rik	0.937717	0.804144	-1.24356	B down vs A	3.29949e-05	15.7187	15.7187	C up vs A	0.00677009	8.61987	8.61987	E up vs A	0.00474059	0.548383	-1.82354	E down vs C	0.00581967	10.7193	10.7193	E up vs B
Ccr2	0.972151	1.31584	1.31584	B up vs A	3.07382e-05	54.5526	54.5526	C up vs A	0.0352373	20.8537	20.8537	E up vs A	0.000719086	0.382269	-2.61596	E down vs C	0.0376976	15.8482	15.8482	E up vs B
S100a6	0.839396	0.911059	-1.09762	B down vs A	3.65258e-05	3.54598	3.54598	C up vs A	0.0348267	1.9648	1.9648	E up vs A	0.000915525	0.554093	-1.80475	E down vs C	0.0234744	2.15661	2.15661	E up vs B
Gm10309	0.927347	1.66276	1.66276	B up vs A	3.89821e-05	42.8946	42.8946	C up vs A	0.221043	9.62138	9.62138	E up vs A	0.000138007	0.224303	-4.45826	E down vs C	0.256219	5.78638	5.78638	E up vs B
Ifi209	0.995707	0.828839	-1.20651	B down vs A	3.29172e-05	187.901	187.901	C up vs A	0.0041111	105.967	105.967	E up vs A	0.00835648	0.563953	-1.7732	E down vs C	0.00406898	127.85	127.85	E up vs B
Csprs	0.874101	0.220646	-4.53215	B down vs A	3.68679e-05	29.5159	29.5159	C up vs A	0.00578898	16.3438	16.3438	E up vs A	0.00663541	0.553728	-1.80594	E down vs C	0.00426661	74.0725	74.0725	E up vs B
Dok5	0.494286	0.937515	-1.06665	B down vs A	3.38303e-05	0.470468	-2.12554	C down vs A	0.000264445	0.564328	-1.77202	E down vs A	0.222648	1.1995	1.1995	E up vs C	0.000880833	0.60194	-1.6613	E down vs B
Vim	0.853024	1.1258	1.1258	B up vs A	2.86923e-05	5.04702	5.04702	C up vs A	0.0319464	2.52331	2.52331	E up vs A	0.000726908	0.499961	-2.00016	E down vs C	0.0456896	2.24135	2.24135	E up vs B
Scimp	0.98464	?	?	No change between B and A	3.36226e-05	305.422	305.422	C up vs A	0.00505923	166.759	166.759	E up vs A	0.006784	0.545996	-1.83151	E down vs C	0.00487519	?	?	No change between E and B
Gm5641	0.79571	0.9476	-1.0553	B down vs A	4.27756e-05	2.1529	2.1529	C up vs A	0.0828717	1.35249	1.35249	E up vs A	0.000448358	0.628218	-1.5918	E down vs C	0.0508599	1.42728	1.42728	E up vs B
Pnp	0.975741	1.0335	1.0335	B up vs A	4.54959e-05	7.24245	7.24245	C up vs A	0.000789108	5.61512	5.61512	E up vs A	0.0930284	0.775307	-1.28981	E down vs C	0.000833274	5.4331	5.4331	E up vs B
Rinl	0.991166	0.996898	-1.00311	B down vs A	3.26449e-05	2.64742	2.64742	C up vs A	0.0205984	1.69212	1.69212	E up vs A	0.00137623	0.63916	-1.56455	E down vs C	0.0201575	1.69739	1.69739	E up vs B
Klra2	0.931654	2.57353	2.57353	B up vs A	3.02365e-05	109.785	109.785	C up vs A	0.0144531	49.6398	49.6398	E up vs A	0.00181298	0.452157	-2.21162	E down vs C	0.0170938	19.2886	19.2886	E up vs B
Arid5a	0.975666	1.04192	1.04192	B up vs A	4.04578e-05	8.88906	8.88906	C up vs A	0.00125032	6.4065	6.4065	E up vs A	0.0459344	0.720717	-1.38751	E down vs C	0.00132215	6.14877	6.14877	E up vs B
Nrros	0.711967	0.894384	-1.11809	B down vs A	6.87395e-05	2.5416	2.5416	C up vs A	0.000913171	2.17121	2.17121	E up vs A	0.134084	0.854268	-1.17059	E down vs C	0.000473828	2.42761	2.42761	E up vs B
Ms4a4d	0.997671	0.869765	-1.14974	B down vs A	3.27846e-05	263.255	263.255	C up vs A	0.0229368	108.776	108.776	E up vs A	0.00123405	0.413196	-2.42016	E down vs C	0.0228065	125.064	125.064	E up vs B
Irf2	0.912047	1.04765	1.04765	B up vs A	7.23376e-05	3.31826	3.31826	C up vs A	0.000231871	3.11215	3.11215	E up vs A	0.563879	0.937886	-1.06623	E down vs C	0.000279126	2.97059	2.97059	E up vs B
Vmn1r77	0.0793935	10.56	10.56	B up vs A	0.00285847	17.8851	17.8851	C up vs A	9.43529e-06	36.6005	36.6005	E up vs A	0.000757766	2.04643	2.04643	E up vs C	0.000153631	3.46596	3.46596	E up vs B
Psme2b	0.939109	0.71007	-1.40831	B down vs A	3.59021e-05	23.0796	23.0796	C up vs A	0.0053758	12.991	12.991	E up vs A	0.0069528	0.562879	-1.77658	E down vs C	0.00464058	18.2954	18.2954	E up vs B
Bak1	0.81048	0.942094	-1.06146	B down vs A	4.16251e-05	2.38001	2.38001	C up vs A	0.00537779	1.7619	1.7619	E up vs A	0.00858312	0.740292	-1.35082	E down vs C	0.00339428	1.8702	1.8702	E up vs B
Nat2	0.217146	0.640155	-1.56212	B down vs A	0.000146021	2.39212	2.39212	C up vs A	0.00337141	1.95687	1.95687	E up vs A	0.0801352	0.818051	-1.22242	E down vs C	0.000332749	3.05688	3.05688	E up vs B
Fzd2	0.813602	0.97792	-1.02258	B down vs A	3.04879e-05	0.445902	-2.24264	C down vs A	0.0021619	0.65971	-1.51582	E down vs A	0.0158948	1.47949	1.47949	E up vs C	0.00337603	0.674605	-1.48235	E down vs B
Il17ra	0.82312	0.918284	-1.08899	B down vs A	4.32189e-05	3.08081	3.08081	C up vs A	0.00349374	2.23581	2.23581	E up vs A	0.0149324	0.725721	-1.37794	E down vs C	0.00228822	2.43477	2.43477	E up vs B
Parp3	0.96408	1.12105	1.12105	B up vs A	4.86965e-05	16.1129	16.1129	C up vs A	0.000655571	12.5391	12.5391	E up vs A	0.126033	0.778199	-1.28502	E down vs C	0.000710129	11.1851	11.1851	E up vs B
Napsa	0.97062	1.12239	1.12239	B up vs A	3.21494e-05	20.5731	20.5731	C up vs A	0.0117762	10.1593	10.1593	E up vs A	0.00246849	0.493816	-2.02505	E down vs C	0.0126553	9.05145	9.05145	E up vs B
Inpp1	0.809982	0.909569	-1.09942	B down vs A	8.89217e-05	2.97121	2.97121	C up vs A	0.000385153	2.72681	2.72681	E up vs A	0.434996	0.917745	-1.08963	E down vs C	0.000255793	2.99792	2.99792	E up vs B
Cyb5r2	0.283712	0.658252	-1.51917	B down vs A	9.06204e-05	2.62443	2.62443	C up vs A	0.0172077	1.79482	1.79482	E up vs A	0.00670998	0.683887	-1.46223	E down vs C	0.00206128	2.72664	2.72664	E up vs B
Tnip1	0.739416	0.931302	-1.07377	B down vs A	4.6608e-05	2.16398	2.16398	C up vs A	0.00619234	1.63581	1.63581	E up vs A	0.00856885	0.755927	-1.32288	E down vs C	0.00326536	1.75648	1.75648	E up vs B
Sfxn2	0.836605	1.08879	1.08879	B up vs A	9.70001e-05	3.23458	3.23458	C up vs A	0.00014417	3.23045	3.23045	E up vs A	0.990664	0.998722	-1.00128	E down vs C	0.000202175	2.96701	2.96701	E up vs B
Ifih1	0.972057	1.43529	1.43529	B up vs A	8.91581e-05	66.199	66.199	C up vs A	0.000231278	61.8728	61.8728	E up vs A	0.673042	0.934648	-1.06992	E down vs C	0.00024523	43.1083	43.1083	E up vs B
Plekhf2	0.993204	0.996575	-1.00344	B down vs A	3.7788e-05	3.32647	3.32647	C up vs A	0.00397339	2.33399	2.33399	E up vs A	0.0106056	0.70164	-1.42523	E down vs C	0.0039092	2.34201	2.34201	E up vs B
H2-Aa	0.954178	1.19016	1.19016	B up vs A	4.27372e-05	19.8813	19.8813	C up vs A	0.173911	5.39923	5.39923	E up vs A	0.000201085	0.271574	-3.68224	E down vs C	0.191712	4.53658	4.53658	E up vs B
Il2ra	0.870489	2.81234	2.81234	B up vs A	3.71228e-05	65.3951	65.3951	C up vs A	0.108041	18.7706	18.7706	E up vs A	0.000283031	0.287033	-3.48392	E down vs C	0.144499	6.67436	6.67436	E up vs B
Tram2	0.106087	1.8665	1.8665	B up vs A	1.23934e-05	4.29058	4.29058	C up vs A	0.00539361	2.59017	2.59017	E up vs A	0.00147389	0.603688	-1.65648	E down vs C	0.144318	1.38772	1.38772	E up vs B
Batf	0.939468	1.1827	1.1827	B up vs A	3.38096e-05	15.0897	15.0897	C up vs A	0.0204284	6.95277	6.95277	E up vs A	0.00145657	0.460762	-2.17032	E down vs C	0.0236945	5.87874	5.87874	E up vs B
Olfr1033	0.861074	1.33205	1.33205	B up vs A	3.39143e-05	12.1015	12.1015	C up vs A	0.0552852	4.71595	4.71595	E up vs A	0.000510689	0.389701	-2.56607	E down vs C	0.0768817	3.54037	3.54037	E up vs B
Ror2	0.700118	1.20613	1.20613	B up vs A	2.72621e-05	4.199	4.199	C up vs A	0.0128861	2.44536	2.44536	E up vs A	0.00177675	0.582368	-1.71713	E down vs C	0.0274228	2.02745	2.02745	E up vs B
Trim21	0.996536	0.960527	-1.0411	B down vs A	8.86876e-05	48.7327	48.7327	C up vs A	0.00027824	44.5368	44.5368	E up vs A	0.577106	0.913898	-1.09421	E down vs C	0.000276209	46.367	46.367	E up vs B
Tma16	0.939851	1.01953	1.01953	B up vs A	3.54376e-05	2.50793	2.50793	C up vs A	0.0355878	1.56662	1.56662	E up vs A	0.000859594	0.624666	-1.60086	E down vs C	0.041168	1.53661	1.53661	E up vs B
Edn3	0.99926	0.999904	-1.0001	B down vs A	8.88392e-05	0.456176	-2.19214	C down vs A	0.000287659	0.505924	-1.97658	E down vs A	0.562036	1.10906	1.10906	E up vs C	0.00028811	0.505973	-1.97639	E down vs B
Sdc4	0.985851	1.00671	1.00671	B up vs A	3.71866e-05	3.19308	3.19308	C up vs A	0.00775456	2.12411	2.12411	E up vs A	0.00482154	0.665222	-1.50326	E down vs C	0.00802662	2.10995	2.10995	E up vs B
Pygl	0.517743	0.835946	-1.19625	B down vs A	0.00013718	2.25268	2.25268	C up vs A	0.000694239	2.07001	2.07001	E up vs A	0.38452	0.918911	-1.08824	E down vs C	0.000225427	2.47625	2.47625	E up vs B
Rubcnl	0.789457	1.2581	1.2581	B up vs A	4.75362e-05	6.44057	6.44057	C up vs A	0.000586979	5.2031	5.2031	E up vs A	0.138638	0.807864	-1.23783	E down vs C	0.000945642	4.13569	4.13569	E up vs B
Gpr141	0.996398	1.1925	1.1925	B up vs A	3.80048e-05	247.53	247.53	C up vs A	0.0196213	107.402	107.402	E up vs A	0.00178466	0.433896	-2.3047	E down vs C	0.0197952	90.0645	90.0645	E up vs B
Cflar	0.652241	1.33733	1.33733	B up vs A	3.26129e-05	5.38085	5.38085	C up vs A	0.00133846	3.90328	3.90328	E up vs A	0.0311436	0.725402	-1.37855	E down vs C	0.00311751	2.91872	2.91872	E up vs B
Myc	0.787805	0.932914	-1.07191	B down vs A	5.33429e-05	2.38468	2.38468	C up vs A	0.112368	1.39261	1.39261	E up vs A	0.000425769	0.58398	-1.71239	E down vs C	0.0683662	1.49275	1.49275	E up vs B
Gm49342	0.812693	0.71772	-1.3933	B down vs A	6.90785e-05	7.42866	7.42866	C up vs A	0.00114497	5.73827	5.73827	E up vs A	0.10456	0.77245	-1.29458	E down vs C	0.000746551	7.99515	7.99515	E up vs B
B3gnt3	0.903066	1.12654	1.12654	B up vs A	3.55504e-05	7.04964	7.04964	C up vs A	0.0125936	3.82712	3.82712	E up vs A	0.00263904	0.542882	-1.84202	E down vs C	0.0159824	3.39724	3.39724	E up vs B
Cd109	0.844062	1.06121	1.06121	B up vs A	3.55166e-05	2.81104	2.81104	C up vs A	0.0432461	1.64926	1.64926	E up vs A	0.00070189	0.586709	-1.70442	E down vs C	0.0629357	1.55414	1.55414	E up vs B
Gimap8	0.924472	0.928136	-1.07743	B down vs A	4.52755e-05	5.29645	5.29645	C up vs A	0.0666065	2.41071	2.41071	E up vs A	0.000608507	0.455155	-2.19705	E down vs C	0.0556734	2.59736	2.59736	E up vs B
[truncated: 1,199 more rows]
