# Supplementary material for: Antiviral activity of glucosylceramide synthase inhibitors in alphavirus infection of the central nervous system
Source: Brain Commun. 2023 Mar 25;5(3):fcad086. doi: 10.1093/braincomms/fcad086 (PMC10165247; doi:10.1093/braincomms/fcad086)
Supplement: fcad086_Supplementary_Data [file fcad086_supplementary_data.zip › Supplementary Table 3.xls]

## Sheet: ENRICHR_MGI_BP_216genes
Term	P-value	Adjusted P-value	Old P-value	Old Adjusted P-value	Odds Ratio	Combined Score	Genes
MP:0008075 decreased CD4-positive, alpha beta T cell number	1.39422e-14	1.43604e-11	0	0	12.0593	384.737	ITK;CD74;CD84;SH2D1A;ITGB2;H2-AA;PIK3CG;BATF;ARHGAP30;CASP8;LCK;CCL5;TBX21;IL2RB;CD28;RAC2;ITGB7;CD247;H2-AB1;CCR2
MP:0010766 abnormal NK cell physiology	4.51348e-12	2.32444e-09	0	0	21.899	572.088	CD96;KLRK1;ELF4;TBX21;SH2D1A;PRF1;CD28;CXCR4;GZMB;CD247;CARD11;IL12RB2
MP:0005095 decreased T cell proliferation	1.66932e-11	5.73134e-09	0	0	11.0659	274.612	SASH3;ITK;CD74;ITGB2;TNFRSF1B;LY9;PIK3CG;LCK;CCL5;IL2RB;CD28;RAC2;CD247;CARD11;CCR2;HAVCR2
MP:0008567 decreased interferon-gamma secretion	5.01921e-10	1.29245e-07	0	0	10.5599	226.115	SASH3;ITK;CD74;SH2D1A;ITGB2;PRF1;TNFRSF1B;PIK3CG;CCL5;TBX21;CD28;CARD11;CCR2;HAVCR2
MP:0008688 decreased interleukin-2 secretion	8.25515e-09	1.70056e-06	0	0	18.2581	339.827	SASH3;ITK;CD74;CCL5;CD28;TNFRSF1B;PIK3CG;CARD11;CCR2
MP:0005070 impaired natural killer cell mediated cytotoxicity	3.20257e-08	5.49775e-06	0	0	15.3168	264.317	KLRK1;ELF4;TBX21;ITGB2;SH2D1A;PRF1;RAC2;SLAMF7;GZMB
MP:0002412 increased susceptibility to bacterial infection	4.54495e-08	6.68757e-06	0	0	6.606	111.685	CLEC12A;NCF4;ITGB2;PRF1;CAPG;TNFRSF1B;PIK3CG;C3;LGALS3;FES;RAC2;TLR4;CFB;GPR18;CCR2
MP:0005027 increased susceptibility to parasitic infection	7.18948e-08	9.25646e-06	0	0	11.3847	187.255	ITK;LGALS3;TBX21;PTAFR;SH2D1A;PRF1;ITGB7;TNFRSF1B;SLAMF1;H2-AB1
MP:0005463 abnormal CD4-positive, alpha-beta T cell physiology	9.02656e-08	1.03304e-05	0	0	13.3967	217.302	ITK;CD84;TBX21;SH2D1A;CD28;TNFAIP8L2;CD247;SLAMF1;H2-AB1
MP:0005079 decreased cytotoxic T cell cytolysis	1.21569e-07	1.25216e-05	0	0	22.0539	351.16	ELF4;LCK;GZMA;PRF1;GZMB;XCL1;PIK3CG
MP:0003009 abnormal cytokine secretion	1.75821e-07	1.60039e-05	0	0	7.80445	121.389	LGALS1;TBX21;SH2D1A;PRF1;ZBTB32;CD28;LY9;TLR4;CARD11;SLAMF1;H2-AB1;CCR2
MP:0008040 decreased NK T cell number	1.95966e-07	1.60039e-05	0	0	15.18	234.46	ITK;ELF4;TBX21;SH2D1A;IL2RB;CD247;GIMAP6;CARD11
MP:0001828 abnormal T cell activation	2.01991e-07	1.60039e-05	0	0	12.0716	186.085	ITK;TNFRSF18;IL2RA;ITGB2;IL2RB;PRF1;PIK3CG;CARD11;IL12RB2
MP:0008078 increased CD8-positive, alpha-beta T cell number	2.32524e-07	1.71072e-05	0	0	8.57708	131.009	ITK;CD74;CASP8;TBX21;SH2D1A;IL2RB;RAC2;H2-AA;CARD11;H2-AB1;CCR2
MP:0008037 abnormal T cell morphology	3.04306e-07	2.08957e-05	0	0	18.8986	283.577	SASH3;ITK;LCK;IL2RA;IL2RB;CD247;H2-AA
MP:0008566 increased interferon-gamma secretion	4.48648e-07	2.71828e-05	0	0	9.18596	134.271	ITK;LGALS1;KLRK1;ITGB2;PRF1;CD28;KLRC1;TNFAIP8L2;CD247;CCR2
MP:0002459 abnormal B cell physiology	4.48648e-07	2.71828e-05	0	0	9.18596	134.271	CD53;SASH3;RGS1;IL2RA;CXCR4;TNFAIP8L2;PIRB;CARD11;H2-AB1;MYO1G
MP:0005017 decreased B cell number	5.48705e-07	3.13981e-05	0	0	5.79039	83.4725	ITK;CD74;ITGB2;CXCR4;KLRK1;ARHGAP30;FES;ARHGDIB;IL2RB;RAC2;ITGB7;TLR4;CARD11;MYO1G
MP:0002442 abnormal leukocyte physiology	1.04715e-06	5.67663e-05	0	0	15.3763	211.723	LGALS3;GPR65;ITGB2;PRF1;PIRB;PIK3CG;CCR2
MP:0001860 liver inflammation	1.40851e-06	7.25384e-05	0	0	8.02195	108.08	C3;LGALS3;IL2RB;PRF1;XCL1;KLRC1;TNFAIP8L2;TLR4;CCR2;IL12RB2
MP:0001845 abnormal inflammatory response	1.80464e-06	8.49451e-05	0	0	10.9894	145.337	SASH3;C3;CD96;ELF4;PRF1;TNFAIP8L2;TLR4;PIK3CG
MP:0005018 decreased T cell number	1.81436e-06	8.49451e-05	0	0	6.16452	81.4935	ITK;KLRK1;ARHGAP30;CASP8;LCK;ARHGDIB;CD28;CXCR4;GIMAP3;CCL19;TNFRSF1B;HAVCR2
MP:0008079 decreased CD8-positive, alpha-beta T cell number	7.63071e-06	0.000341723	0	0	5.84401	68.8619	ITK;ARHGAP30;LCK;ITGB2;IL2RB;RAC2;KLRC1;CD247;GPR18;PIK3CG;H2-AB1
MP:0008053 abnormal NK cell differentiation	8.7644e-06	0.000376139	0	0	41.457	482.759	KLRK1;TBX21;ITGB2;PIK3CG
MP:0005078 abnormal cytotoxic T cell physiology	9.66883e-06	0.000398356	0	0	14.1029	162.84	SH2D1A;PRF1;RAC2;CD28;TNFAIP8L2;CARD11
MP:0008719 impaired neutrophil recruitment	1.09846e-05	0.00043516	0	0	13.7582	157.105	LGALS3;ITGB2;C3AR1;CHIL1;PIK3CG;PIK3R5
MP:0009058 decreased interleukin-21 secretion	1.22261e-05	0.000466405	0	0	139.31	1575.86	CD84;SH2D1A;BATF
MP:0000685 abnormal immune system morphology	1.40508e-05	0.000516868	0	0	13.1169	146.553	C3;XCL1;CXCR4;ITGB7;CCL19;H2-AB1
MP:0001790 abnormal immune system physiology	1.53699e-05	0.000527699	0	0	6.83791	75.7853	C3;SH2D1A;C3AR1;CXCR4;GZMB;ITGB7;TNFRSF1B;CARD11;H2-AB1
MP:0005014 increased B cell number	1.53699e-05	0.000527699	0	0	6.83791	75.7853	ITK;ELF4;SH2D1A;ITGB2;TGFBI;TNFAIP8L2;H2-AB1;CCR2;MYO1G
MP:0005094 abnormal T cell proliferation	1.60414e-05	0.00053299	0	0	18.7289	206.773	CD74;ITGB2;CD247;LY6A;CARD11
MP:0004800 decreased susceptibility to experimental autoimmune encephalomyelitis	1.80753e-05	0.0005818	0	0	9.56972	104.511	CD74;TBX21;C3AR1;CD28;CCR2;BATF;H2-AB1
MP:0003156 abnormal leukocyte migration	2.22535e-05	0.00069458	0	0	11.9982	128.537	TBX21;ITGB2;ITGB7;VIM;CYTIP;CCR2
MP:0001806 decreased IgM level	2.42524e-05	0.000734704	0	0	7.49543	79.6539	SASH3;CD74;SH2D1A;CD28;RAC2;CARD11;H2-AB1;BATF
MP:0010844 increased effector memory CD4-positive, alpha-beta T cell number	3.39352e-05	0.000998665	0	0	11.0549	113.767	ITK;CASP8;ARHGAP30;ITGB2;IL2RB;RAC2
MP:0004799 increased susceptibility to experimental autoimmune encephalomyelitis	4.13866e-05	0.00115211	0	0	10.6367	107.351	ZC3H12D;CD74;LGALS1;CD247;TNFRSF1B;CD300LF
MP:0005466 abnormal T-helper 2 physiology	4.13866e-05	0.00115211	0	0	10.6367	107.351	C3AR1;CHIL1;CD28;PIRB;TLR4;PIK3CG
MP:0004974 decreased regulatory T cell number	4.61435e-05	0.00125073	0	0	14.6268	146.03	IL2RB;CD28;XCL1;CARD11;H2-AB1
MP:0002490 abnormal immunoglobulin level	5.00952e-05	0.00132303	0	0	10.2488	101.48	LCK;TBX21;SH2D1A;CD28;LY6A;H2-AB1
MP:0005596 increased susceptibility to type I hypersensitivity reaction	5.2671e-05	0.00135628	0	0	14.1828	139.721	MILR1;PTAFR;C3AR1;CD28;CD300LF
MP:0002145 abnormal T cell differentiation	5.77932e-05	0.00145188	0	0	6.57826	64.1949	ELF4;LCK;ITGB2;CXCR4;CD247;CARD11;PIK3CG;H2-AB1
MP:0008495 decreased IgG1 level	6.12132e-05	0.00150118	0	0	6.52122	63.2633	SASH3;LCK;SH2D1A;C3AR1;CD28;CARD11;H2-AB1;BATF
MP:0008036 abnormal NK T cell morphology	6.68421e-05	0.00156925	0	0	55.7155	535.603	ITK;SH2D1A;CD247
MP:0001805 decreased IgG level	6.85594e-05	0.00156925	0	0	6.41004	61.4582	SASH3;CD84;LCK;SH2D1A;ITGB2;RAC2;CARD11;H2-AB1
MP:0002444 abnormal T cell physiology	6.85594e-05	0.00156925	0	0	6.41004	61.4582	IL2RA;ITGB2;GIMAP4;CD247;PIRB;PIK3CG;H2-AB1;MYO1G
MP:0008720 impaired neutrophil chemotaxis	7.65967e-05	0.0017151	0	0	12.9989	123.19	RAC2;CAPG;TLR4;PIK3CG;PIK3R5
MP:0001847 brain inflammation	8.30779e-05	0.00182064	0	0	20.7191	194.671	C3;LGALS3;PRF1;CD28
MP:0009791 increased susceptibility to viral infection induced morbidity/mortality	8.61892e-05	0.00184948	0	0	12.647	118.363	MSR1;PRF1;CXCR4;TLR4;CCR2
MP:0002433 abnormal T-helper 1 cell morphology	9.94646e-05	0.00209079	0	0	46.4272	427.86	TBX21;SH2D1A;CD247
MP:0008560 increased tumor necrosis factor secretion	0.000106373	0.00219128	0	0	7.09148	64.8768	LGALS3;CLEC12A;PRF1;KLRC1;TNFAIP8L2;PIK3CG;CCR2
MP:0000222 decreased neutrophil cell number	0.000117183	0.00236664	0	0	5.90625	53.462	C3;ITGB2;PRF1;C3AR1;RAC2;CLEC4A4;PIK3CG;CCR2
MP:0002411 decreased susceptibility to bacterial infection	0.000127733	0.00253009	0	0	8.53593	76.5295	ITGB2;PTAFR;PRF1;TIMP1;TNFRSF1B;TLR4
MP:0003945 abnormal lymphocyte physiology	0.000134104	0.00260616	0	0	11.4108	101.749	ELF4;PRF1;ITGB7;IL12RB2;H2-AB1
MP:0003080 increased natural killer cell mediated cytotoxicity	0.000140961	0.00264034	0	0	39.7928	352.843	KLRK1;TBX21;CD247
MP:0000219 increased neutrophil cell number	0.000140989	0.00264034	0	0	5.04631	44.7447	FES;GPR65;ITGB2;IL2RB;RAC2;LY6A;TIMP1;PIK3CG;PIK3R5
MP:0004985 decreased osteoclast cell number	0.000164612	0.00302768	0	0	10.879	94.7768	C3;GPR55;C3AR1;LY6A;CCR2
MP:0002492 decreased IgE level	0.000172449	0.00309102	0	0	8.04653	69.7265	SH2D1A;C3AR1;RAC2;CHIL1;CARD11;BATF
MP:0001861 lung inflammation	0.000174057	0.00309102	0	0	5.55656	48.0983	LGALS3;IL2RA;KLRC1;TIMP1;TNFAIP8L2;TNFRSF1B;TLR4;CARD11
MP:0005348 increased T cell proliferation	0.000182458	0.00318529	0	0	6.4628	55.6382	ZC3H12D;CD74;ELF4;TNFRSF18;SH2D1A;ZBTB32;CD28
MP:0002436 abnormal CD8-positive, alpha-beta cytotoxic T cell morphology	0.000192279	0.00330079	0	0	34.8169	297.913	LGALS3;TBX21;CYTIP
MP:0003884 decreased macrophage cell number	0.000219978	0.00367194	0	0	10.1679	85.6342	LGALS3;RARRES2;ITGB2;PIK3CG;CCR2
MP:0005671 abnormal response to transplant	0.00022103	0.00367194	0	0	15.5346	130.758	IL2RB;CD28;CYTIP;H2-AB1
MP:0010850 increased effector memory CD8-positive, alpha-beta T cell number	0.000241262	0.00394445	0	0	9.95109	82.8889	CASP8;ARHGAP30;TBX21;IL2RB;RAC2
MP:0009763 increased sensitivity to induced morbidity/mortality	0.000312006	0.00502135	0	0	4.50771	36.3884	C3;LGALS3;PRF1;C3AR1;RAC2;GZMB;TIMP1;VIM;PIK3CG
MP:0002451 abnormal macrophage physiology	0.000323778	0.00513064	0	0	4.48375	36.029	LGALS3;MSR1;FES;GPR65;ACOD1;CAPG;TLR4;PIK3CG;SLAMF1
MP:0002494 increased IgM level	0.000383051	0.00590366	0	0	5.67877	44.6768	LCK;TBX21;ITGB2;IL2RB;RAC2;CXCR4;H2-AB1
MP:0002942 decreased circulating alanine transaminase level	0.000384025	0.00590366	0	0	6.86481	53.9904	RAB32;C3;PRF1;RAC2;TLR4;PIK3CG
MP:0001656 focal hepatic necrosis	0.000414141	0.00627302	0	0	25.3175	197.206	C3;LGALS3;TLR4
MP:0005042 abnormal level of surface class II molecules	0.000627061	0.00922676	0	0	21.4204	157.964	CD74;TLR4;H2-AB1
MP:0000336 decreased mast cell number	0.000627061	0.00922676	0	0	21.4204	157.964	SRGN;C3;ITGB7
MP:0008080 abnormal CD8-positive, alpha-beta T cell differentiation	0.000660816	0.00958648	0	0	11.2927	82.6858	SASH3;ITK;LCK;IL2RB
MP:0008092 abnormal T-helper 2 cell differentiation	0.00075539	0.0108063	0	0	19.8893	142.97	C3AR1;CARD11;BATF
MP:0008700 decreased interleukin-4 secretion	0.000841612	0.0115782	0	0	7.41781	52.5195	SASH3;C3AR1;CHIL1;CD28;BATF
MP:0002463 abnormal neutrophil physiology	0.00084226	0.0115782	0	0	5.85952	41.482	CLEC12A;NCF4;ITGB2;RAC2;BCL2A1A;PIK3CG
MP:0000716 abnormal immune system cell morphology	0.000891592	0.0115782	0	0	10.3501	72.6836	ITGB2;CXCR4;PIRB;H2-AB1
MP:0003628 abnormal leukocyte adhesion	0.000891592	0.0115782	0	0	10.3501	72.6836	ITGB2;ITGB7;VIM;CCR2
MP:0008687 increased interleukin-2 secretion	0.000891592	0.0115782	0	0	10.3501	72.6836	LGALS1;TNFRSF18;KLRC1;TNFAIP8L2
MP:0008076 abnormal CD4-positive T cell differentiation	0.000891592	0.0115782	0	0	10.3501	72.6836	SASH3;LCK;TBX21;BATF
MP:0008050 decreased memory T cell number	0.000899278	0.0115782	0	0	18.5624	130.195	TBX21;IL2RB;CARD11
MP:0009335 decreased splenocyte proliferation	0.000899278	0.0115782	0	0	18.5624	130.195	CHIL1;CD247;CCR2
MP:0001846 increased inflammatory response	0.00098012	0.0124633	0	0	5.6811	39.3577	CD96;CLEC12A;ITGB2;XCL1;TNFRSF1B;CARD11
MP:0002551 abnormal blood coagulation	0.0010241	0.0128636	0	0	7.07956	48.7353	C3;F7;PROCR;ANXA2;PIK3CG
MP:0005580 periinsulitis	0.00113638	0.0139342	0	0	61.6231	417.799	PRF1;TNFRSF1B
MP:0001657 abnormal induced morbidity/mortality	0.00113638	0.0139342	0	0	61.6231	417.799	C3;IL2RA
MP:0008705 increased interleukin-6 secretion	0.00123442	0.0148094	0	0	6.77073	45.3446	ZC3H12D;LGALS3;TNFAIP8L2;PIK3CG;IL12RB2
MP:0005065 abnormal neutrophil morphology	0.00123651	0.0148094	0	0	16.377	109.651	C3;ITGB2;CXCR4
MP:0013435 decreased CD8-positive, naive alpha-beta T cell number	0.00128055	0.0149883	0	0	9.31321	62.0303	ITK;CASP8;IL2RB;RAC2
MP:0002461 increased immunoglobulin level	0.00128055	0.0149883	0	0	9.31321	62.0303	RGS1;ITGB2;CXCR4;CARD11
MP:0008561 decreased tumor necrosis factor secretion	0.00130733	0.0150054	0	0	5.35483	35.5548	SASH3;GPR65;KLRC1;TLR4;H2-AB1;MYO1G
MP:0002493 increased IgG level	0.00131115	0.0150054	0	0	6.67366	44.2921	LGALS3;IL2RA;ITGB2;CXCR4;CCR2
MP:0002619 abnormal lymphocyte morphology	0.00139372	0.0157751	0	0	9.0856	59.7449	ELF4;LCK;IL2RB;CARD11
MP:0000333 decreased bone marrow cell number	0.00147509	0.0165146	0	0	6.48763	42.2931	PROCR;FES;PRF1;CXCR4;TIMP1
MP:0008596 increased circulating interleukin-6 level	0.00156249	0.017305	0	0	6.39843	41.3433	PROCR;ITGB2;PRF1;TNFAIP8L2;TLR4
MP:0002221 abnormal lymph organ size	0.00169245	0.0181585	0	0	46.215	294.924	IL2RA;ITGB2
MP:0008399 abnormal alpha-beta intraepithelial T cell morphology	0.00169245	0.0181585	0	0	46.215	294.924	LCK;CD247
MP:0008041 absent NK T cells	0.00169245	0.0181585	0	0	46.215	294.924	TBX21;SH2D1A
MP:0008496 decreased IgG2a level	0.00174864	0.018568	0	0	6.22717	39.5358	SASH3;SH2D1A;CD28;TNFAIP8L2;CARD11
MP:0002418 increased susceptibility to viral infection	0.00178788	0.018791	0	0	5.01837	31.7498	SH2D1A;PRF1;KLRC1;PIK3CG;SLAMF1;CCR2
MP:0003131 increased erythrocyte cell number	0.00195055	0.0202936	0	0	6.06481	37.8423	CD84;CASP8;FES;TENT5C;CFB
MP:0004946 abnormal regulatory T cell physiology	0.00212668	0.0214753	0	0	13.2549	81.5597	IL2RA;CD28;CD247
MP:0008169 increased B-1b cell number	0.00212668	0.0214753	0	0	13.2549	81.5597	ITGB2;RAC2;CARD11
MP:0002335 decreased airway responsiveness	0.00212668	0.0214753	0	0	13.2549	81.5597	C3AR1;CARD11;CCR2
MP:0008897 decreased IgG2c level	0.00235259	0.0226561	0	0	36.9701	223.752	CARD11;BATF
MP:0002472 impaired complement alternative pathway	0.00235259	0.0226561	0	0	36.9701	223.752	C3;CFB
MP:0008192 abnormal germinal center B cell physiology	0.00235259	0.0226561	0	0	36.9701	223.752	SH2D1A;CD28
MP:0002620 abnormal monocyte morphology	0.00235259	0.0226561	0	0	36.9701	223.752	LGALS3;CCR2
MP:0002407 abnormal double-negative T cell morphology	0.00239758	0.0226561	0	0	12.6517	76.3316	LCK;CD247;CARD11
MP:0008482 decreased spleen germinal center number	0.00239758	0.0226561	0	0	12.6517	76.3316	C3;SH2D1A;CD28
MP:0005087 decreased acute inflammation	0.00239758	0.0226561	0	0	12.6517	76.3316	ITGB2;TLR4;CCR2
MP:0008045 decreased NK cell number	0.00265861	0.0248942	0	0	5.62468	33.3541	ELF4;TBX21;IL2RB;CXCR4;CARD11
MP:0002410 decreased susceptibility to viral infection	0.00274311	0.025454	0	0	7.44679	43.9261	KLRK1;CXCR4;TLR4;HAVCR2
MP:0001876 decreased inflammatory response	0.00279256	0.0256816	0	0	5.55744	32.6821	ITGB2;PTAFR;BCL2A1A;PIK3CG;CCR2
MP:0001829 increased activated T cell number	0.00300113	0.0271155	0	0	11.5962	67.3599	LCK;IL2RB;PRF1
MP:0008663 increased interleukin-12 secretion	0.00300113	0.0271155	0	0	11.5962	67.3599	MSR1;TNFAIP8L2;CD300LF
MP:0008083 decreased single-positive T cell number	0.0031329	0.0280599	0	0	7.15965	41.2811	LCK;ITGB2;CD247;H2-AB1
MP:0009858 abnormal cellular extravasation	0.00333475	0.0294146	0	0	11.1318	63.4888	VIM;CYTIP;CCR2
MP:0003436 decreased susceptibility to induced arthritis	0.00334127	0.0294146	0	0	7.02421	40.0479	C3;TLR4;PIK3CG;CFB
MP:0005616 decreased susceptibility to type IV hypersensitivity reaction	0.00355887	0.0310647	0	0	6.89378	38.8693	CD74;CCL5;ITGB2;CD28
MP:0004392 abnormal CD8-positive, alpha-beta T cell physiology	0.00369019	0.0316742	0	0	10.7031	59.9598	ITK;PIK3CG;HAVCR2
MP:0006413 increased T cell apoptosis	0.00369019	0.0316742	0	0	10.7031	59.9598	TNFRSF18;CD28;CHIL1
MP:0002460 decreased immunoglobulin level	0.0037859	0.0322271	0	0	6.7681	37.7421	SH2D1A;CD28;PIK3CG;CARD11
MP:0002434 abnormal T-helper 2 cell morphology	0.00397595	0.0332534	0	0	26.4045	145.951	SH2D1A;LY9
MP:0010181 decreased susceptibility to weight loss	0.00397595	0.0332534	0	0	26.4045	145.951	TLR4;HAVCR2
MP:0008735 increased susceptibility to endotoxin shock	0.00402255	0.0332534	0	0	6.6469	36.6632	PROCR;FES;C3AR1;TNFAIP8L2
MP:0010169 decreased CD4-positive, CD25-positive, alpha-beta regulatory T cell number	0.0040679	0.0332534	0	0	10.3062	56.7319	ITK;ARHGAP30;BATF
MP:0008641 increased circulating interleukin-1 beta level	0.0040679	0.0332534	0	0	10.3062	56.7319	PRF1;C3AR1;TNFAIP8L2
MP:0001844 autoimmune response	0.00446826	0.0362387	0	0	9.93763	53.7701	CYSLTR2;XCL1;H2-AB1
MP:0008217 abnormal B cell activation	0.00489167	0.0385056	0	0	9.59446	51.0447	IL2RB;TNFAIP8L2;IL12RB2
MP:0001870 salivary gland inflammation	0.00489167	0.0385056	0	0	9.59446	51.0447	IL2RA;XCL1;IL12RB2
MP:0008660 increased interleukin-10 secretion	0.00489167	0.0385056	0	0	9.59446	51.0447	ZC3H12D;ITK;PRF1
MP:0011075 abnormal macrophage activation involved in immune response	0.0049347	0.0385056	0	0	23.1028	122.71	PRF1;TNFAIP8L2
MP:0003865 lymph node inflammation	0.0049347	0.0385056	0	0	23.1028	122.71	PRF1;TNFAIP8L2
MP:0002722 abnormal immune system organ morphology	0.00506907	0.0392567	0	0	6.20252	32.7778	SASH3;IL2RB;CXCR4;H2-AB1
MP:0004977 increased B-1 B cell number	0.00533849	0.0410347	0	0	9.27418	48.53	RAC2;PIRB;CARD11
MP:0001263 weight loss	0.00567787	0.0433201	0	0	3.45399	17.8612	SLC12A1;IL2RB;PRF1;TIMP1;TNFAIP8L2;PIK3CG;CCR2
MP:0008126 increased dendritic cell number	0.00580907	0.0439952	0	0	8.97456	46.204	ITGB2;XCL1;CCR2
MP:0008497 decreased IgG2b level	0.00596389	0.044838	0	0	5.90626	30.2521	SH2D1A;CD28;TNFAIP8L2;CARD11
MP:0005092 decreased double-positive T cell number	0.00612215	0.0456943	0	0	4.57253	23.3009	SASH3;LCK;IL2RB;CXCR4;CD247
MP:0002376 abnormal dendritic cell physiology	0.00661301	0.0486704	0	0	4.48414	22.5046	LGALS3;RGS1;CHIL1;CAPG;H2-AB1
MP:0005011 increased eosinophil cell number	0.00661539	0.0486704	0	0	5.72395	28.7248	LGALS3;ITGB2;PIK3CG;CCR2
MP:0005026 decreased susceptibility to parasitic infection	0.00682276	0.04984	0	0	8.42979	42.0435	SH2D1A;BCL2A1A;H2-AB1
MP:0003799 impaired macrophage chemotaxis	0.0079351	0.0571549	0	0	7.94728	38.4367	LGALS3;PIK3CG;CCR2
MP:0008657 increased interleukin-1 beta secretion	0.0079351	0.0571549	0	0	7.94728	38.4367	TNFAIP8L2;CD300LF;PIK3CG
MP:0008500 increased IgG2a level	0.00805618	0.0576241	0	0	5.39103	25.9919	LCK;IL2RA;SH2D1A;CD28
MP:0001819 abnormal immune cell physiology	0.00837315	0.0594782	0	0	16.7995	80.3474	GPR65;PIK3CG
MP:0020154 impaired humoral immune response	0.00852892	0.0601698	0	0	7.72613	36.8096	ITGB2;RAC2;CARD11
MP:0001800 abnormal humoral immune response	0.00885318	0.0619622	0	0	4.16215	19.6744	C3;SASH3;SH2D1A;AOAH;H2-AB1
MP:0000702 enlarged lymph nodes	0.00890331	0.0619622	0	0	3.54901	16.756	IL2RA;ITGB2;IL2RB;CD247;TLR4;H2-AA
MP:0002358 abnormal spleen periarteriolar lymphoid sheath morphology	0.00969965	0.0670513	0	0	15.3988	71.3835	IL2RB;H2-AB1
MP:0008396 abnormal osteoclast differentiation	0.0101282	0.0695468	0	0	5.0255	23.0793	GPR55;LY6A;TLR4;CCR2
MP:0001798 impaired macrophage phagocytosis	0.0104638	0.0713753	0	0	7.13073	32.515	LGALS3;CD93;CAPG
MP:0005554 decreased circulating creatinine level	0.0105802	0.0716945	0	0	4.95824	22.5539	F10;SLC12A1;TNFRSF1B;CCR2
MP:0004919 abnormal positive T cell selection	0.0111129	0.0743265	0	0	14.2135	63.9558	CD74;ITK
MP:0002132 abnormal respiratory system morphology	0.0111129	0.0743265	0	0	14.2135	63.9558	TBX21;TLR4
MP:0000691 enlarged spleen	0.0114677	0.0760797	0	0	2.57103	11.4879	PROCR;IL2RA;ITGB2;IL2RB;TNFAIP8L2;LY6A;TGFBI;CD247;CCR2
MP:0000322 increased granulocyte number	0.0115228	0.0760797	0	0	4.82896	21.5537	H2-EB1;FES;ITGB2;IL2RB
MP:0008752 abnormal tumor necrosis factor level	0.0118834	0.0773378	0	0	6.78221	30.0629	C3;TBX21;TLR4
MP:0002423 abnormal mast cell physiology	0.0118834	0.0773378	0	0	6.78221	30.0629	C3;TRIB3;CD300LF
MP:0002497 increased IgE level	0.0120136	0.0773378	0	0	4.76681	21.0775	ITK;ITGB2;IL2RB;CARD11
MP:0005093 decreased B cell proliferation	0.0120136	0.0773378	0	0	4.76681	21.0775	CD74;TENT5C;TLR4;CARD11
MP:0005023 abnormal wound healing	0.0126109	0.0788586	0	0	13.1976	57.7157	RAC2;CCR2
MP:0008178 decreased germinal center B cell number	0.0126109	0.0788586	0	0	13.1976	57.7157	CD84;SH2D1A
MP:0002452 abnormal professional antigen presenting cell physiology	0.0126109	0.0788586	0	0	13.1976	57.7157	CD74;IFI30
MP:0008603 decreased circulating interleukin-4 level	0.0126109	0.0788586	0	0	13.1976	57.7157	CD28;CARD11
MP:0008597 decreased circulating interleukin-6 level	0.0126327	0.0788586	0	0	6.62039	28.9408	C3;C3AR1;TLR4
MP:0000220 increased monocyte cell number	0.0131202	0.0814085	0	0	3.75707	16.2816	H2-EB1;FES;ITGB2;GIMAP6;PIK3CG
MP:0020001 decreased response to antigen	0.0141916	0.0870081	0	0	12.3171	52.4107	RAC2;CARD11
MP:0008880 lacrimal gland inflammation	0.0141916	0.0870081	0	0	12.3171	52.4107	IL2RA;XCL1
MP:0000343 altered response to myocardial infarction	0.0150399	0.0911238	0	0	6.17809	25.9298	CYSLTR2;TIMP1;CCR2
MP:0005465 abnormal T-helper 1 physiology	0.0150399	0.0911238	0	0	6.17809	25.9298	CD74;CD28;CD247
MP:0004042 decreased susceptibility to kidney reperfusion injury	0.0158532	0.0933072	0	0	11.5467	47.8541	TLR4;CCR2
MP:0006414 decreased T cell apoptosis	0.0158532	0.0933072	0	0	11.5467	47.8541	PRF1;GZMB
MP:0010760 abnormal macrophage chemotaxis	0.0158532	0.0933072	0	0	11.5467	47.8541	TLR4;CCR2
MP:0002405 respiratory system inflammation	0.0158532	0.0933072	0	0	11.5467	47.8541	TBX21;CD300LF
MP:0008765 decreased mast cell degranulation	0.0158532	0.0933072	0	0	11.5467	47.8541	MILR1;TRIB3
MP:0020332 impaired leukocyte tethering or rolling	0.0175936	0.102381	0	0	10.867	43.9049	ITGB7;CCR2
MP:0005517 decreased liver regeneration	0.0175936	0.102381	0	0	10.867	43.9049	C3;C3AR1
MP:0002941 increased circulating alanine transaminase level	0.0183103	0.105953	0	0	4.17532	16.7025	C3;LGALS3;KLRC1;CCR2
MP:0008828 abnormal lymph node cell ratio	0.0194111	0.110461	0	0	10.2627	40.4547	CD74;H2-AB1
MP:0008484 decreased spleen germinal center size	0.0194111	0.110461	0	0	10.2627	40.4547	C3;CD84
MP:0003850 abnormal thymocyte activation	0.0194111	0.110461	0	0	10.2627	40.4547	LCK;CD247
MP:0008044 increased NK cell number	0.0205797	0.115831	0	0	5.4496	21.1632	ARHGAP30;TBX21;CXCR4
MP:0008722 abnormal chemokine secretion	0.0205797	0.115831	0	0	5.4496	21.1632	TNFRSF12A;CLEC12A;CCR2
MP:0008593 increased circulating interleukin-10 level	0.0213037	0.117702	0	0	9.72209	37.4191	PRF1;TNFAIP8L2
MP:0008617 increased circulating interleukin-12 level	0.0213037	0.117702	0	0	9.72209	37.4191	TNFAIP8L2;IL12RB2
MP:0008347 decreased gamma-delta T cell number	0.0213037	0.117702	0	0	9.72209	37.4191	LCK;CARD11
MP:0003447 decreased tumor growth/size	0.0215978	0.117702	0	0	5.34453	20.4971	GZMB;CCR2;IL12RB2
MP:0008699 increased interleukin-4 secretion	0.0215978	0.117702	0	0	5.34453	20.4971	ITK;TNFAIP8L2;CD300LF
MP:0008751 abnormal interleukin level	0.0215978	0.117702	0	0	5.34453	20.4971	TBX21;C3AR1;TLR4
MP:0008088 abnormal T-helper 1 cell differentiation	0.0232697	0.124832	0	0	9.23551	34.7311	TBX21;CD247
MP:0006082 CNS inflammation	0.0232697	0.124832	0	0	9.23551	34.7311	TBX21;PRF1
MP:0003448 abnormal tumor morphology	0.0232697	0.124832	0	0	9.23551	34.7311	PRF1;IL12RB2
MP:0002123 abnormal definitive hematopoiesis	0.0247451	0.13206	0	0	3.79014	14.0202	ELF4;ZBTB32;LY6A;PIK3CG
MP:0008039 increased NK T cell number	0.0253072	0.132317	0	0	8.79528	32.3373	ITGB2;CARD11
MP:0008565 decreased interferon-beta secretion	0.0253072	0.132317	0	0	8.79528	32.3373	MSR1;TLR4
MP:0003699 abnormal female reproductive system physiology	0.0253072	0.132317	0	0	8.79528	32.3373	C3;PRF1
MP:0002406 increased susceptibility to infection	0.0253072	0.132317	0	0	8.79528	32.3373	SH2D1A;PRF1
MP:0012764 increased alpha-beta T cell number	0.0274145	0.141185	0	0	8.39507	30.1944	RAC2;CARD11
MP:0010841 increased central memory CD4-positive, alpha-beta T cell number	0.0274145	0.141185	0	0	8.39507	30.1944	ITK;RAC2
MP:0004876 decreased mean systemic arterial blood pressure	0.0274145	0.141185	0	0	8.39507	30.1944	SLC12A1;VIM
MP:0000729 abnormal myogenesis	0.0295899	0.150879	0	0	8.02966	28.267	CXCR4;FLNC
MP:0008672 increased interleukin-13 secretion	0.0295899	0.150879	0	0	8.02966	28.267	ITK;CD300LF
MP:0004031 insulitis	0.0318317	0.160719	0	0	7.6947	26.5259	PRF1;H2-AB1
MP:0001852 conjunctivitis	0.0318317	0.160719	0	0	7.6947	26.5259	FES;ITGB2
MP:0005090 increased double-negative T cell number	0.0332674	0.166337	0	0	4.48024	15.247	ITK;CD247;H2-AB1
MP:0005154 increased B cell proliferation	0.0332674	0.166337	0	0	4.48024	15.247	ELF4;ARHGDIB;PIRB
MP:0012765 decreased alpha-beta T cell number	0.0341381	0.168823	0	0	7.38654	24.9469	ARHGAP30;RAC2
MP:0001209 spontaneous skin ulceration	0.0341381	0.168823	0	0	7.38654	24.9469	ITGB2;LY6A
MP:0000715 decreased thymocyte number	0.0342563	0.168823	0	0	3.40575	11.4906	LCK;GIMAP3;CD247;PIK3CG
MP:0001823 thymus hypoplasia	0.0351422	0.172364	0	0	2.87022	9.61052	FES;LCK;IL2RB;CD247;PIK3CG
MP:0008713 abnormal cytokine level	0.0359237	0.173716	0	0	4.33979	14.4357	TBX21;ITGB2;TLR4
MP:0001541 abnormal osteoclast physiology	0.0359237	0.173716	0	0	4.33979	14.4357	GPR55;ACP5;CCR2
MP:0008553 increased circulating tumor necrosis factor level	0.0359237	0.173716	0	0	4.33979	14.4357	PRF1;TNFAIP8L2;TNFRSF1B
MP:0009790 decreased susceptibility to viral infection induced morbidity/mortality	0.0365076	0.174897	0	0	7.10208	23.5096	KLRK1;HAVCR2
MP:0008664 decreased interleukin-12 secretion	0.0365076	0.174897	0	0	7.10208	23.5096	CD28;H2-AB1
MP:0001585 hemolytic anemia	0.0389385	0.184823	0	0	6.8387	22.1968	IL2RA;H2-AB1
MP:0020040 decreased bone ossification	0.0389385	0.184823	0	0	6.8387	22.1968	ITGB2;LY6A
MP:0000223 decreased monocyte cell number	0.0401068	0.189495	0	0	4.14484	13.3307	LGALS3;LY6A;CCR2
MP:0000688 lymphoid hyperplasia	0.0414293	0.190501	0	0	6.59413	20.9942	IL2RA;IL12RB2
MP:0002359 abnormal spleen germinal center morphology	0.0414293	0.190501	0	0	6.59413	20.9942	C3;RGS1
MP:0008135 small Peyer's patches	0.0414293	0.190501	0	0	6.59413	20.9942	RGS1;ITGB7
MP:0000188 abnormal circulating glucose level	0.0414293	0.190501	0	0	6.59413	20.9942	PRF1;TLR4
MP:0000334 decreased granulocyte number	0.0414293	0.190501	0	0	6.59413	20.9942	LGALS3;LY6A
MP:0003888 liver hemorrhage	0.0414293	0.190501	0	0	6.59413	20.9942	FES;CCR2
MP:0005564 increased hemoglobin content	0.0430264	0.194411	0	0	4.02429	12.6602	FES;TNFRSF18;CFB
MP:0003691 abnormal microglial cell physiology	0.0439783	0.194411	0	0	6.36642	19.8891	TLR4;CCR2
MP:0002432 abnormal CD4-positive, alpha beta T cell morphology	0.0439783	0.194411	0	0	6.36642	19.8891	LCK;H2-AB1
MP:0008049 increased memory T cell number	0.0439783	0.194411	0	0	6.36642	19.8891	ITK;IL2RA
MP:0002446 abnormal macrophage morphology	0.0439783	0.194411	0	0	6.36642	19.8891	CHIL1;CCR2
MP:0002499 chronic inflammation	0.0439783	0.194411	0	0	6.36642	19.8891	SH2D1A;TNFAIP8L2
MP:0000465 gastrointestinal hemorrhage	0.0439783	0.194411	0	0	6.36642	19.8891	FES;CXCR4
MP:0009278 abnormal bone marrow cell physiology	0.0439783	0.194411	0	0	6.36642	19.8891	CLEC12A;CD247
MP:0006058 decreased cerebral infarction size	0.0439783	0.194411	0	0	6.36642	19.8891	C3;TLR4
MP:0005166 decreased susceptibility to injury	0.0475997	0.203122	0	0	3.85603	11.7413	C3;LGALS3;TLR4
MP:0010847 increased central memory CD8 positive, alpha-beta T cell number	0.0492451	0.203122	0	0	5.95508	17.9304	ITK;RAC2
MP:0001190 reddish skin	0.0492451	0.203122	0	0	5.95508	17.9304	TGM1;ITGB2
MP:0000921 demyelination	0.050776	0.203122	0	0	3.75143	11.1805	PRF1;C3AR1;CD300LF
MP:0000260 abnormal angiogenesis	0.050776	0.203122	0	0	3.75143	11.1805	ANXA2;CXCR4;VIM
MP:0000218 increased leukocyte cell number	0.0516241	0.203122	0	0	2.56644	7.60634	ITGB2;CD28;RAC2;LY6A;PIK3CG
MP:0008681 increased interleukin-17 secretion	0.0519599	0.203122	0	0	5.76869	17.0597	TBX21;TNFAIP8L2
MP:0010373 myeloid hyperplasia	0.0519599	0.203122	0	0	5.76869	17.0597	ITGB2;LY6A
MP:0009788 increased susceptibility to bacterial infection induced morbidity/mortality	0.0524019	0.203122	0	0	3.70122	10.9142	C3;MSR1;CLEC12A
MP:0006173 abnormal myeloid dendritic cell morphology	0.0528511	0.203122	0	0	23	67.6264	TNFAIP8L2
MP:0000532 kidney vascular congestion	0.0528511	0.203122	0	0	23	67.6264	CXCR4
MP:0008686 abnormal interleukin-2 secretion	0.0528511	0.203122	0	0	23	67.6264	CARD11
MP:0003454 erythroderma	0.0528511	0.203122	0	0	23	67.6264	CARD11
MP:0009817 decreased leukotriene level	0.0528511	0.203122	0	0	23	67.6264	CYP4F18
MP:0013367 parotid gland inflammation	0.0528511	0.203122	0	0	23	67.6264	IL12RB2
MP:0020367 increased heart iron level	0.0528511	0.203122	0	0	23	67.6264	F10
MP:0011403 pyelonephritis	0.0528511	0.203122	0	0	23	67.6264	SLC12A1
MP:0006238 abnormal choriocapillaris morphology	0.0528511	0.203122	0	0	23	67.6264	CCR2
MP:0008213 absent immature B cells	0.0528511	0.203122	0	0	23	67.6264	CARD11
MP:0005522 increased circulating atrial natriuretic factor	0.0528511	0.203122	0	0	23	67.6264	SLC12A1
MP:0000653 abnormal sex gland morphology	0.0528511	0.203122	0	0	23	67.6264	IL2RB
MP:0002333 abnormal lung compliance	0.0528511	0.203122	0	0	23	67.6264	TNFRSF1B
MP:0008054 abnormal uterine NK cell morphology	0.0528511	0.203122	0	0	23	67.6264	ITGB7
MP:0008256 abnormal myometrium morphology	0.0528511	0.203122	0	0	23	67.6264	ITGB7
MP:0008791 decreased NK cell degranulation	0.0528511	0.203122	0	0	23	67.6264	PRF1
MP:0005133 increased luteinizing hormone level	0.0528511	0.203122	0	0	23	67.6264	NUPR1
MP:0006283 increased medulloblastoma incidence	0.0528511	0.203122	0	0	23	67.6264	CXCR6
MP:0008895 abnormal intraepithelial T cell number	0.0528511	0.203122	0	0	23	67.6264	LCK
MP:0008656 abnormal interleukin-1 beta secretion	0.0528511	0.203122	0	0	23	67.6264	GPR65
MP:0013023 decreased Ly6C high monocyte number	0.0528511	0.203122	0	0	23	67.6264	ARHGAP30
MP:0000132 thickened long bone epiphysis	0.0528511	0.203122	0	0	23	67.6264	ACP5
MP:0004867 decreased platelet calcium level	0.0528511	0.203122	0	0	23	67.6264	PIK3CG
MP:0003653 decreased skin turgor	0.0528511	0.203122	0	0	23	67.6264	SLC12A1
MP:0008623 increased circulating interleukin-3 level	0.0528511	0.203122	0	0	23	67.6264	ITGB2
MP:0020408 altered susceptibility to induced thrombosis	0.0528511	0.203122	0	0	23	67.6264	ANXA2
MP:0005597 decreased susceptibility to type I hypersensitivity reaction	0.0547269	0.209549	0	0	5.5936	16.2516	CYSLTR2;CCR2
MP:0000689 abnormal spleen morphology	0.0554298	0.211454	0	0	2.2786	6.59117	IL2RA;ITGB2;CXCR4;TNFAIP8L2;CCR2;H2-AB1
MP:0003020 decreased circulating chloride level	0.0575448	0.217309	0	0	5.42881	15.5003	SLC12A1;RIN3
MP:0001242 hyperkeratosis	0.0591532	0.217309	0	0	3.5131	9.93374	TGM1;ITGB2;LY6A
MP:0005025 abnormal response to infection	0.0591532	0.217309	0	0	3.5131	9.93374	LGALS3;ITGB7;PIK3CG
MP:0002455 abnormal dendritic cell antigen presentation	0.0604122	0.217309	0	0	5.27343	14.8002	CD74;H2-AB1
MP:0008805 decreased circulating amylase level	0.0604122	0.217309	0	0	5.27343	14.8002	NCF4;GIMAP6
MP:0008101 lymph node hypoplasia	0.0604122	0.217309	0	0	5.27343	14.8002	ITGB2;CYTIP
MP:0002557 abnormal social/conspecific interaction	0.0604122	0.217309	0	0	5.27343	14.8002	LGALS3;LGALS1
MP:0002271 abnormal pulmonary alveolar duct morphology	0.0630828	0.217309	0	0	18.3991	50.8423	TLR4
MP:0004130 abnormal muscle cell glucose uptake	0.0630828	0.217309	0	0	18.3991	50.8423	TLR4
MP:0000262 poor arterial differentiation	0.0630828	0.217309	0	0	18.3991	50.8423	CXCR4
MP:0002329 abnormal blood gas level	0.0630828	0.217309	0	0	18.3991	50.8423	TNFRSF1B
MP:0010428 abnormal heart right ventricle outflow tract morphology	0.0630828	0.217309	0	0	18.3991	50.8423	CXCR4
MP:0010213 abnormal circulating fibrinogen level	0.0630828	0.217309	0	0	18.3991	50.8423	PRF1
MP:0002473 impaired complement classical pathway	0.0630828	0.217309	0	0	18.3991	50.8423	CFB
MP:0003627 abnormal leukocyte tethering or rolling	0.0630828	0.217309	0	0	18.3991	50.8423	VIM
MP:0010042 abnormal oval cell physiology	0.0630828	0.217309	0	0	18.3991	50.8423	TNFRSF12A
MP:0009432 increased fetal weight	0.0630828	0.217309	0	0	18.3991	50.8423	FES
MP:0004246 abnormal extensor digitorum longus morphology	0.0630828	0.217309	0	0	18.3991	50.8423	FLNC
MP:0009394 increased uterine NK cell number	0.0630828	0.217309	0	0	18.3991	50.8423	ITGB7
MP:0006080 CNS ischemia	0.0630828	0.217309	0	0	18.3991	50.8423	TLR4
MP:0003028 alkalosis	0.0630828	0.217309	0	0	18.3991	50.8423	SLC12A1
MP:0013513 decreased memory-marker CD4-negative NK T cell number	0.0630828	0.217309	0	0	18.3991	50.8423	GIMAP6
MP:0013514 increased memory-marker CD4-negative NK T cell number	0.0630828	0.217309	0	0	18.3991	50.8423	GIMAP6
MP:0010842 decreased central memory CD4-positive, alpha-beta T cell number	0.0630828	0.217309	0	0	18.3991	50.8423	CARD11
MP:0008879 submandibular gland inflammation	0.0630828	0.217309	0	0	18.3991	50.8423	IL12RB2
MP:0030006 decreased retinal apoptosis	0.0630828	0.217309	0	0	18.3991	50.8423	TGFBI
MP:0010108 abnormal renal water reabsorbtion	0.0630828	0.217309	0	0	18.3991	50.8423	SLC12A1
MP:0005002 abnormal T cell clonal deletion	0.0630828	0.217309	0	0	18.3991	50.8423	IL2RB
MP:0009517 abnormal salivary gland duct morphology	0.0630828	0.217309	0	0	18.3991	50.8423	IL2RA
MP:0002816 colitis	0.0662897	0.223871	0	0	4.98788	13.5357	IL2RA;ITGB7
MP:0008661 decreased interleukin-10 secretion	0.0662897	0.223871	0	0	4.98788	13.5357	SASH3;TLR4
MP:0000133 abnormal long bone metaphysis morphology	0.0662897	0.223871	0	0	4.98788	13.5357	ITGB2;ACP5
MP:0008168 decreased B-1a cell number	0.0662897	0.223871	0	0	4.98788	13.5357	RAC2;CARD11
MP:0003070 increased vascular permeability	0.0662897	0.223871	0	0	4.98788	13.5357	SERPING1;TIMP1
MP:0002834 decreased heart weight	0.0662919	0.223871	0	0	3.34312	9.07218	IL2RA;PRF1;TLR4
MP:0008074 increased CD4-positive, alpha beta T cell number	0.0668333	0.224962	0	0	2.70583	7.32076	IL2RB;CD28;CARD11;H2-AB1
MP:0005633 increased circulating sodium level	0.0681355	0.228487	0	0	3.30315	8.87311	C3;CD84;SLC12A1
MP:0000709 enlarged thymus	0.0692971	0.228487	0	0	4.85637	12.9634	CD28;H2-AA
MP:0004804 decreased susceptibility to autoimmune diabetes	0.0692971	0.228487	0	0	4.85637	12.9634	PRF1;TNFRSF1B
MP:0005036 diarrhea	0.0723486	0.228487	0	0	4.73161	12.4264	IL2RA;CCR2
MP:0005498 hyporesponsive to tactile stimuli	0.0723486	0.228487	0	0	4.73161	12.4264	FLNC;TLR4
MP:0009021 absent estrus	0.0732045	0.228487	0	0	15.3318	40.0849	TIMP1
MP:0000853 absent cerebellar foliation	0.0732045	0.228487	0	0	15.3318	40.0849	CXCR4
MP:0000316 cellular necrosis	0.0732045	0.228487	0	0	15.3318	40.0849	TLR4
MP:0014117 increased pancreatic beta cell apoptosis	0.0732045	0.228487	0	0	15.3318	40.0849	TGFBI
MP:0003090 abnormal muscle precursor cell migration	0.0732045	0.228487	0	0	15.3318	40.0849	CXCR4
MP:0009811 abnormal prostaglandin level	0.0732045	0.228487	0	0	15.3318	40.0849	CYSLTR2
MP:0002570 alcohol aversion	0.0732045	0.228487	0	0	15.3318	40.0849	CCR2
MP:0010119 abnormal bone mineral density	0.0732045	0.228487	0	0	15.3318	40.0849	CCR2
MP:0008343 abnormal gamma-delta T cell morphology	0.0732045	0.228487	0	0	15.3318	40.0849	ITK
MP:0010908 dilated pulmonary alveolar ducts	0.0732045	0.228487	0	0	15.3318	40.0849	TLR4
MP:0008247 abnormal mononuclear cell morphology	0.0732045	0.228487	0	0	15.3318	40.0849	IL2RB
MP:0011080 increased macrophage apoptosis	0.0732045	0.228487	0	0	15.3318	40.0849	LGALS3
MP:0012306 enhanced spatial learning	0.0732045	0.228487	0	0	15.3318	40.0849	C3
MP:0008073 abnormal CD4-positive, alpha beta T cell number	0.0732045	0.228487	0	0	15.3318	40.0849	CXCR4
MP:0004165 abnormal lateral geniculate nucleus morphology	0.0732045	0.228487	0	0	15.3318	40.0849	CD247
MP:0008091 decreased T-helper 2 cell number	0.0732045	0.228487	0	0	15.3318	40.0849	CHIL1
MP:0005040 abnormal MHC II cell surface expression on macrophages	0.0732045	0.228487	0	0	15.3318	40.0849	H2-AA
MP:0005338 atherosclerotic lesions	0.0732045	0.228487	0	0	15.3318	40.0849	TLR4
MP:0010617 thick mitral valve cusps	0.0732045	0.228487	0	0	15.3318	40.0849	CXCR4
MP:0003721 increased tumor growth/size	0.0754429	0.234762	0	0	4.61308	11.922	GZMA;PRF1
MP:0002059 abnormal seminal vesicle morphology	0.0768239	0.238339	0	0	2.57338	6.6039	SLFN1;C3AR1;CLEC4A4;CFB
MP:0003135 increased erythroid progenitor cell number	0.0785786	0.243051	0	0	4.50034	11.4473	IL2RB;LY6A
MP:0002357 abnormal spleen white pulp morphology	0.0817545	0.243505	0	0	4.39297	11.0001	PRF1;CXCR4
MP:0012289 abnormal non-rapid eye movement sleep pattern	0.0832174	0.243505	0	0	13.1409	32.6721	QRFP
MP:0005546 choroidal neovascularization	0.0832174	0.243505	0	0	13.1409	32.6721	CCR2
MP:0008193 abnormal marginal zone B cell physiology	0.0832174	0.243505	0	0	13.1409	32.6721	SASH3
MP:0011470 increased urine creatinine level	0.0832174	0.243505	0	0	13.1409	32.6721	SLC12A1
MP:0005068 abnormal NK cell morphology	0.0832174	0.243505	0	0	13.1409	32.6721	CD247
MP:0009828 increased tumor latency	0.0832174	0.243505	0	0	13.1409	32.6721	PRF1
MP:0011304 kidney papillary atrophy	0.0832174	0.243505	0	0	13.1409	32.6721	SLC12A1
MP:0002281 abnormal respiratory mucosa goblet cell morphology	0.0832174	0.243505	0	0	13.1409	32.6721	C3AR1
MP:0008635 increased circulating interleukin-18 level	0.0832174	0.243505	0	0	13.1409	32.6721	PRF1
MP:0008891 decreased hepatocyte apoptosis	0.0832174	0.243505	0	0	13.1409	32.6721	TLR4
MP:0011971 increased circulating lactate dehydrogenase level	0.0832174	0.243505	0	0	13.1409	32.6721	PRF1
MP:0008351 decreased gamma-delta intraepithelial T cell number	0.0832174	0.243505	0	0	13.1409	32.6721	LCK
MP:0010220 decreased T-helper 17 cell number	0.0832174	0.243505	0	0	13.1409	32.6721	BATF
MP:0013649 decreased CD11b-high dendritic cell number	0.0832174	0.243505	0	0	13.1409	32.6721	CCR2
MP:0010848 decreased central memory CD8 positive, alpha-beta T cell number	0.0832174	0.243505	0	0	13.1409	32.6721	IL2RB
MP:0006394 abnormal vertebral epiphyseal plate morphology	0.0832174	0.243505	0	0	13.1409	32.6721	ACP5
MP:0008203 absent B-1a cells	0.0832174	0.243505	0	0	13.1409	32.6721	CARD11
MP:0020478 abnormal circadian sleep/wake cycle	0.0832174	0.243505	0	0	13.1409	32.6721	QRFP
MP:0009764 decreased sensitivity to induced morbidity/mortality	0.0849695	0.247228	0	0	4.29059	10.5783	BCL2A1A;TLR4
MP:0008127 decreased dendritic cell number	0.0849695	0.247228	0	0	4.29059	10.5783	ITGB2;XCL1
MP:0002401 abnormal lymphopoiesis	0.0882223	0.255969	0	0	4.19286	10.1798	CD28;CXCR4
MP:0000066 osteoporosis	0.0915117	0.257148	0	0	4.09948	9.80304	ITGB2;LY6A
MP:0003881 abnormal nephron morphology	0.0931226	0.257148	0	0	11.4977	27.2936	TLR4
MP:0020316 decreased vascular endothelial cell proliferation	0.0931226	0.257148	0	0	11.4977	27.2936	RAC2
MP:0002471 abnormal complement pathway	0.0931226	0.257148	0	0	11.4977	27.2936	CFB
MP:0003410 abnormal artery development	0.0931226	0.257148	0	0	11.4977	27.2936	H2-AB1
MP:0000798 abnormal frontal lobe morphology	0.0931226	0.257148	0	0	11.4977	27.2936	FES
MP:0008356 abnormal gamma-delta T cell differentiation	0.0931226	0.257148	0	0	11.4977	27.2936	CD247
MP:0008573 increased circulating interferon-alpha level	0.0931226	0.257148	0	0	11.4977	27.2936	PRF1
MP:0008769 abnormal plasmacytoid dendritic cell physiology	0.0931226	0.257148	0	0	11.4977	27.2936	CHIL1
MP:0008564 increased interferon-beta secretion	0.0931226	0.257148	0	0	11.4977	27.2936	ITGB2
MP:0011960 abnormal eye anterior chamber depth	0.0931226	0.257148	0	0	11.4977	27.2936	IL2RA
MP:0014003 additional anastomosis between intracranial vertebral arteries	0.0931226	0.257148	0	0	11.4977	27.2936	TENT5C
MP:0020080 increased bone mineralization	0.0931226	0.257148	0	0	11.4977	27.2936	ACP5
MP:0011424 decreased urine uric acid level	0.0931226	0.257148	0	0	11.4977	27.2936	SLC12A1
MP:0008180 abnormal marginal zone B cell morphology	0.0931226	0.257148	0	0	11.4977	27.2936	IL2RB
MP:0005351 decreased susceptibility to autoimmune disorder	0.0931226	0.257148	0	0	11.4977	27.2936	H2-AB1
MP:0006071 abnormal retinal progenitor cell morphology	0.0931226	0.257148	0	0	11.4977	27.2936	TLR4
MP:0003353 decreased circulating renin level	0.0931226	0.257148	0	0	11.4977	27.2936	SLC12A1
MP:0005016 decreased lymphocyte cell number	0.0939387	0.258552	0	0	2.38941	5.65122	LGALS3;GPR65;C3AR1;CYTIP
MP:0005013 increased lymphocyte cell number	0.0941331	0.258552	0	0	2.85857	6.75494	IL2RA;ITGB2;LY6A
MP:0000313 abnormal cell death	0.0948366	0.259792	0	0	4.01016	9.44633	CASP8;NUPR1
MP:0002032 increased sarcoma incidence	0.0981958	0.266864	0	0	3.92464	9.10827	PRF1;CYTIP
MP:0001622 abnormal vasculogenesis	0.0981958	0.266864	0	0	3.92464	9.10827	FES;CXCR4
MP:0008476 increased spleen red pulp amount	0.0981958	0.266864	0	0	3.92464	9.10827	PROCR;PRF1
MP:0012551 metabolic acidosis	0.102921	0.271123	0	0	10.2196	23.2373	SLC12A1
MP:0011079 decreased macrophage cytokine production	0.102921	0.271123	0	0	10.2196	23.2373	TLR4
MP:0000533 kidney hemorrhage	0.102921	0.271123	0	0	10.2196	23.2373	CXCR4
MP:0004904 increased uterus weight	0.102921	0.271123	0	0	10.2196	23.2373	TIMP1
MP:0008783 decreased B cell apoptosis	0.102921	0.271123	0	0	10.2196	23.2373	CXCR4
MP:0003303 peritoneal inflammation	0.102921	0.271123	0	0	10.2196	23.2373	LGALS3
MP:0000805 abnormal visual cortex morphology	0.102921	0.271123	0	0	10.2196	23.2373	PIRB
MP:0002378 abnormal gut-associated lymphoid tissue morphology	0.102921	0.271123	0	0	10.2196	23.2373	ITGB7
MP:0001193 psoriasis	0.102921	0.271123	0	0	10.2196	23.2373	ITGB2
MP:0001655 multifocal hepatic necrosis	0.102921	0.271123	0	0	10.2196	23.2373	CCR2
MP:0003790 absent CD4-positive, alpha beta T cells	0.102921	0.271123	0	0	10.2196	23.2373	H2-AB1
MP:0002498 abnormal acute inflammation	0.102921	0.271123	0	0	10.2196	23.2373	TLR4
MP:0008470 abnormal spleen B cell follicle morphology	0.105013	0.275926	0	0	3.76407	8.48298	LY6A;H2-AB1
MP:0000062 increased bone mineral density	0.10569	0.277	0	0	2.28535	5.13573	LGALS3;C3AR1;ACP5;TLR4
MP:0002144 abnormal B cell differentiation	0.107314	0.279501	0	0	2.69123	6.00682	CD74;CXCR4;CARD11
MP:0005015 increased T cell number	0.107314	0.279501	0	0	2.69123	6.00682	ITGB2;TNFAIP8L2;CARD11
MP:0001363 increased anxiety-related response	0.109166	0.279501	0	0	2.25725	4.99955	LGALS1;NRAP;VIM;QRFP
MP:0002027 increased lung adenocarcinoma incidence	0.111954	0.279501	0	0	3.61609	7.91804	PRF1;TGFBI
MP:0008669 increased interleukin-12b secretion	0.112615	0.279501	0	0	9.19721	20.0847	LGALS3
MP:0008055 increased urine osmolality	0.112615	0.279501	0	0	9.19721	20.0847	SLC12A1
MP:0003293 rectal hemorrhage	0.112615	0.279501	0	0	9.19721	20.0847	TLR4
MP:0003083 abnormal tibialis anterior morphology	0.112615	0.279501	0	0	9.19721	20.0847	FLNC
MP:0009577 abnormal developmental vascular remodeling	0.112615	0.279501	0	0	9.19721	20.0847	CXCR4
MP:0013588 small thymus medulla	0.112615	0.279501	0	0	9.19721	20.0847	CD247
MP:0002982 abnormal primordial germ cell migration	0.112615	0.279501	0	0	9.19721	20.0847	CXCR4
MP:0003690 abnormal glial cell physiology	0.112615	0.279501	0	0	9.19721	20.0847	TLR4
MP:0012556 increased cell death	0.112615	0.279501	0	0	9.19721	20.0847	TLR4
MP:0008090 increased T-helper 2 cell number	0.112615	0.279501	0	0	9.19721	20.0847	TBX21
MP:0010740 abnormal dendritic cell chemotaxis	0.112615	0.279501	0	0	9.19721	20.0847	CCR2
MP:0011435 increased urine magnesium level	0.112615	0.279501	0	0	9.19721	20.0847	SLC12A1
MP:0010839 decreased CD8-positive, alpha-beta memory T cell number	0.112615	0.279501	0	0	9.19721	20.0847	ITK
MP:0003948 abnormal gas homeostasis	0.112615	0.279501	0	0	9.19721	20.0847	TLR4
MP:0013970 absent connection between subcutaneous lymph vessels and lymph sac	0.112615	0.279501	0	0	9.19721	20.0847	TENT5C
MP:0005460 abnormal leukopoiesis	0.112615	0.279501	0	0	9.19721	20.0847	CXCR4
MP:0003434 decreased susceptibility to induced choroidal neovascularization	0.112615	0.279501	0	0	9.19721	20.0847	ITGB2
MP:0004882 enlarged lung	0.112615	0.279501	0	0	9.19721	20.0847	TLR4
MP:0009709 hydrometra	0.115468	0.284526	0	0	3.54637	7.65577	RAB32;CLEC4A4
MP:0001606 impaired hematopoiesis	0.115468	0.284526	0	0	3.54637	7.65577	CASP8;RAC2
MP:0002136 abnormal kidney physiology	0.115468	0.284526	0	0	3.54637	7.65577	LGALS3;SLC12A1
MP:0002192 hydrops fetalis	0.11901	0.291586	0	0	3.47928	7.40581	FES;CXCR4
MP:0004978 decreased B-1 B cell number	0.11901	0.291586	0	0	3.47928	7.40581	RAC2;CARD11
MP:0008250 abnormal myeloid leukocyte morphology	0.122204	0.291586	0	0	8.36068	17.5747	LY6A
MP:0010439 abnormal hepatic vein morphology	0.122204	0.291586	0	0	8.36068	17.5747	TENT5C
MP:0003306 small intestinal inflammation	0.122204	0.291586	0	0	8.36068	17.5747	LGALS3
MP:0010219 increased T-helper 17 cell number	0.122204	0.291586	0	0	8.36068	17.5747	ZC3H12D
MP:0004220 abnormal peripheral nervous system regeneration	0.122204	0.291586	0	0	8.36068	17.5747	C3
MP:0011081 decreased macrophage apoptosis	0.122204	0.291586	0	0	8.36068	17.5747	TLR4
MP:0002389 abnormal Peyer's patch follicle morphology	0.122204	0.291586	0	0	8.36068	17.5747	ITGB7
MP:0011452 decreased susceptibility to dopaminergic neuron neurotoxicity	0.122204	0.291586	0	0	8.36068	17.5747	TNFRSF1B
MP:0006278 aortic aneurysm	0.122204	0.291586	0	0	8.36068	17.5747	TIMP1
MP:0003711 pathological neovascularization	0.122204	0.291586	0	0	8.36068	17.5747	ECSCR
MP:0002465 abnormal eosinophil physiology	0.122204	0.291586	0	0	8.36068	17.5747	C3AR1
MP:0001807 decreased IgA level	0.122579	0.291586	0	0	3.41468	7.16739	CARD11;BATF
MP:0005416 abnormal circulating protein level	0.122579	0.291586	0	0	3.41468	7.16739	F7;PROCR
MP:0002189 abnormal myocardial trabeculae morphology	0.126174	0.299446	0	0	3.35242	6.93981	CASP8;FES
MP:0002339 abnormal lymph node morphology	0.129794	0.300754	0	0	3.29239	6.72241	PRF1;CXCR4
MP:0005280 abnormal fatty acid level	0.131689	0.300754	0	0	7.66357	15.5364	TLR4
MP:0008051 abnormal memory T cell physiology	0.131689	0.300754	0	0	7.66357	15.5364	SH2D1A
MP:0001602 impaired myelopoiesis	0.131689	0.300754	0	0	7.66357	15.5364	CXCR4
MP:0005582 increased renin activity	0.131689	0.300754	0	0	7.66357	15.5364	SLC12A1
MP:0001934 increased litter size	0.131689	0.300754	0	0	7.66357	15.5364	FES
MP:0001729 impaired embryo implantation	0.131689	0.300754	0	0	7.66357	15.5364	C3
MP:0002280 abnormal intercostal muscle morphology	0.131689	0.300754	0	0	7.66357	15.5364	FLNC
MP:0013025 increased Ly6C low monocyte number	0.131689	0.300754	0	0	7.66357	15.5364	ARHGAP30
MP:0003819 increased left ventricle diastolic pressure	0.131689	0.300754	0	0	7.66357	15.5364	TIMP1
MP:0004159 double aortic arch	0.131689	0.300754	0	0	7.66357	15.5364	CXCR4
MP:0002334 abnormal airway responsiveness	0.131689	0.300754	0	0	7.66357	15.5364	TLR4
MP:0002166 altered tumor susceptibility	0.131689	0.300754	0	0	7.66357	15.5364	CD96
MP:0000192 abnormal mineral level	0.131689	0.300754	0	0	7.66357	15.5364	SLC12A1
MP:0000359 abnormal mast cell morphology	0.131689	0.300754	0	0	7.66357	15.5364	SRGN
MP:0005132 decreased luteinizing hormone level	0.131689	0.300754	0	0	7.66357	15.5364	NUPR1
MP:0008555 abnormal interferon secretion	0.131689	0.300754	0	0	7.66357	15.5364	LGALS3
MP:0006410 abnormal common myeloid progenitor cell morphology	0.133438	0.303403	0	0	3.23446	6.51458	IL2RB;LY6A
MP:0004794 increased anti-nuclear antigen antibody level	0.133438	0.303403	0	0	3.23446	6.51458	IL2RB;IL12RB2
MP:0011940 decreased food intake	0.135637	0.307722	0	0	2.40894	4.81252	FLNC;QRFP;TENT5C
MP:0003008 enhanced long term potentiation	0.137105	0.308504	0	0	3.17854	6.31577	C3;CD247
MP:0004883 abnormal vascular wound healing	0.137105	0.308504	0	0	3.17854	6.31577	TLR4;CCR2
MP:0009642 abnormal blood homeostasis	0.140587	0.308504	0	0	2.36752	4.64491	C3;APOC2;SLC12A1
MP:0000250 abnormal vasoconstriction	0.141073	0.308504	0	0	7.0737	13.8537	VIM
MP:0008042 abnormal NK T cell physiology	0.141073	0.308504	0	0	7.0737	13.8537	SH2D1A
MP:0005153 abnormal B cell proliferation	0.141073	0.308504	0	0	7.0737	13.8537	CARD11
MP:0010463 aorta stenosis	0.141073	0.308504	0	0	7.0737	13.8537	CXCR4
MP:0003546 decreased alcohol consumption	0.141073	0.308504	0	0	7.0737	13.8537	CCR2
MP:0001835 abnormal antigen presentation	0.141073	0.308504	0	0	7.0737	13.8537	CD74
MP:0000623 decreased salivation	0.141073	0.308504	0	0	7.0737	13.8537	IL2RA
MP:0000904 abnormal superior colliculus morphology	0.141073	0.308504	0	0	7.0737	13.8537	CD247
MP:0003572 abnormal uterus development	0.141073	0.308504	0	0	7.0737	13.8537	TIMP1
MP:0003975 increased circulating VLDL triglyceride level	0.141073	0.308504	0	0	7.0737	13.8537	APOC2
MP:0005239 abnormal Bruch membrane morphology	0.141073	0.308504	0	0	7.0737	13.8537	CCR2
MP:0003071 decreased vascular permeability	0.141073	0.308504	0	0	7.0737	13.8537	C3
MP:0001198 tight skin	0.141073	0.308504	0	0	7.0737	13.8537	TGM1
MP:0009336 increased splenocyte proliferation	0.141073	0.308504	0	0	7.0737	13.8537	CD28
MP:0000221 decreased leukocyte cell number	0.142636	0.311261	0	0	2.03214	3.95751	PRF1;RAC2;CXCR4;CYTIP
MP:0001222 epidermal hyperplasia	0.148236	0.314132	0	0	3.02176	5.76838	ITGB2;LY6A
MP:0002495 increased IgA level	0.148236	0.314132	0	0	3.02176	5.76838	IL2RA;ITGB2
MP:0004762 increased anti-double stranded DNA antibody level	0.148236	0.314132	0	0	3.02176	5.76838	IL2RB;H2-AB1
MP:0000873 thin external granule cell layer	0.150356	0.314132	0	0	6.56811	12.4449	CXCR4
MP:0009675 orthokeratosis	0.150356	0.314132	0	0	6.56811	12.4449	ITGB2
MP:0009397 increased trophoblast giant cell number	0.150356	0.314132	0	0	6.56811	12.4449	ITGB7
MP:0003081 abnormal soleus morphology	0.150356	0.314132	0	0	6.56811	12.4449	FLNC
MP:0001784 abnormal fluid regulation	0.150356	0.314132	0	0	6.56811	12.4449	SLC12A1
MP:0003544 abnormal vascular endothelial cell migration	0.150356	0.314132	0	0	6.56811	12.4449	ECSCR
MP:0002223 lymphoid hypoplasia	0.150356	0.314132	0	0	6.56811	12.4449	SASH3
MP:0010895 increased lung compliance	0.150356	0.314132	0	0	6.56811	12.4449	TLR4
MP:0008115 abnormal dendritic cell differentiation	0.150356	0.314132	0	0	6.56811	12.4449	PIRB
MP:0005182 increased circulating estradiol level	0.150356	0.314132	0	0	6.56811	12.4449	TIMP1
MP:0000239 absent common myeloid progenitor cells	0.150356	0.314132	0	0	6.56811	12.4449	LY6A
MP:0008086 increased T-helper 1 cell number	0.150356	0.314132	0	0	6.56811	12.4449	ITGB2
MP:0002679 abnormal corpus luteum morphology	0.150356	0.314132	0	0	6.56811	12.4449	NUPR1
MP:0002344 abnormal lymph node B cell domain morphology	0.150356	0.314132	0	0	6.56811	12.4449	CXCR4
MP:0009333 abnormal splenocyte physiology	0.150356	0.314132	0	0	6.56811	12.4449	H2-AA
MP:0010107 abnormal renal reabsorbtion	0.150356	0.314132	0	0	6.56811	12.4449	SLC12A1
MP:0008255 decreased megakaryocyte cell number	0.150356	0.314132	0	0	6.56811	12.4449	LY6A
MP:0004774 abnormal bile salt level	0.150356	0.314132	0	0	6.56811	12.4449	TLR4
MP:0010379 decreased respiratory quotient	0.155755	0.322844	0	0	2.92553	5.43994	FLNC;TLR4
MP:0005534 decreased body temperature	0.155755	0.322844	0	0	2.92553	5.43994	PRF1;TLR4
MP:0003209 abnormal pulmonary elastic fiber morphology	0.159539	0.322844	0	0	6.12992	11.2513	TLR4
MP:0005098 abnormal optic choroid morphology	0.159539	0.322844	0	0	6.12992	11.2513	CCR2
MP:0004973 increased regulatory T cell number	0.159539	0.322844	0	0	6.12992	11.2513	CD247
MP:0009542 decreased thymocyte apoptosis	0.159539	0.322844	0	0	6.12992	11.2513	CD247
MP:0008098 decreased plasma cell number	0.159539	0.322844	0	0	6.12992	11.2513	RGS1
MP:0008388 hypochromic microcytic anemia	0.159539	0.322844	0	0	6.12992	11.2513	TENT5C
MP:0003304 large intestinal inflammation	0.159539	0.322844	0	0	6.12992	11.2513	IL2RA
MP:0005619 increased urine potassium level	0.159539	0.322844	0	0	6.12992	11.2513	SLC12A1
MP:0005362 abnormal Langerhans cell physiology	0.159539	0.322844	0	0	6.12992	11.2513	CCR2
MP:0000965 abnormal sensory neuron morphology	0.159539	0.322844	0	0	6.12992	11.2513	LGALS1
MP:0010485 aortic arch hypoplasia	0.159539	0.322844	0	0	6.12992	11.2513	CXCR4
MP:0003055 abnormal long bone epiphyseal plate morphology	0.159541	0.322844	0	0	2.87967	5.2855	LGALS3;ACP5
MP:0001194 dermatitis	0.159541	0.322844	0	0	2.87967	5.2855	ITGB2;CARD11
MP:0002703 abnormal renal tubule morphology	0.159541	0.322844	0	0	2.87967	5.2855	SLC12A1;TLR4
MP:0008535 enlarged lateral ventricles	0.163345	0.329893	0	0	2.83523	5.13712	FES;CD247
MP:0005560 decreased circulating glucose level	0.167902	0.329976	0	0	1.64875	2.94199	C3;IL2RA;SLC12A1;CD300E;RIN3;GIMAP6
MP:0005342 abnormal intestinal lipid absorption	0.168623	0.329976	0	0	5.74651	10.2293	C3
MP:0003545 increased alcohol consumption	0.168623	0.329976	0	0	5.74651	10.2293	CCR2
MP:0008827 abnormal thymus cell ratio	0.168623	0.329976	0	0	5.74651	10.2293	ITK
MP:0006074 abnormal retinal rod bipolar cell morphology	0.168623	0.329976	0	0	5.74651	10.2293	TLR4
MP:0005236 abnormal olfactory nerve morphology	0.168623	0.329976	0	0	5.74651	10.2293	LGALS1
MP:0003197 nephrocalcinosis	0.168623	0.329976	0	0	5.74651	10.2293	SLC12A1
MP:0008947 increased neuron number	0.168623	0.329976	0	0	5.74651	10.2293	C3
MP:0009406 decreased skeletal muscle fiber number	0.168623	0.329976	0	0	5.74651	10.2293	FLNC
MP:0002606 increased basophil cell number	0.168623	0.329976	0	0	5.74651	10.2293	ITGB2
MP:0008714 increased lung carcinoma incidence	0.168623	0.329976	0	0	5.74651	10.2293	IL12RB2
MP:0002420 abnormal adaptive immunity	0.168623	0.329976	0	0	5.74651	10.2293	C3AR1
MP:0002886 abnormal glutamate-mediated receptor currents	0.168623	0.329976	0	0	5.74651	10.2293	TNFRSF1B
MP:0009412 skeletal muscle fiber degeneration	0.168623	0.329976	0	0	5.74651	10.2293	FLNC
MP:0009476 enlarged cecum	0.168623	0.329976	0	0	5.74651	10.2293	TLR4
MP:0010873 decreased trabecular bone mass	0.168623	0.329976	0	0	5.74651	10.2293	ITGB2
MP:0001392 abnormal locomotor behavior	0.168833	0.329976	0	0	2.16285	3.84738	IL2RB;VIM;TLR4
MP:0000130 abnormal trabecular bone morphology	0.171479	0.334513	0	0	2.14598	3.78399	GPR55;ACP5;CCR2
MP:0002398 abnormal bone marrow cell morphology/development	0.17485	0.336903	0	0	2.70973	4.7253	CSF2RB2;FES
MP:0002135 abnormal kidney morphology	0.175777	0.336903	0	0	1.71911	2.98874	SLC12A1;C3AR1;ECSCR;CFB;HAVCR2
MP:0012099 decreased spongiotrophoblast size	0.17761	0.336903	0	0	5.40821	9.34628	C3
MP:0008842 lipofuscinosis	0.17761	0.336903	0	0	5.40821	9.34628	CCR2
MP:0003064 decreased coping response	0.17761	0.336903	0	0	5.40821	9.34628	QRFP
MP:0004771 increased anti-single stranded DNA antibody level	0.17761	0.336903	0	0	5.40821	9.34628	H2-AB1
MP:0010092 increased circulating magnesium level	0.17761	0.336903	0	0	5.40821	9.34628	SLC12A1
MP:0002805 abnormal conditioned taste aversion behavior	0.17761	0.336903	0	0	5.40821	9.34628	CCR2
MP:0000494 abnormal cecum morphology	0.17761	0.336903	0	0	5.40821	9.34628	TLR4
MP:0001246 mixed cellular infiltration to dermis	0.17761	0.336903	0	0	5.40821	9.34628	ITGB2
MP:0004154 renal tubular necrosis	0.17761	0.336903	0	0	5.40821	9.34628	TLR4
MP:0005044 sepsis	0.17761	0.336903	0	0	5.40821	9.34628	LGALS3
MP:0008177 increased germinal center B cell number	0.17761	0.336903	0	0	5.40821	9.34628	ITK
MP:0008723 impaired eosinophil recruitment	0.17761	0.336903	0	0	5.40821	9.34628	CHIL1
MP:0008167 increased B-1a cell number	0.17761	0.336903	0	0	5.40821	9.34628	CARD11
MP:0005602 decreased angiogenesis	0.178714	0.337752	0	0	2.67032	4.59822	RAC2;TLR4
MP:0001102 small superior vagus ganglion	0.178714	0.337752	0	0	2.67032	4.59822	TLR4;CLEC4A4
MP:0010123 increased bone mineral content	0.1796	0.338805	0	0	1.84755	3.17228	RAB32;C3AR1;TLR4;GIMAP8
MP:0004816 abnormal class switch recombination	0.18259	0.343817	0	0	2.63204	4.47582	CD28;BATF
MP:0011521 decreased placental labyrinth size	0.1865	0.346741	0	0	5.10749	8.57714	C3
MP:0002723 abnormal immune serum protein physiology	0.1865	0.346741	0	0	5.10749	8.57714	CCR2
MP:0005152 pancytopenia	0.1865	0.346741	0	0	5.10749	8.57714	PRF1
MP:0002421 abnormal cell-mediated immunity	0.1865	0.346741	0	0	5.10749	8.57714	C3
MP:0010308 decreased tumor latency	0.1865	0.346741	0	0	5.10749	8.57714	PRF1
MP:0004803 increased susceptibility to autoimmune diabetes	0.1865	0.346741	0	0	5.10749	8.57714	CD28
MP:0003352 increased circulating renin level	0.1865	0.346741	0	0	5.10749	8.57714	SLC12A1
MP:0001402 hypoactivity	0.193488	0.356654	0	0	1.46534	2.40688	C3;TGM1;LGALS3;IL2RA;PRF1;FLNC;TNFRSF1B;QRFP
MP:0005606 increased bleeding time	0.194292	0.356654	0	0	2.52349	4.13447	F10;LY6A
MP:0001216 abnormal epidermal layer morphology	0.194292	0.356654	0	0	2.52349	4.13447	TGM1;ITGB2
MP:0002673 abnormal sperm number	0.195294	0.356654	0	0	4.83843	7.90237	S100A11
MP:0003443 increased circulating glycerol level	0.195294	0.356654	0	0	4.83843	7.90237	ECSCR
MP:0009338 increased splenocyte number	0.195294	0.356654	0	0	4.83843	7.90237	PROCR
MP:0002018 increased malignant tumor incidence	0.195294	0.356654	0	0	4.83843	7.90237	TGFBI
MP:0008267 abnormal hippocampus CA3 region morphology	0.195294	0.356654	0	0	4.83843	7.90237	C3
MP:0008111 abnormal granulocyte differentiation	0.195294	0.356654	0	0	4.83843	7.90237	RAC2
MP:0001898 abnormal long term depression	0.195294	0.356654	0	0	4.83843	7.90237	CD247
MP:0001554 increased circulating free fatty acid level	0.198214	0.360708	0	0	2.48926	4.02864	C3;ECSCR
MP:0001212 skin lesions	0.198214	0.360708	0	0	2.48926	4.02864	FES;PIK3CG
MP:0008498 decreased IgG3 level	0.202146	0.361019	0	0	2.45595	3.92649	SH2D1A;CARD11
MP:0001634 internal hemorrhage	0.202146	0.361019	0	0	2.45595	3.92649	F7;F10
MP:0000703 abnormal thymus morphology	0.202146	0.361019	0	0	2.45595	3.92649	LCK;CXCR4
MP:0009269 decreased fat cell size	0.203993	0.361019	0	0	4.59628	7.30656	TLR4
MP:0001570 abnormal circulating enzyme level	0.203993	0.361019	0	0	4.59628	7.30656	TLR4
MP:0000350 abnormal cell proliferation	0.203993	0.361019	0	0	4.59628	7.30656	ITK
MP:0002928 abnormal bile duct morphology	0.203993	0.361019	0	0	4.59628	7.30656	TENT5C
MP:0001952 increased airway responsiveness	0.203993	0.361019	0	0	4.59628	7.30656	TBX21
MP:0006059 decreased susceptibility to ischemic brain injury	0.203993	0.361019	0	0	4.59628	7.30656	TLR4
MP:0002021 increased incidence of induced tumors	0.203993	0.361019	0	0	4.59628	7.30656	PRF1
MP:0004851 increased testis weight	0.203993	0.361019	0	0	4.59628	7.30656	TIMP1
MP:0008151 increased diameter of long bones	0.203993	0.361019	0	0	4.59628	7.30656	ACP5
MP:0002413 abnormal megakaryocyte progenitor cell morphology	0.203993	0.361019	0	0	4.59628	7.30656	FES
MP:0005441 increased urine calcium level	0.203993	0.361019	0	0	4.59628	7.30656	SLC12A1
MP:0002051 increased skin papilloma incidence	0.203993	0.361019	0	0	4.59628	7.30656	TNFRSF1B
MP:0001005 abnormal retinal rod cell morphology	0.203993	0.361019	0	0	4.59628	7.30656	TLR4
MP:0002169 no abnormal phenotype detected	0.206014	0.363474	0	0	1.21853	1.92504	SLFN1;ITGB2;PRF1;CXCR6;CST7;C3;CD52;1700125H20RIK;GPR55;ZBTB32;EMP1;TNFRSF1B;CSF2RB2;CD2;F7;PROCR;TEP1;FES;MAFF;CD28;PLBD1;LY6A;CD247;TLR4;H2-AB1
MP:0008499 increased IgG1 level	0.206086	0.363474	0	0	2.42351	3.82784	IL2RA;IL2RB
MP:0000274 enlarged heart	0.206814	0.364134	0	0	1.53724	2.42259	RAB32;FES;GPR65;CLEC4A4;CFB;HAVCR2
MP:0008528 polycystic kidney	0.210035	0.366183	0	0	2.39192	3.73254	C3AR1;CXCR4
MP:0003271 abnormal duodenum morphology	0.212599	0.366183	0	0	4.37719	6.7774	IL2RA
MP:0001938 delayed sexual maturation	0.212599	0.366183	0	0	4.37719	6.7774	NUPR1
MP:0004275 abnormal postnatal subventricular zone morphology	0.212599	0.366183	0	0	4.37719	6.7774	LGALS1
MP:0010144 abnormal tumor vascularization	0.212599	0.366183	0	0	4.37719	6.7774	IL12RB2
MP:0006397 disorganized long bone epiphyseal plate	0.212599	0.366183	0	0	4.37719	6.7774	ACP5
MP:0001858 intestinal inflammation	0.212599	0.366183	0	0	4.37719	6.7774	TNFAIP8L2
MP:0006092 abnormal olfactory sensory neuron morphology	0.212599	0.366183	0	0	4.37719	6.7774	LGALS1
MP:0010845 decreased effector memory CD4-positive, alpha-beta T cell number	0.212599	0.366183	0	0	4.37719	6.7774	CARD11
MP:0004751 increased length of allograft survival	0.212599	0.366183	0	0	4.37719	6.7774	SASH3
MP:0030021 increased muscle cell glucose uptake	0.212599	0.366183	0	0	4.37719	6.7774	RARRES2
MP:0002429 abnormal blood cell morphology/development	0.212599	0.366183	0	0	4.37719	6.7774	CASP8
MP:0010875 increased bone volume	0.212599	0.366183	0	0	4.37719	6.7774	GPR55
MP:0000693 spleen hyperplasia	0.217956	0.373967	0	0	2.33113	3.55138	TNFAIP8L2;CARD11
MP:0004957 abnormal blastocyst morphology	0.221113	0.373967	0	0	4.17801	6.30497	C3
MP:0010210 abnormal circulating cytokine level	0.221113	0.373967	0	0	4.17801	6.30497	PRF1
MP:0002781 increased circulating testosterone level	0.221113	0.373967	0	0	4.17801	6.30497	TIMP1
MP:0005167 abnormal blood-brain barrier function	0.221113	0.373967	0	0	4.17801	6.30497	PTAFR
MP:0011471 decreased urine creatinine level	0.221113	0.373967	0	0	4.17801	6.30497	SLC12A1
MP:0008474 absent spleen germinal center	0.221113	0.373967	0	0	4.17801	6.30497	H2-AB1
MP:0001793 altered susceptibility to infection	0.221113	0.373967	0	0	4.17801	6.30497	TLR4
MP:0008702 increased interleukin-5 secretion	0.221113	0.373967	0	0	4.17801	6.30497	CD300LF
MP:0009453 enhanced contextual conditioning behavior	0.221113	0.373967	0	0	4.17801	6.30497	C3
MP:0008034 enhanced lipolysis	0.221113	0.373967	0	0	4.17801	6.30497	ECSCR
MP:0005012 decreased eosinophil cell number	0.221926	0.374727	0	0	2.30187	3.46526	C3AR1;ITGB7
MP:0009967 abnormal neuron proliferation	0.229534	0.382519	0	0	3.99616	5.88116	H2-AB1
MP:0004906 enlarged uterus	0.229534	0.382519	0	0	3.99616	5.88116	TLR4
MP:0005635 decreased circulating bilirubin level	0.229534	0.382519	0	0	3.99616	5.88116	NCF4
MP:0010507 shortened RR interval	0.229534	0.382519	0	0	3.99616	5.88116	NKG7
MP:0001545 abnormal hematopoietic system physiology	0.229534	0.382519	0	0	3.99616	5.88116	ANXA2
MP:0008133 decreased Peyer's patch number	0.229534	0.382519	0	0	3.99616	5.88116	SASH3
MP:0001613 abnormal vasodilation	0.229534	0.382519	0	0	3.99616	5.88116	VIM
MP:0004859 abnormal synaptic plasticity	0.229534	0.382519	0	0	3.99616	5.88116	C3
MP:0005294 abnormal heart ventricle morphology	0.229883	0.382519	0	0	2.2455	3.3013	CASP8;PIK3CG
MP:0002608 increased hematocrit	0.233869	0.386437	0	0	2.21833	3.22323	FES;SLC12A1
MP:0008706 decreased interleukin-6 secretion	0.237858	0.386437	0	0	2.19181	3.14762	TLR4;CCR2
MP:0008478 increased spleen white pulp amount	0.237865	0.386437	0	0	3.82946	5.4993	TNFAIP8L2
MP:0006316 increased urine sodium level	0.237865	0.386437	0	0	3.82946	5.4993	SLC12A1
MP:0008246 abnormal leukocyte morphology	0.237865	0.386437	0	0	3.82946	5.4993	TNFAIP8L2
MP:0004001 decreased hepatocyte proliferation	0.237865	0.386437	0	0	3.82946	5.4993	C3
MP:0005450 abnormal energy expenditure	0.237865	0.386437	0	0	3.82946	5.4993	C3
MP:0000613 abnormal salivary gland morphology	0.237865	0.386437	0	0	3.82946	5.4993	IL2RA
MP:0001388 abnormal stationary movement	0.237865	0.386437	0	0	3.82946	5.4993	LGALS3
MP:0010851 decreased effector memory CD8-positive, alpha-beta T cell number	0.237865	0.386437	0	0	3.82946	5.4993	CARD11
MP:0006398 increased long bone epiphyseal plate size	0.237865	0.386437	0	0	3.82946	5.4993	ACP5
MP:0004084 abnormal cardiac muscle relaxation	0.237865	0.386437	0	0	3.82946	5.4993	PIK3CG
MP:0000717 abnormal lymphocyte cell number	0.237865	0.386437	0	0	3.82946	5.4993	SH2D1A
MP:0008272 abnormal endochondral bone ossification	0.237865	0.386437	0	0	3.82946	5.4993	ACP5
MP:0005670 abnormal white adipose tissue physiology	0.237865	0.386437	0	0	3.82946	5.4993	ECSCR
MP:0008883 abnormal enterocyte proliferation	0.246107	0.396698	0	0	3.67609	5.15385	TLR4
MP:0008346 increased gamma-delta T cell number	0.246107	0.396698	0	0	3.67609	5.15385	ARHGAP30
MP:0008539 decreased susceptibility to induced colitis	0.246107	0.396698	0	0	3.67609	5.15385	CCR2
MP:0008682 decreased interleukin-17 secretion	0.246107	0.396698	0	0	3.67609	5.15385	BATF
MP:0003427 parakeratosis	0.246107	0.396698	0	0	3.67609	5.15385	ITGB2
MP:0000266 abnormal heart morphology	0.2486	0.40009	0	0	1.43963	2.00384	CASP8;FES;GPR65;CXCR4;CLEC4A4;HAVCR2
MP:0002743 glomerulonephritis	0.249847	0.401471	0	0	2.11591	2.93456	C3;IL12RB2
MP:0004057 thin myocardium compact layer	0.254259	0.403524	0	0	3.53453	4.84018	FES
MP:0000885 ectopic Purkinje cell	0.254259	0.403524	0	0	3.53453	4.84018	CXCR4
MP:0008214 increased immature B cell number	0.254259	0.403524	0	0	3.53453	4.84018	CD74
MP:0004017 duplex kidney	0.254259	0.403524	0	0	3.53453	4.84018	CXCR4
MP:0003727 abnormal retinal layer morphology	0.254259	0.403524	0	0	3.53453	4.84018	TLR4
MP:0008673 decreased interleukin-13 secretion	0.254259	0.403524	0	0	3.53453	4.84018	CHIL1
MP:0008190 decreased transitional stage B cell number	0.254259	0.403524	0	0	3.53453	4.84018	SH2D1A
MP:0000217 abnormal leukocyte cell number	0.254259	0.403524	0	0	3.53453	4.84018	FES
MP:0004808 abnormal hematopoietic stem cell morphology	0.262324	0.408765	0	0	3.40345	4.5544	ELF4
MP:0001899 absent long term depression	0.262324	0.408765	0	0	3.40345	4.5544	CD247
MP:0008392 decreased primordial germ cell number	0.262324	0.408765	0	0	3.40345	4.5544	CXCR4
MP:0005185 decreased circulating progesterone level	0.262324	0.408765	0	0	3.40345	4.5544	TIMP1
MP:0010867 abnormal bone trabecula morphology	0.262324	0.408765	0	0	3.40345	4.5544	CCR2
MP:0004207 increased squamous cell carcinoma incidence	0.262324	0.408765	0	0	3.40345	4.5544	LY6A
MP:0004091 abnormal Z line morphology	0.262324	0.408765	0	0	3.40345	4.5544	FLNC
MP:0003132 increased pre-B cell number	0.262324	0.408765	0	0	3.40345	4.5544	FES
MP:0006050 pulmonary fibrosis	0.262324	0.408765	0	0	3.40345	4.5544	CYSLTR2
MP:0003828 pulmonary edema	0.262324	0.408765	0	0	3.40345	4.5544	TLR4
MP:0008395 abnormal osteoblast differentiation	0.262324	0.408765	0	0	3.40345	4.5544	LY6A
MP:0004486 decreased response of heart to induced stress	0.262324	0.408765	0	0	3.40345	4.5544	TLR4
MP:0010420 muscular ventricular septal defect	0.265858	0.412461	0	0	2.02249	2.67938	CXCR4;TENT5C
MP:0009006 prolonged estrous cycle	0.270302	0.412461	0	0	3.28173	4.2932	C3
MP:0008102 lymph node hyperplasia	0.270302	0.412461	0	0	3.28173	4.2932	CARD11
MP:0004892 increased adiponectin level	0.270302	0.412461	0	0	3.28173	4.2932	TLR4
MP:0004939 abnormal B cell morphology	0.270302	0.412461	0	0	3.28173	4.2932	SASH3
MP:0009640 abnormal renal tubule epithelium morphology	0.270302	0.412461	0	0	3.28173	4.2932	TLR4
MP:0011968 decreased threshold for auditory brainstem response	0.270302	0.412461	0	0	3.28173	4.2932	DLEC1
MP:0000180 abnormal circulating cholesterol level	0.270302	0.412461	0	0	3.28173	4.2932	APOC2
MP:0001777 abnormal body temperature homeostasis	0.270302	0.412461	0	0	3.28173	4.2932	PRF1
MP:0001873 stomach inflammation	0.270302	0.412461	0	0	3.28173	4.2932	XCL1
MP:0006317 decreased urine sodium level	0.270302	0.412461	0	0	3.28173	4.2932	SLC12A1
MP:0004003 abnormal vascular endothelial cell physiology	0.270302	0.412461	0	0	3.28173	4.2932	PTAFR
MP:0000708 thymus hyperplasia	0.270302	0.412461	0	0	3.28173	4.2932	H2-AA
MP:0000420 ruffled hair	0.270302	0.412461	0	0	3.28173	4.2932	PRF1
MP:0005201 abnormal retinal pigment epithelium morphology	0.273866	0.416664	0	0	1.9788	2.56277	TLR4;CCR2
MP:0003059 decreased insulin secretion	0.273866	0.416664	0	0	1.9788	2.56277	RARRES2;TGFBI
MP:0003141 cardiac fibrosis	0.277868	0.420147	0	0	1.95765	2.50698	F7;F10
MP:0002396 abnormal hematopoietic system morphology/development	0.278194	0.420147	0	0	3.1684	4.05377	CASP8
MP:0013876 absent ductus venosus valve	0.278194	0.420147	0	0	3.1684	4.05377	TENT5C
MP:0001438 aphagia	0.278194	0.420147	0	0	3.1684	4.05377	TGM1
MP:0001853 heart inflammation	0.278194	0.420147	0	0	3.1684	4.05377	XCL1
MP:0001973 increased thermal nociceptive threshold	0.285869	0.426312	0	0	1.91667	2.40009	LGALS1;TLR4
MP:0002362 abnormal spleen marginal zone morphology	0.286002	0.426312	0	0	3.06264	3.83368	H2-AB1
MP:0003724 increased susceptibility to induced arthritis	0.286002	0.426312	0	0	3.06264	3.83368	TLR4
MP:0008022 dilated heart ventricle	0.286002	0.426312	0	0	3.06264	3.83368	FES
MP:0008502 increased IgG3 level	0.286002	0.426312	0	0	3.06264	3.83368	LCK
MP:0008578 decreased circulating interferon-gamma level	0.286002	0.426312	0	0	3.06264	3.83368	CD28
MP:0003957 abnormal nitric oxide homeostasis	0.286002	0.426312	0	0	3.06264	3.83368	CD300LF
MP:0004993 decreased bone resorption	0.286002	0.426312	0	0	3.06264	3.83368	GPR65
MP:0014143 decreased body fat mass	0.286002	0.426312	0	0	3.06264	3.83368	QRFP
MP:0011402 renal cast	0.293725	0.432395	0	0	2.96369	3.63085	TLR4
MP:0010168 increased CD4-positive, CD25-positive, alpha-beta regulatory T cell number	0.293725	0.432395	0	0	2.96369	3.63085	ARHGAP30
MP:0003396 abnormal embryonic hematopoiesis	0.293725	0.432395	0	0	2.96369	3.63085	CASP8
MP:0005326 abnormal podocyte morphology	0.293725	0.432395	0	0	2.96369	3.63085	CCR2
MP:0002074 abnormal hair texture	0.293725	0.432395	0	0	2.96369	3.63085	IL2RB
MP:0002919 enhanced paired-pulse facilitation	0.293725	0.432395	0	0	2.96369	3.63085	C3
MP:0005317 increased triglyceride level	0.293725	0.432395	0	0	2.96369	3.63085	C3
MP:0004991 decreased bone strength	0.293725	0.432395	0	0	2.96369	3.63085	LY6A
MP:0008537 increased susceptibility to induced colitis	0.29386	0.432395	0	0	1.87736	2.29911	TBX21;CCR2
MP:0009009 absent estrous cycle	0.301365	0.439668	0	0	2.87093	3.44349	TIMP1
MP:0005010 abnormal CD8-positive, alpha beta T cell morphology	0.301365	0.439668	0	0	2.87093	3.44349	LCK
MP:0008806 increased circulating amylase level	0.301365	0.439668	0	0	2.87093	3.44349	NCF4
MP:0000875 abnormal cerebellar Purkinje cell layer	0.301365	0.439668	0	0	2.87093	3.44349	VIM
MP:0014001 abnormal vertebral artery topology	0.301365	0.439668	0	0	2.87093	3.44349	TENT5C
MP:0005334 abnormal fat pad morphology	0.301365	0.439668	0	0	2.87093	3.44349	C3AR1
MP:0001552 increased circulating triglyceride level	0.302103	0.440122	0	0	1.57819	1.88907	APOC2;PRF1;ECSCR
MP:0005097 polychromatophilia	0.308922	0.445021	0	0	2.78379	3.27002	LY6A
MP:0002998 abnormal bone remodeling	0.308922	0.445021	0	0	2.78379	3.27002	ACP5
MP:0020467 abnormal circadian behavior	0.308922	0.445021	0	0	2.78379	3.27002	LGALS3
MP:0001157 small seminal vesicle	0.308922	0.445021	0	0	2.78379	3.27002	ECSCR
MP:0000067 osteopetrosis	0.308922	0.445021	0	0	2.78379	3.27002	ACP5
MP:0004792 abnormal synaptic vesicle number	0.308922	0.445021	0	0	2.78379	3.27002	C3
MP:0003826 abnormal Mullerian duct morphology	0.308922	0.445021	0	0	2.78379	3.27002	TENT5C
MP:0009347 increased trabecular bone thickness	0.308922	0.445021	0	0	2.78379	3.27002	CCR2
MP:0003674 oxidative stress	0.309804	0.445668	0	0	1.80337	2.11322	LGALS3;CLEC12A
MP:0005668 decreased circulating leptin level	0.31378	0.449504	0	0	1.78577	2.06983	C3;QRFP
MP:0001211 wrinkled skin	0.316399	0.449504	0	0	2.70178	3.10908	TGM1
MP:0008181 increased marginal zone B cell number	0.316399	0.449504	0	0	2.70178	3.10908	RGS1
MP:0004087 abnormal muscle fiber morphology	0.316399	0.449504	0	0	2.70178	3.10908	FLNC
MP:0002843 decreased systemic arterial blood pressure	0.316399	0.449504	0	0	2.70178	3.10908	TNFRSF1B
MP:0005599 increased cardiac muscle contractility	0.316399	0.449504	0	0	2.70178	3.10908	PIK3CG
MP:0005568 increased circulating total protein level	0.316399	0.449504	0	0	2.70178	3.10908	SLC12A1
MP:0008518 retinal outer nuclear layer degeneration	0.316399	0.449504	0	0	2.70178	3.10908	CCR2
MP:0000230 abnormal systemic arterial blood pressure	0.316399	0.449504	0	0	2.70178	3.10908	TIMP1
MP:0003179 thrombocytopenia	0.319805	0.452522	0	0	1.52541	1.73903	PROCR;PRF1;LY6A
MP:0012431 increased lymphoma incidence	0.321715	0.452522	0	0	1.75158	1.98645	PRF1;TGFBI
MP:0008873 increased physiological sensitivity to xenobiotic	0.321715	0.452522	0	0	1.75158	1.98645	PRF1;CCR2
MP:0008813 decreased common myeloid progenitor cell number	0.323795	0.452522	0	0	2.62445	2.95945	CCR2
MP:0003449 abnormal intestinal goblet cell morphology	0.323795	0.452522	0	0	2.62445	2.95945	TLR4
MP:0005501 abnormal skin physiology	0.323795	0.452522	0	0	2.62445	2.95945	CYSLTR2
MP:0003944 abnormal T cell subpopulation ratio	0.323795	0.452522	0	0	2.62445	2.95945	LCK
MP:0003222 increased cardiomyocyte apoptosis	0.323795	0.452522	0	0	2.62445	2.95945	CASP8
MP:0001426 polydipsia	0.323795	0.452522	0	0	2.62445	2.95945	SLC12A1
MP:0008186 increased pro-B cell number	0.323795	0.452522	0	0	2.62445	2.95945	FES
MP:0003339 decreased pancreatic beta cell number	0.323795	0.452522	0	0	2.62445	2.95945	PRF1
MP:0001182 lung hemorrhage	0.323795	0.452522	0	0	2.62445	2.95945	TIMP1
MP:0004809 increased hematopoietic stem cell number	0.331111	0.457777	0	0	2.55142	2.82009	ELF4
MP:0003408 increased width of hypertrophic chondrocyte zone	0.331111	0.457777	0	0	2.55142	2.82009	ACP5
MP:0002191 abnormal artery morphology	0.331111	0.457777	0	0	2.55142	2.82009	TLR4
MP:0002058 neonatal lethality	0.331111	0.457777	0	0	2.55142	2.82009	F10
MP:0005605 increased bone mass	0.331111	0.457777	0	0	2.55142	2.82009	TLR4
MP:0003204 decreased neuron apoptosis	0.331111	0.457777	0	0	2.55142	2.82009	TLR4
MP:0009403 increased variability of skeletal muscle fiber size	0.331111	0.457777	0	0	2.55142	2.82009	FLNC
MP:0002356 abnormal spleen red pulp morphology	0.331111	0.457777	0	0	2.55142	2.82009	ITGB2
MP:0000609 abnormal liver physiology	0.333576	0.45995	0	0	1.70267	1.86933	C3;TLR4
MP:0005553 increased circulating creatinine level	0.333576	0.45995	0	0	1.70267	1.86933	SLC12A1;VIM
MP:0001475 reduced long term depression	0.338348	0.4622	0	0	2.48234	2.69006	CD247
MP:0003562 abnormal pancreatic beta cell physiology	0.338348	0.4622	0	0	2.48234	2.69006	TGFBI
MP:0000443 abnormal snout morphology	0.338348	0.4622	0	0	2.48234	2.69006	F7
MP:0008097 increased plasma cell number	0.338348	0.4622	0	0	2.48234	2.69006	IL2RB
MP:0011683 dual inferior vena cava	0.338348	0.4622	0	0	2.48234	2.69006	TENT5C
MP:0003702 abnormal chromosome morphology	0.338348	0.4622	0	0	2.48234	2.69006	TGFBI
MP:0000005 increased brown adipose tissue amount	0.338348	0.4622	0	0	2.48234	2.69006	C3
MP:0002078 abnormal glucose homeostasis	0.340471	0.464484	0	0	1.46809	1.58175	C3;TLR4;CCR2
MP:0000849 abnormal cerebellum morphology	0.345376	0.466996	0	0	1.65639	1.76095	CXCR4;VIM
MP:0013279 increased fasting circulating glucose level	0.345376	0.466996	0	0	1.65639	1.76095	RIN3;GIMAP6
MP:0011703 increased fibroblast proliferation	0.345508	0.466996	0	0	2.41689	2.56853	NUPR1
MP:0006264 decreased systemic arterial systolic blood pressure	0.345508	0.466996	0	0	2.41689	2.56853	SLC12A1
MP:0010878 increased trabecular bone volume	0.345508	0.466996	0	0	2.41689	2.56853	CCR2
MP:0008208 decreased pro-B cell number	0.345508	0.466996	0	0	2.41689	2.56853	CXCR4
MP:0008658 decreased interleukin-1 beta secretion	0.345508	0.466996	0	0	2.41689	2.56853	TLR4
MP:0001914 hemorrhage	0.34594	0.466996	0	0	1.35856	1.4421	F7;FES;ECSCR;TENT5C
MP:0000607 abnormal hepatocyte morphology	0.349295	0.470908	0	0	1.64152	1.72662	LGALS3;TLR4
MP:0004931 enlarged epididymis	0.35259	0.472874	0	0	2.3548	2.45476	GPR65
MP:0001243 abnormal dermal layer morphology	0.35259	0.472874	0	0	2.3548	2.45476	ITGB2
MP:0002279 abnormal diaphragm morphology	0.35259	0.472874	0	0	2.3548	2.45476	FLNC
MP:0008568 abnormal interleukin secretion	0.35259	0.472874	0	0	2.3548	2.45476	CD300LF
MP:0003077 abnormal cell cycle	0.353206	0.473085	0	0	1.62691	1.69313	TNFRSF18;NUPR1
MP:0008501 increased IgG2b level	0.359596	0.478532	0	0	2.29581	2.3481	IL2RA
MP:0009115 abnormal fat cell morphology	0.359596	0.478532	0	0	2.29581	2.3481	LY6A
MP:0000166 abnormal chondrocyte morphology	0.359596	0.478532	0	0	2.29581	2.3481	ACP5
MP:0008082 increased single-positive T cell number	0.359596	0.478532	0	0	2.29581	2.3481	LCK
MP:0008210 increased mature B cell number	0.359596	0.478532	0	0	2.29581	2.3481	CXCR4
MP:0000240 extramedullary hematopoiesis	0.361003	0.479785	0	0	1.59846	1.62862	PROCR;LY6A
MP:0005150 cachexia	0.364889	0.482765	0	0	1.5846	1.59753	CD74;IL2RA
MP:0000872 abnormal cerebellum external granule cell layer morphology	0.366526	0.482765	0	0	2.23971	2.24796	CXCR4
MP:0020137 decreased bone mineralization	0.366526	0.482765	0	0	2.23971	2.24796	ITGB2
MP:0005296 abnormal humerus morphology	0.366526	0.482765	0	0	2.23971	2.24796	TIMP1
MP:0005632 decreased circulating aspartate transaminase level	0.366526	0.482765	0	0	2.23971	2.24796	RAB32
MP:0003409 decreased width of hypertrophic chondrocyte zone	0.366526	0.482765	0	0	2.23971	2.24796	LGALS3
MP:0005278 abnormal cholesterol homeostasis	0.366526	0.482765	0	0	2.23971	2.24796	CCR2
MP:0005562 decreased mean corpuscular hemoglobin	0.368765	0.485093	0	0	1.57097	1.56719	GIMAP6;TENT5C
MP:0001874 acanthosis	0.373382	0.489292	0	0	2.18627	2.15381	ITGB2
MP:0013848 subcutaneous edema	0.373382	0.489292	0	0	2.18627	2.15381	TENT5C
MP:0008577 increased circulating interferon-gamma level	0.373382	0.489292	0	0	2.18627	2.15381	PRF1
MP:0005244 hemopericardium	0.380164	0.493782	0	0	2.13532	2.06517	CASP8
MP:0003091 abnormal cell migration	0.380164	0.493782	0	0	2.13532	2.06517	VIM
MP:0003606 kidney failure	0.380164	0.493782	0	0	2.13532	2.06517	SLC12A1
MP:0003887 increased hepatocyte apoptosis	0.380164	0.493782	0	0	2.13532	2.06517	CCR2
MP:0010879 decreased trabecular bone volume	0.380164	0.493782	0	0	2.13532	2.06517	GPR65
MP:0004151 decreased circulating iron level	0.380164	0.493782	0	0	2.13532	2.06517	GIMAP6
MP:0000321 increased bone marrow cell number	0.380164	0.493782	0	0	2.13532	2.06517	ITGB2
MP:0013971 blood in lymph vessels	0.386873	0.501232	0	0	2.08668	1.98163	TENT5C
MP:0005592 abnormal vascular smooth muscle morphology	0.386873	0.501232	0	0	2.08668	1.98163	CXCR4
MP:0002128 abnormal blood circulation	0.39351	0.506644	0	0	2.04021	1.9028	CASP8
MP:0009456 impaired cued conditioning behavior	0.39351	0.506644	0	0	2.04021	1.9028	LGALS3
MP:0002759 abnormal caudal vertebrae morphology	0.39351	0.506644	0	0	2.04021	1.9028	ACP5
MP:0004090 abnormal sarcomere morphology	0.39351	0.506644	0	0	2.04021	1.9028	FLNC
MP:0001601 abnormal myelopoiesis	0.39351	0.506644	0	0	2.04021	1.9028	FES
MP:0000519 hydronephrosis	0.39563	0.508737	0	0	1.48176	1.374	SLC12A1;CXCR4
MP:0000418 focal hair loss	0.400075	0.509997	0	0	1.99575	1.82832	BCL2A1A
MP:0002908 delayed wound healing	0.400075	0.509997	0	0	1.99575	1.82832	RAC2
MP:0001802 arrested B cell differentiation	0.400075	0.509997	0	0	1.99575	1.82832	CD74
MP:0002182 abnormal astrocyte morphology	0.400075	0.509997	0	0	1.99575	1.82832	VIM
MP:0008260 abnormal autophagy	0.400075	0.509997	0	0	1.99575	1.82832	CLEC12A
MP:0008554 decreased circulating tumor necrosis factor level	0.400075	0.509997	0	0	1.99575	1.82832	C3
MP:0008918 microgliosis	0.400075	0.509997	0	0	1.99575	1.82832	TNFRSF1B
MP:0003333 liver fibrosis	0.40657	0.516996	0	0	1.95319	1.75787	LGALS3
MP:0003383 abnormal gluconeogenesis	0.40657	0.516996	0	0	1.95319	1.75787	RARRES2
MP:0001654 hepatic necrosis	0.412994	0.524518	0	0	1.9124	1.69118	CCR2
MP:0000137 abnormal vertebrae morphology	0.418236	0.529975	0	0	1.41294	1.23167	IL2RA;ACP5
MP:0003871 abnormal myelin sheath morphology	0.419349	0.529975	0	0	1.87328	1.62798	TLR4
MP:0005006 abnormal osteoblast physiology	0.419349	0.529975	0	0	1.87328	1.62798	LY6A
MP:0004982 abnormal osteoclast morphology	0.419349	0.529975	0	0	1.87328	1.62798	GPR55
MP:0003111 abnormal cell nucleus morphology	0.425636	0.535948	0	0	1.83572	1.56802	TGFBI
MP:0000880 decreased Purkinje cell number	0.425636	0.535948	0	0	1.83572	1.56802	VIM
MP:0004259 small placenta	0.425636	0.535948	0	0	1.83572	1.56802	C3
MP:0002804 abnormal motor learning	0.431855	0.542452	0	0	1.79964	1.51109	VIM
MP:0002988 decreased urine osmolality	0.431855	0.542452	0	0	1.79964	1.51109	SLC12A1
MP:0004952 increased spleen weight	0.433069	0.543314	0	0	1.37048	1.1469	PROCR;TLR4
MP:0003644 thymus atrophy	0.438007	0.544206	0	0	1.76494	1.45699	LCK
MP:0000281 abnormal interventricular septum morphology	0.438007	0.544206	0	0	1.76494	1.45699	CXCR4
MP:0009289 decreased epididymal fat pad weight	0.438007	0.544206	0	0	1.76494	1.45699	TLR4
MP:0008182 decreased marginal zone B cell number	0.438007	0.544206	0	0	1.76494	1.45699	SASH3
MP:0000165 abnormal long bone hypertrophic chondrocyte zone	0.438007	0.544206	0	0	1.76494	1.45699	LGALS3
MP:0011941 increased fluid intake	0.438007	0.544206	0	0	1.76494	1.45699	CCR2
MP:0005215 abnormal pancreatic islet morphology	0.438007	0.544206	0	0	1.76494	1.45699	TGFBI
MP:0001501 abnormal sleep pattern	0.438007	0.544206	0	0	1.76494	1.45699	TNFRSF1B
MP:0001270 distended abdomen	0.444093	0.55044	0	0	1.73155	1.40554	FES
MP:0000558 abnormal tibia morphology	0.444093	0.55044	0	0	1.73155	1.40554	ACP5
MP:0003400 kinked neural tube	0.450113	0.555895	0	0	1.6994	1.35656	CASP8
MP:0005642 decreased mean corpuscular hemoglobin concentration	0.450113	0.555895	0	0	1.6994	1.35656	TENT5C
MP:0005048 abnormal thrombosis	0.450113	0.555895	0	0	1.6994	1.35656	PROCR
MP:0002118 abnormal lipid homeostasis	0.451323	0.556722	0	0	1.32085	1.05083	C3;CCR2
MP:0004200 decreased fetal size	0.454934	0.558561	0	0	1.31135	1.03282	CXCR4;FLNC
MP:0002590 increased mean corpuscular volume	0.454934	0.558561	0	0	1.31135	1.03282	IGSF6;FES
MP:0003019 increased circulating chloride level	0.456068	0.558561	0	0	1.66841	1.3099	SLC12A1
MP:0004613 fusion of vertebral arches	0.456068	0.558561	0	0	1.66841	1.3099	TENT5C
MP:0008572 abnormal Purkinje cell dendrite morphology	0.456068	0.558561	0	0	1.66841	1.3099	VIM
MP:0002024 increased T cell derived lymphoma incidence	0.456068	0.558561	0	0	1.66841	1.3099	PRF1
MP:0008215 decreased immature B cell number	0.461959	0.561493	0	0	1.63854	1.26541	CXCR4
MP:0001566 increased circulating phosphate level	0.461959	0.561493	0	0	1.63854	1.26541	IL2RA
MP:0002023 increased B cell derived lymphoma incidence	0.461959	0.561493	0	0	1.63854	1.26541	PRF1
MP:0005165 increased susceptibility to injury	0.461959	0.561493	0	0	1.63854	1.26541	GPR18
MP:0009936 abnormal dendritic spine morphology	0.461959	0.561493	0	0	1.63854	1.26541	C3
MP:0004819 decreased skeletal muscle mass	0.461959	0.561493	0	0	1.63854	1.26541	FLNC
MP:0003795 abnormal bone structure	0.462278	0.561493	0	0	1.1513	0.888329	ITGB2;SLC12A1;TLR4;GIMAP8
MP:0002796 impaired skin barrier function	0.467786	0.564192	0	0	1.60971	1.22297	TGM1
MP:0001192 scaly skin	0.467786	0.564192	0	0	1.60971	1.22297	ITGB2
MP:0010869 decreased bone trabecula number	0.467786	0.564192	0	0	1.60971	1.22297	LY6A
MP:0005319 abnormal enzyme/coenzyme level	0.467786	0.564192	0	0	1.60971	1.22297	C3
MP:0002133 abnormal respiratory system physiology	0.467786	0.564192	0	0	1.60971	1.22297	TLR4
MP:0005464 abnormal platelet physiology	0.467786	0.564192	0	0	1.60971	1.22297	PIK3CG
MP:0004174 abnormal spine curvature	0.473551	0.56981	0	0	1.58188	1.18245	H2-EB1
MP:0009549 decreased platelet aggregation	0.473551	0.56981	0	0	1.58188	1.18245	PIK3CG
MP:0001556 increased circulating HDL cholesterol level	0.476311	0.572462	0	0	1.25707	0.932352	APOC2;GIMAP6
MP:0001191 abnormal skin condition	0.479253	0.575327	0	0	1.55499	1.14373	ITGB2
MP:0005292 improved glucose tolerance	0.483998	0.578727	0	0	1.1567	0.83939	IL2RA;RIN3;TLR4
MP:0001433 polyphagia	0.484894	0.578727	0	0	1.52899	1.10672	C3
MP:0004076 abnormal vitelline vascular remodeling	0.484894	0.578727	0	0	1.52899	1.10672	CASP8
MP:0008734 decreased susceptibility to endotoxin shock	0.484894	0.578727	0	0	1.52899	1.10672	TLR4
MP:0003331 increased hepatocellular carcinoma incidence	0.484894	0.578727	0	0	1.52899	1.10672	LGALS3
MP:0003662 abnormal long bone epiphyseal plate proliferative zone	0.490474	0.584709	0	0	1.50385	1.07132	ACP5
MP:0004984 increased osteoclast cell number	0.495994	0.590606	0	0	1.47952	1.03743	GPR55
MP:0011108 embryonic lethality during organogenesis, incomplete penetrance	0.500314	0.595061	0	0	1.12792	0.781104	CASP8;F10;NCF4
MP:0000961 abnormal dorsal root ganglion morphology	0.501455	0.595731	0	0	1.45596	1.00497	LGALS1
MP:0005253 abnormal eye physiology	0.506856	0.600032	0	0	1.43314	0.973858	ITGB2
MP:0000812 abnormal dentate gyrus morphology	0.506856	0.600032	0	0	1.43314	0.973858	CXCR4
MP:0001257 increased body length	0.506856	0.600032	0	0	1.43314	0.973858	GIMAP8
MP:0002591 decreased mean corpuscular volume	0.507406	0.600032	0	0	1.18354	0.802966	GIMAP6;TENT5C
MP:0009431 decreased fetal weight	0.5122	0.602244	0	0	1.41102	0.94403	C3
MP:0001701 incomplete embryo turning	0.5122	0.602244	0	0	1.41102	0.94403	PROCR
MP:0000495 abnormal colon morphology	0.5122	0.602244	0	0	1.41102	0.94403	IL2RA
MP:0009356 decreased liver triglyceride level	0.5122	0.602244	0	0	1.41102	0.94403	TLR4
MP:0000559 abnormal femur morphology	0.5122	0.602244	0	0	1.41102	0.94403	TIMP1
MP:0003723 abnormal long bone morphology	0.517485	0.607073	0	0	1.38957	0.915413	ACP5
MP:0008450 retinal photoreceptor degeneration	0.517485	0.607073	0	0	1.38957	0.915413	CCR2
MP:0005559 increased circulating glucose level	0.520837	0.610309	0	0	1.15353	0.752469	RARRES2;ITGB2
MP:0005344 increased circulating bilirubin level	0.522714	0.611119	0	0	1.36876	0.887944	C3
MP:0002310 decreased susceptibility to hepatic steatosis	0.522714	0.611119	0	0	1.36876	0.887944	C3
MP:0000876 Purkinje cell degeneration	0.527886	0.616466	0	0	1.34856	0.861563	VIM
MP:0001614 abnormal blood vessel morphology	0.530749	0.619107	0	0	1.13199	0.71708	CXCR4;VIM
MP:0005566 decreased blood urea nitrogen level	0.533003	0.621033	0	0	1.32895	0.836215	SLFN1
MP:0001921 reduced fertility	0.534022	0.621518	0	0	1.12499	0.705728	CFB;H2-AB1
MP:0008428 abnormal spatial working memory	0.538064	0.624809	0	0	1.3099	0.811847	C3
MP:0008872 abnormal physiological response to xenobiotic	0.538064	0.624809	0	0	1.3099	0.811847	GPR55
MP:0004502 decreased incidence of tumors by chemical induction	0.543071	0.629913	0	0	1.29139	0.788411	TLR4
MP:0000186 decreased circulating HDL cholesterol level	0.546959	0.632997	0	0	1.09782	0.662406	APOC2;IL2RA
MP:0002757 decreased vertical activity	0.546959	0.632997	0	0	1.09782	0.662406	FLNC;QRFP
MP:0009404 centrally nucleated skeletal muscle fibers	0.548023	0.633517	0	0	1.27339	0.765861	FLNC
MP:0010124 decreased bone mineral content	0.549118	0.634071	0	0	1.02674	0.615473	F7;FES;GPR65;LY6A
MP:0001177 atelectasis	0.557769	0.643339	0	0	1.23884	0.72325	CXCR4
MP:0004953 decreased spleen weight	0.562563	0.647419	0	0	1.22226	0.70311	CXCR4
MP:0003084 abnormal skeletal muscle fiber morphology	0.562563	0.647419	0	0	1.22226	0.70311	FLNC
MP:0005343 increased circulating aspartate transaminase level	0.567305	0.650695	0	0	1.20612	0.683698	PRF1
MP:0000198 decreased circulating phosphate level	0.567305	0.650695	0	0	1.20612	0.683698	CFB
MP:0001783 decreased white adipose tissue amount	0.567305	0.650695	0	0	1.20612	0.683698	C3
MP:0001429 dehydration	0.571996	0.655346	0	0	1.1904	0.664982	TGM1
MP:0010053 decreased grip strength	0.57501	0.656283	0	0	0.992739	0.54935	ACOD1;FLNC;TNFRSF1B;CLEC4A4
MP:0002874 decreased hemoglobin content	0.575142	0.656283	0	0	1.04121	0.575931	TENT5C;TLR4
MP:0000259 abnormal vascular development	0.576637	0.656283	0	0	1.17507	0.646928	ANXA2
MP:0002652 thin myocardium	0.576637	0.656283	0	0	1.17507	0.646928	CASP8
MP:0005505 thrombocytosis	0.576637	0.656283	0	0	1.17507	0.646928	ITGB2
MP:0002626 increased heart rate	0.576637	0.656283	0	0	1.17507	0.646928	IL2RA
MP:0000194 increased circulating calcium level	0.581227	0.660049	0	0	1.16014	0.629508	SLC12A1
MP:0005459 decreased percent body fat/body weight	0.581227	0.660049	0	0	1.16014	0.629508	TLR4
MP:0002833 increased heart weight	0.58425	0.66275	0	0	1.0236	0.55011	GIMAP6;GIMAP8
MP:0000759 abnormal skeletal muscle morphology	0.585768	0.663742	0	0	1.14558	0.612692	FLNC
MP:0001053 abnormal neuromuscular synapse morphology	0.59026	0.667363	0	0	1.13138	0.596455	LGALS1
MP:0001762 polyuria	0.59026	0.667363	0	0	1.13138	0.596455	SLC12A1
MP:0000877 abnormal Purkinje cell morphology	0.594704	0.67165	0	0	1.11753	0.58077	VIM
MP:0009355 increased liver triglyceride level	0.599099	0.675873	0	0	1.10401	0.565614	LGALS3
MP:0005565 increased blood urea nitrogen level	0.607832	0.684975	0	0	0.979409	0.487605	SLC12A1;GIMAP6
MP:0003638 abnormal response/metabolism to endogenous compounds	0.612003	0.687646	0	0	1.06533	0.523098	H2-AB1
MP:0011109 lethality throughout fetal growth and development, incomplete penetrance	0.613567	0.687646	0	0	0.968946	0.473297	FES;CXCR4
MP:0000601 small liver	0.616211	0.687646	0	0	1.05303	0.509843	CASP8
MP:0002113 abnormal skeleton development	0.616211	0.687646	0	0	1.05303	0.509843	ACP5
MP:0005329 abnormal myocardium layer morphology	0.616211	0.687646	0	0	1.05303	0.509843	CASP8
MP:0004158 right aortic arch	0.616211	0.687646	0	0	1.05303	0.509843	CXCR4
MP:0000477 abnormal intestine morphology	0.616211	0.687646	0	0	1.05303	0.509843	C3
MP:0002705 dilated renal tubules	0.616211	0.687646	0	0	1.05303	0.509843	TLR4
MP:0002962 increased urine protein level	0.616211	0.687646	0	0	1.05303	0.509843	H2-AB1
MP:0010402 ventricular septal defect	0.619239	0.690277	0	0	0.958702	0.459472	FES;CXCR4
MP:0003632 abnormal nervous system morphology	0.628567	0.699162	0	0	1.01778	0.472568	TLR4
MP:0002912 abnormal excitatory postsynaptic potential	0.628567	0.699162	0	0	1.01778	0.472568	CD247
MP:0002631 abnormal epididymis morphology	0.632596	0.702885	0	0	1.00654	0.460919	GPR65
MP:0001547 abnormal lipid level	0.636583	0.706552	0	0	0.995551	0.449632	TLR4
MP:0001505 hunched posture	0.640526	0.7094	0	0	0.984796	0.438693	PRF1
MP:0013278 decreased fasting circulating glucose level	0.640526	0.7094	0	0	0.984796	0.438693	SLC43A3
MP:0002114 abnormal axial skeleton morphology	0.648285	0.716452	0	0	0.963966	0.417807	ACP5
MP:0005202 lethargy	0.648285	0.716452	0	0	0.963966	0.417807	PRF1
MP:0001436 abnormal suckling behavior	0.652102	0.718358	0	0	0.953876	0.407834	TGM1
MP:0004686 decreased length of long bones	0.652102	0.718358	0	0	0.953876	0.407834	ACP5
MP:0009643 abnormal urine homeostasis	0.652102	0.718358	0	0	0.953876	0.407834	SLC12A1
MP:0002628 hepatic steatosis	0.65455	0.720285	0	0	0.897013	0.380161	C3;LGALS3
MP:0002702 decreased circulating free fatty acid level	0.655877	0.720975	0	0	0.943994	0.398159	RARRES2
MP:0010418 perimembraneous ventricular septal defect	0.659612	0.724308	0	0	0.934314	0.388771	CXCR4
MP:0002981 increased liver weight	0.663307	0.727589	0	0	0.92483	0.379659	LGALS3
MP:0001722 pale yolk sac	0.666961	0.730043	0	0	0.915535	0.370813	CASP8
MP:0000547 short limbs	0.666961	0.730043	0	0	0.915535	0.370813	ACP5
MP:0002109 abnormal limb morphology	0.670576	0.73322	0	0	0.906424	0.362223	ACP5
MP:0004499 increased incidence of tumors by chemical induction	0.674152	0.73479	0	0	0.897492	0.35388	TGFBI
MP:0002206 abnormal CNS synaptic transmission	0.674152	0.73479	0	0	0.897492	0.35388	CD247
MP:0005289 increased oxygen consumption	0.674152	0.73479	0	0	0.897492	0.35388	TLR4
MP:0001314 corneal opacity	0.681189	0.741675	0	0	0.880143	0.337901	STRA6L
MP:0000706 small thymus	0.68465	0.743241	0	0	0.871717	0.330247	CD247
MP:0008211 decreased mature B cell number	0.68465	0.743241	0	0	0.871717	0.330247	CARD11
MP:0010024 increased total body fat amount	0.684792	0.743241	0	0	0.84666	0.320579	LGALS3;F7
MP:0001312 abnormal cornea morphology	0.688074	0.74445	0	0	0.863449	0.322808	GIMAP3
MP:0000278 abnormal myocardial fiber morphology	0.688074	0.74445	0	0	0.863449	0.322808	PIK3CG
MP:0000599 enlarged liver	0.688074	0.74445	0	0	0.863449	0.322808	CCR2
MP:0002270 abnormal pulmonary alveolus morphology	0.691461	0.747329	0	0	0.855336	0.315575	TLR4
MP:0002989 small kidney	0.694811	0.750163	0	0	0.847373	0.308541	TENT5C
MP:0001516 abnormal motor coordination/balance	0.698125	0.752952	0	0	0.839556	0.3017	TLR4
MP:0002086 abnormal extraembryonic tissue morphology	0.701404	0.754907	0	0	0.831882	0.295045	PROCR
MP:0001326 retinal degeneration	0.701404	0.754907	0	0	0.831882	0.295045	CCR2
MP:0002644 decreased circulating triglyceride level	0.70373	0.75662	0	0	0.816088	0.286741	C3;CLEC4A3
MP:0000358 abnormal cell morphology	0.711027	0.763669	0	0	0.809673	0.276134	VIM
MP:0002792 abnormal retinal vasculature morphology	0.714166	0.766241	0	0	0.80253	0.270163	ITGB2
MP:0009937 abnormal neuron differentiation	0.717271	0.768771	0	0	0.795511	0.26435	TLR4
MP:0000598 abnormal liver morphology	0.71952	0.77038	0	0	0.791075	0.260399	C3;LGALS3
MP:0005325 abnormal renal glomerulus morphology	0.72338	0.773709	0	0	0.781833	0.253173	CCR2
MP:0000783 abnormal forebrain morphology	0.726385	0.776117	0	0	0.775168	0.247801	TENT5C
MP:0003633 abnormal nervous system physiology	0.738085	0.786985	0	0	0.7496	0.227651	CXCR4
MP:0005561 increased mean corpuscular hemoglobin	0.738085	0.786985	0	0	0.7496	0.227651	HAVCR2
MP:0002896 abnormal bone mineralization	0.740931	0.789203	0	0	0.743468	0.222927	ACP5
MP:0000694 spleen hypoplasia	0.743746	0.791383	0	0	0.737434	0.218321	KLRK1
MP:0011091 prenatal lethality, complete penetrance	0.752597	0.799974	0	0	0.762093	0.216607	PROCR;CASP8;LY6A
MP:0000414 alopecia	0.754707	0.801389	0	0	0.714244	0.201007	ITGB2
MP:0002020 increased tumor incidence	0.757373	0.803392	0	0	0.708671	0.196939	TGFBI
MP:0001510 abnormal coat appearance	0.76001	0.805361	0	0	0.703184	0.19297	LRMP
MP:0004924 abnormal behavior	0.766251	0.810565	0	0	0.763696	0.203331	MILR1;IL2RA;PRF1;DLEC1
MP:0011090 perinatal lethality, incomplete penetrance	0.766495	0.810565	0	0	0.718596	0.191094	ITGB2;CXCR4
MP:0001525 impaired balance	0.767753	0.811062	0	0	0.687218	0.181623	VIM
MP:0005551 abnormal eye electrophysiology	0.777691	0.820719	0	0	0.667017	0.167706	C3
MP:0006042 increased apoptosis	0.780108	0.822427	0	0	0.66215	0.164427	CHIL1
MP:0005419 decreased circulating serum albumin level	0.7825	0.824105	0	0	0.657353	0.161223	IL2RA
MP:0002060 abnormal skin morphology	0.791809	0.833058	0	0	0.638836	0.149126	GPR65
MP:0005621 abnormal cell physiology	0.800017	0.840834	0	0	0.667933	0.149031	ZBTB32;VIM
MP:0001364 decreased anxiety-related response	0.807157	0.847474	0	0	0.608806	0.130429	C3
MP:0001953 respiratory failure	0.827148	0.866481	0	0	0.570465	0.108258	FLNC
MP:0000788 abnormal cerebral cortex morphology	0.827148	0.866481	0	0	0.570465	0.108258	CXCR4
MP:0011088 neonatal lethality, incomplete penetrance	0.827784	0.866481	0	0	0.62604	0.118324	F7;F10
MP:0002727 decreased circulating insulin level	0.838978	0.877307	0	0	0.609039	0.10693	C3;TLR4
MP:0001325 abnormal retina morphology	0.839901	0.877381	0	0	0.546358	0.0953239	ITGB2
MP:0005584 abnormal enzyme/coenzyme activity	0.845075	0.881892	0	0	0.536635	0.0903314	GZMB
MP:0011085 postnatal lethality, complete penetrance	0.848644	0.88472	0	0	0.635444	0.104286	F10;SLC12A1;CD247
MP:0000208 decreased hematocrit	0.858075	0.893647	0	0	0.512307	0.0784158	IL2RA
MP:0000352 decreased cell proliferation	0.862664	0.89752	0	0	0.503739	0.0744171	CD74
MP:0002152 abnormal brain morphology	0.869988	0.904226	0	0	0.490073	0.0682553	CD247
MP:0005159 azoospermia	0.874194	0.907681	0	0	0.48222	0.0648358	NUPR1
MP:0001935 decreased litter size	0.875335	0.90795	0	0	0.552652	0.0735851	F10;TIMP1
MP:0002875 decreased erythrocyte cell number	0.8921	0.92441	0	0	0.448642	0.0512246	PRF1
MP:0008770 decreased survivor rate	0.901168	0.932868	0	0	0.431456	0.0448988	TNFAIP8L2
MP:0000111 cleft palate	0.903314	0.93415	0	0	0.427361	0.0434562	TENT5C
MP:0001303 abnormal lens morphology	0.907468	0.936938	0	0	0.419398	0.0407224	DLEC1
MP:0010025 decreased total body fat amount	0.907829	0.936938	0	0	0.548841	0.0530725	C3;CD84;GIMAP6
MP:0011099 lethality throughout fetal growth and development, complete penetrance	0.909477	0.937699	0	0	0.415525	0.0394272	FES
MP:0001156 abnormal spermatogenesis	0.912411	0.939783	0	0	0.409847	0.0375686	ARHGDIB
MP:0005178 increased circulating cholesterol level	0.914314	0.940802	0	0	0.406146	0.0363833	GIMAP6
MP:0002083 premature death	0.917922	0.943572	0	0	0.635822	0.0544538	F7;IL2RA;ITGB2;IL2RB;PRF1;TGFBI;H2-AB1
MP:0011087 neonatal lethality, complete penetrance	0.920492	0.945271	0	0	0.528032	0.043746	TGM1;CXCR4;FLNC
MP:0000063 decreased bone mineral density	0.925132	0.94909	0	0	0.468425	0.0364521	ITGB2;SLC12A1
MP:0001577 anemia	0.93345	0.955719	0	0	0.367894	0.025336	IL2RA
MP:0002968 increased circulating alkaline phosphatase level	0.93345	0.955719	0	0	0.367894	0.025336	SLC12A1
MP:0001732 postnatal growth retardation	0.937266	0.957911	0	0	0.535787	0.0347129	FES;SLC12A1;TGFBI;H2-AB1
MP:0005179 decreased circulating cholesterol level	0.937699	0.957911	0	0	0.359059	0.0230967	IL2RA
MP:0001304 cataract	0.938381	0.957911	0	0	0.357627	0.0227448	ADAMTS14
MP:0011089 perinatal lethality, complete penetrance	0.947178	0.965934	0	0	0.338702	0.0183808	CXCR4
MP:0003960 increased lean body mass	0.948328	0.96615	0	0	0.336158	0.0178348	GIMAP8
MP:0001923 reduced female fertility	0.950007	0.966904	0	0	0.332413	0.0170482	TIMP1
MP:0001260 increased body weight	0.952161	0.96814	0	0	0.327546	0.0160567	LGALS3
MP:0005293 impaired glucose tolerance	0.960766	0.975926	0	0	0.307276	0.0122985	RARRES2
MP:0011101 prenatal lethality, incomplete penetrance	0.978619	0.992811	0	0	0.258259	0.00558172	PROCR
MP:0011967 increased or absent threshold for auditory brainstem response	0.979316	0.992811	0	0	0.256025	0.00535105	CCN5
MP:0001698 decreased embryo size	0.980963	0.993502	0	0	0.336256	0.006463	PROCR;CASP8
MP:0001926 female infertility	0.982086	0.993662	0	0	0.246766	0.00446069	IL2RB
MP:0011092 embryonic lethality, complete penetrance	0.984657	0.995286	0	0	0.237503	0.00367236	CASP8
MP:0001405 impaired coordination	0.988238	0.996859	0	0	0.223118	0.00263989	VIM
MP:0003961 decreased lean body mass	0.988496	0.996859	0	0	0.221996	0.0025687	F7
MP:0001258 decreased body length	0.989116	0.996859	0	0	0.219238	0.00239928	TEP1
MP:0001265 decreased body size	0.99373	0.999561	0	0	0.400187	0.00251693	TGM1;CD74;IL2RA;CXCR4;TLR4
MP:0011098 embryonic lethality during organogenesis, complete penetrance	0.993986	0.999561	0	0	0.273372	0.001649	PROCR;CASP8
MP:0011110 preweaning lethality, incomplete penetrance	0.994709	0.999561	0	0	0.267861	0.00142105	RAB32;F7
MP:0001925 male infertility	0.997564	0.999905	0	0	0.238838	0.000582411	IL2RB;DLEC1
MP:0001399 hyperactivity	0.99806	0.999905	0	0	0.157926	0.000306752	VIM
MP:0003984 embryonic growth retardation	0.99858	0.999905	0	0	0.150262	0.000213451	PROCR
MP:0001262 decreased body weight	0.998935	0.999905	0	0	0.35727	0.000380846	C3;TGM1;ANXA2;TGFBI;QRFP;TLR4
MP:0011100 preweaning lethality, complete penetrance	0.999994	0.999994	0	0	0.122913	7.71739e-07	F10;TENT5C
