# Supplementary material for: Antiviral activity of glucosylceramide synthase inhibitors in alphavirus infection of the central nervous system
Source: Brain Commun. 2023 Mar 25;5(3):fcad086. doi: 10.1093/braincomms/fcad086 (PMC10165247; doi:10.1093/braincomms/fcad086)
Supplement: fcad086_Supplementary_Data [file fcad086_supplementary_data.zip › Supplementary Table 4.xls]

## Sheet: Sheet1
Probeset ID	p-value(E vs. C)	Fold-Change(E vs. C)
Capg	1.35524e-06	-2.48204
Bcl2a1a	2.086e-05	-2.0126
H2-Q6	3.78293e-05	-2.01973
Csf2rb2	1.89766e-05	-2.01632
Serpina3n	2.22468e-06	-2.9607
Cst7	2.42117e-05	-2.17496
AB124611	1.6233e-05	-2.32948
Milr1	1.75501e-05	-2.27265
Stra6l	9.26349e-07	-5.15243
Rnase6	8.76529e-06	-2.36825
Cd52	4.7481e-05	-2.08736
Il12rb2	3.33193e-05	-2.16483
H2-Q7	9.70062e-05	-2.05346
Cd300e	1.37622e-05	-2.28043
Tlr4	1.21566e-05	-2.01848
Ly6a	7.72216e-05	-2.11904
Tgfbi	8.02436e-06	-3.32803
Gm49339	2.59718e-05	-2.74863
Ms4a6c	5.7653e-05	-2.38281
Tent5c	4.99085e-05	-2.02963
Neurl3	0.000120966	-2.01567
Arhgap30	3.87415e-05	-2.25412
Ccl5	8.37369e-05	-2.26886
Tnfrsf1b	8.94314e-05	-2.08018
Tuba1c	4.57651e-05	-2.15121
Itgb2	7.47332e-05	-2.13907
Lpxn	2.22542e-05	-2.64625
Gpr31b	6.38895e-05	-2.52742
Elf4	9.3998e-05	-2.18054
Gpr65	6.36679e-05	-2.48019
Ly6c2	2.84825e-05	-3.065
Cd74	9.89511e-05	-2.27497
Tgm1	7.21119e-05	-2.61486
Pik3r5	8.06427e-05	-2.00674
Tnfaip8l2	1.80243e-05	-2.23182
S100a11	0.000105039	-2.12815
Lgals3	5.35694e-05	-2.83306
Pik3cg	7.72915e-06	-2.43876
Nupr1	5.40283e-05	-2.04754
Rab32	0.000113978	-2.00876
Ly9	0.000322136	-2.05155
Aoah	0.000237764	-2.12804
Casp8	0.000244255	-2.00671
Gmfg	8.07165e-05	-2.08814
Ms4a4c	0.000274319	-2.27787
Ptafr	0.000169351	-2.37869
Gm5960	0.00018852	-2.48453
Timp1	6.87979e-05	-3.11682
Ms4a6b	0.000134116	-2.66369
Clec12a	1.22425e-05	-4.11753
AC147806.2	2.66167e-05	-4.65915
Cyp4f18	4.97959e-05	-3.57676
Rarres2	7.18841e-05	-2.14782
C3ar1	0.000232349	-2.27372
Myo1g	0.000151266	-2.54187
Serping1	0.000361385	-2.19665
Acp5	3.04095e-05	-3.8734
Slc43a3	0.000465728	-2.05999
F7	5.95474e-05	-3.3245
Igsf6	0.000251663	-2.35479
Acod1	0.00116778	-2.02064
4930438A08Rik	2.45347e-05	-6.30023
Gimap7	1.96636e-05	-8.32276
Slfn1	0.000204717	-2.84402
Plbd1	0.000113606	-3.27288
Srgn	0.00033603	-2.41556
Gimap6	0.000137425	-2.41861
Klrk1	0.00013019	-3.3056
Anxa2	0.000328908	-2.08299
Cd53	0.000175282	-2.41639
Zbtb32	3.68404e-05	-5.91904
Cd84	7.9454e-05	-2.71994
Cd247	3.89804e-05	-5.13604
Gm15922	0.000108559	-3.6546
Gm1966	0.00161665	-2.03178
Tnfrsf12a	8.95091e-05	-2.07363
Sash3	0.0002216	-2.34208
Slamf7	0.000261241	-2.97093
Ecscr	6.15986e-05	-2.18958
Nrap	0.000297007	-2.00077
F10	0.000775179	-2.35592
Gm11427	9.79481e-05	-3.7978
Ifi30	0.000440405	-2.37735
Lrmp	0.000128724	-2.23956
Tlr13	0.000219395	-2.74745
Mdfic	0.000209782	-2.53262
Rin3	0.000114764	-2.22328
Ifi214	0.00115773	-2.24553
Sirpb1c	0.000560724	-2.60361
Gm15931	0.0012043	-2.27043
Tmem171	0.000792106	-2.35214
Zc3h12d	0.000339377	-2.6477
Cxcr4	0.000212188	-2.79268
Procr	0.000223979	-2.38959
Lilr4b	0.000229163	-3.55153
Maff	0.00125858	-2.14243
Angpt4	0.000248184	-2.15163
Chil1	0.000240651	-2.07012
Lck	0.00110488	-2.1582
Tnfrsf18	8.44357e-05	-5.84765
Ccl19	0.000421485	-2.90917
Klrc1	0.000114018	-5.31181
Ccn5	0.00026546	-3.14081
Ccr2	0.000719086	-2.61596
Gm10309	0.000138007	-4.45826
Vim	0.000726908	-2.00016
Ms4a4d	0.00123405	-2.42016
Vmn1r77	0.000757766	2.04643
Sirpb1a	0.000486015	-2.9703
H2-Aa	0.000201085	-3.68224
Il2ra	0.000283031	-3.48392
Batf	0.00145657	-2.17032
Olfr1033	0.000510689	-2.56607
Gpr141	0.00178466	-2.3047
Gimap8	0.000608507	-2.19705
P2ry10	0.00029018	-3.85984
Lrrc25	0.000596287	-2.76603
Qrfp	1.73286e-05	-20.3315
Cfb	0.00177298	-2.3614
B3gnt8	0.000116855	-2.47462
C3	0.00132729	-2.45404
Sirpb1b	0.000599383	-3.07438
Ncf4	0.000777376	-2.53404
Esm1	8.07104e-05	-2.77502
Gm44524	2.67913e-05	5.6369
Apobr	0.00156224	-2.12564
Havcr2	0.000525311	-2.34821
Psd4	0.00119715	-2.31316
Pla1a	0.000975466	-2.58196
Trbv15	0.000118785	-10.0723
Clec4a3	0.000515842	-2.76516
Cysltr2	0.000227189	-3.99372
Cd96	0.000362784	-3.78405
Tmem71	0.000190971	-4.11539
Gimap4	0.000527006	-3.53383
Sdcbp2	0.000625255	-2.11375
Adamts14	0.00035712	-2.53096
Arl11	0.000302341	-3.18219
Arhgdib	0.00147227	-2.00971
Pira2	0.00167577	-2.60415
Pirb	0.00126509	-2.79392
Cd93	0.00157636	-2.05611
Dpep2nb	0.00023235	-6.63125
Slamf1	0.000437823	-2.59041
Cytip	0.000649748	-3.47152
Slfn10-ps	0.00174528	-2.64085
Cxcr6	0.000250312	-6.36779
Trib3	0.00141516	-2.26591
Cd300lf	0.0013782	-2.75306
Gm13212	0.00111487	-2.67312
C130050O18Rik	0.000923947	-2.38388
Rac2	0.000766993	-2.82752
Arhgap9	0.00075563	-2.83249
Xcl1	0.0011228	-3.01578
Gbp8	0.00159234	-2.82059
H2-DMb1	0.000629889	-2.60849
Msr1	0.00128261	-3.07053
Slc37a2	0.000118564	-2.15831
Emp1	0.00129258	-2.58256
Chil3	0.000759386	-3.91856
Tbx21	0.000338173	-5.44028
BC028528	0.000597927	-2.12026
H2-Ab1	0.000886975	-3.26827
H2-Eb1	0.000850407	-3.1671
Ctla2a	0.000747757	-3.46642
Gimap3	0.000586447	-4.46633
Gzma	0.00028264	-9.98888
Fes	0.00122786	-2.4531
Flnc	0.000777592	-2.94115
AC109138.2	0.00150865	-2.48614
Rgs1	0.0013481	-3.33613
Tep1	0.00137891	-2.04533
Dpep2	0.00053561	-4.63956
Prf1	0.00045507	-6.579
Gpr18	0.00152879	-3.30176
Itk	0.00071036	-4.14909
Gm5150	0.00144343	-3.5345
Il2rb	0.000991701	-4.23058
Gzmb	0.000657588	-6.00344
Arhgap45	0.00136009	-2.37725
Ms4a7	0.000976471	-3.59756
Ms4a4b	0.00104677	-4.57032
Gpr55	0.000833589	-3.0922
Clec4a4	0.000732081	-6.92753
Gm40460	0.000424966	7.35983
Olfr307	0.00044403	3.62343
Atp8b4	0.00169206	-3.76549
Cd28	0.00123426	-3.02787
Apoc2	0.000767543	-7.72712
Lgals1	0.00111018	-2.05784
Gm21560	0.000128057	22.1048
Card11	0.00166361	-3.86052
Zfp456	0.00173973	-2.0377
Krt80	0.00132773	-2.02681
P2ry10b	0.00110307	-3.59064
Nkg7	0.0011896	-6.42621
Sh2d1a	0.00149823	-3.60226
Gm6377	0.00140508	-6.10433
Duox1	0.00164836	2.78245
G430095P16Rik	0.00034736	-7.36756
Klrb1f	0.000905658	-6.17768
Slc12a1	0.000959887	2.56551
Cd2	0.00160262	-6.23327
Igsf23	0.00151605	-4.50465
Klrd1	0.00166972	-4.80182
Itgb7	0.00123216	-2.9445
Gm15539	0.000980069	2.49409
Olfr907	0.00034127	2.28265
1700125H20Rik	0.000943719	-16.7232
Dipk2b	0.000919269	-3.00918
Dlec1	0.00144355	2.13698
Gm6089	0.000786982	4.75037
Gm20431	0.00159233	5.18409
Crxos	0.000926064	2.16015
Gm8249	0.00173974	3169.46
Olfr1432	0.00136331	-7.39601
